# Supplementary material for: Biogeographical and seasonal dynamics of the marine Roseobacter community and ecological links to DMSP-producing phytoplankton
Source: ISME Commun. 2022 Feb 14;2:16. doi: 10.1038/s43705-022-00099-3 (PMC9723663; doi:10.1038/s43705-022-00099-3)
Supplement: Supplementary file 3 — Supplementary Tables [file 43705_2022_99_MOESM3_ESM.xlsx]

## Sheet: S1 Site description
Table S1 Site description of time-series locations used. Adapted from Brown et al., 2018.
Location (NRS code)	Lat, Long	Depth sampled (m)	Sampling Frequency; Range	Climate	Number of Samples (16S/18S)
Darwin (DAR)	12° 24.00 S, 130° 46.08 E	0, 10, 20	Quarterly, Aug 2015 – Jul 2017	Tropical	72/72
Yongala (YON)	19° 18.51 S, 147° 37.10 E	0, 10, 20, 26	Monthly; Jun 2015 – Jul 2017	Tropical	97/97
North Stradbroke island (NSI)	27° 20.50 S, 153° 33.73 E	0, 10, 20, 30, 40, 50	Monthly; May 2012 – July 2017	Subtropical	282/90
Port Hacking (PHB)	34° 05.00 S, 151° 15.00 E	0, 10, 25, 50, 75, 100	Monthly; Feb 2012 – Jul 2017	Subtropical	138/138
Maria Island (MAI)	42° 35.80 S, 148° 14.00 E	0, 10, 20, 40, 50, 75, 85	Monthly; Feb 2012 – Aug 2017	Temperate	300/125
Kangaroo Island (KAI)	35° 49.93 S, 136° 26.84 E	0, 10, 20, 50, 75, 100	Quarterly, Jun 2015 – May 2017	Subtropical	53/53
Rottnest island (ROT)	32° 00.00 S, 115° 25.00 E	0, 10, 20, 30, 40, 46	Monthly; Jul 2015 – Jun 2017	Subtropical	365/174

## Sheet: S2 16S samples used
Table S2 List of samples used for 16S rRNA analysis (n = 1307)
Accession	Site	Date sampled	Depth (m)
21644	MAI	2013-08-07	0
21645	MAI	2013-08-21	0
21646	MAI	2013-09-24	0
21647	MAI	2013-11-18	0
21648	MAI	2013-12-17	0
21649	MAI	2014-02-05	0
21650	MAI	2014-03-19	0
21651	MAI	2014-04-08	0
21652	MAI	2014-05-16	0
21653	MAI	2014-06-19	0
21654	MAI	2014-07-03	0
21655	MAI	2014-08-07	0
21814	PHB	2014-02-12	0
21815	PHB	2014-02-12	10
21816	PHB	2014-02-12	25
21817	PHB	2014-02-12	50
21818	PHB	2014-02-12	75
21819	PHB	2014-02-12	100
21820	PHB	2015-05-19	0
21821	PHB	2015-05-19	10
21822	PHB	2015-05-19	25
21823	PHB	2015-05-19	50
21824	PHB	2015-05-19	75
21825	PHB	2015-05-19	100
21826	MAI	2015-04-21	0
21827	MAI	2015-04-21	10
21828	MAI	2015-04-21	20
21829	MAI	2015-04-21	50
21830	MAI	2015-04-21	75
21831	MAI	2015-04-21	85
21832	MAI	2015-05-26	0
21833	MAI	2015-05-26	10
21834	MAI	2015-05-26	20
21835	MAI	2015-05-26	50
21836	MAI	2015-05-26	75
21837	MAI	2015-05-26	85
21838	NSI	2015-05-12	0
21839	NSI	2015-05-12	10
21840	NSI	2015-05-12	20
21841	NSI	2015-05-12	30
21842	NSI	2015-05-12	40
21843	NSI	2015-05-12	50
21844	NSI	2015-06-24	0
21845	NSI	2015-06-24	10
21846	NSI	2015-06-24	20
21847	NSI	2015-06-24	30
21848	NSI	2015-06-24	40
21849	NSI	2015-06-24	50
21850	NSI	2015-05-28	0
21851	NSI	2015-05-28	10
21852	NSI	2015-05-28	20
21853	NSI	2015-05-28	30
21854	NSI	2015-05-28	40
21855	NSI	2015-05-28	50
21856	PHB	2015-06-30	0
21857	PHB	2015-06-30	10
21858	PHB	2015-06-30	25
21859	PHB	2015-06-30	50
21860	PHB	2015-06-30	75
21861	PHB	2015-06-30	100
21862	PHB	2015-03-31	0
21863	PHB	2015-03-31	10
21864	PHB	2015-03-31	25
21865	PHB	2015-03-31	50
21866	PHB	2015-03-31	75
21867	PHB	2015-03-31	100
21868	ROT	2015-09-24	0
21869	ROT	2015-09-24	10
21870	ROT	2015-09-24	20
21871	ROT	2015-09-24	30
21872	ROT	2015-09-24	40
21873	ROT	2015-09-24	46
21874	PHB	2015-07-23	0
21875	PHB	2015-07-23	10
21876	PHB	2015-07-23	25
21877	PHB	2015-07-23	50
21878	PHB	2015-07-23	75
21879	PHB	2015-07-23	100
21880	ROT	2015-10-22	0
21881	ROT	2015-10-22	10
21882	ROT	2015-10-22	20
21883	ROT	2015-10-22	30
21884	ROT	2015-10-22	40
21885	ROT	2015-10-22	46
21886	PHB	2015-08-19	0
21887	PHB	2015-08-19	10
21888	PHB	2015-08-19	25
21889	PHB	2015-08-19	50
21890	PHB	2015-08-19	75
21891	PHB	2015-08-19	100
21892	MAI	2015-07-23	0
21893	MAI	2015-07-23	10
21894	MAI	2015-07-23	20
21895	MAI	2015-07-23	50
21896	MAI	2015-07-23	75
21897	MAI	2015-07-23	85
21898	PHB	2015-10-13	0
21899	PHB	2015-10-13	10
21900	PHB	2015-10-13	25
21901	PHB	2015-10-13	50
21902	PHB	2015-10-13	75
21903	PHB	2015-10-13	100
21904	MAI	2015-08-13	0
21905	MAI	2015-08-13	10
21906	MAI	2015-08-13	20
21907	MAI	2015-08-13	50
21908	MAI	2015-08-13	75
21909	MAI	2015-08-13	85
21910	PHB	2015-11-15	0
21911	PHB	2015-11-15	10
21912	PHB	2015-11-15	25
21913	PHB	2015-11-15	50
21914	PHB	2015-11-15	75
21915	PHB	2015-11-15	100
21916	MAI	2015-10-01	0
21917	MAI	2015-10-01	10
21918	MAI	2015-10-01	20
21919	MAI	2015-10-01	50
21920	MAI	2015-10-01	75
21921	MAI	2015-10-01	85
21922	ROT	2015-07-01	0
21923	ROT	2015-07-01	10
21924	ROT	2015-07-01	20
21925	ROT	2015-07-01	30
21926	ROT	2015-07-01	40
21927	ROT	2015-07-01	46
21928	MAI	2015-11-18	0
21929	MAI	2015-11-18	10
21930	MAI	2015-11-18	20
21931	MAI	2015-11-18	50
21932	MAI	2015-11-18	75
21933	MAI	2015-11-18	85
21934	ROT	2015-07-24	0
21935	ROT	2015-07-24	10
21936	ROT	2015-07-24	20
21937	ROT	2015-07-24	30
21938	ROT	2015-07-24	40
21939	ROT	2015-07-24	46
21940	NSI	2015-07-31	0
21941	NSI	2015-07-31	10
21942	NSI	2015-07-31	20
21943	NSI	2015-07-31	30
21944	NSI	2015-07-31	40
21945	NSI	2015-07-31	50
21946	ROT	2015-08-27	0
21947	ROT	2015-08-27	10
21948	ROT	2015-08-27	20
21949	ROT	2015-08-27	30
21950	ROT	2015-08-27	40
21951	ROT	2015-08-27	46
21952	NSI	2015-08-17	0
21953	NSI	2015-08-17	10
21954	NSI	2015-08-17	20
21955	NSI	2015-08-17	30
21956	NSI	2015-08-17	40
21957	NSI	2015-08-17	50
21958	NSI	2015-09-07	0
21959	NSI	2015-09-07	10
21960	NSI	2015-09-07	20
21961	NSI	2015-09-07	30
21962	NSI	2015-09-07	40
21963	NSI	2015-09-07	50
21964	YON	2015-06-01	0
21965	YON	2015-06-18	0
21966	YON	2015-08-04	0
21967	YON	2015-08-23	0
21968	YON	2015-10-27	0
21969	YON	2015-11-11	0
21976	YON	2015-06-01	10
21977	YON	2015-06-18	10
21978	YON	2015-08-04	10
21979	YON	2015-08-23	10
21980	YON	2015-11-11	10
21981	KAI	2015-06-29	0
21982	KAI	2015-06-29	10
21983	KAI	2015-06-29	20
21984	KAI	2015-06-29	50
21985	KAI	2015-06-29	75
21986	KAI	2015-06-29	100
21987	YON	2015-06-01	20
21988	YON	2015-06-18	20
21989	YON	2015-08-04	20
21990	YON	2015-08-23	20
21991	YON	2015-11-11	20
21992	KAI	2015-09-09	0
21993	KAI	2015-09-09	10
21994	KAI	2015-09-09	20
21995	KAI	2015-09-09	50
21996	KAI	2015-09-09	75
21997	KAI	2015-09-09	100
21998	YON	2015-06-01	26
21999	YON	2015-06-18	26
22000	YON	2015-08-04	26
22001	YON	2015-08-23	26
22002	YON	2015-10-27	26
22003	YON	2015-11-11	26
22004	KAI	2015-11-16	0
22005	KAI	2015-11-16	10
22006	KAI	2015-11-16	20
22007	KAI	2015-11-16	50
22008	KAI	2015-11-16	75
22009	KAI	2015-11-16	100
22010	DAR	2015-08-04	0
22011	DAR	2015-08-03	0
22012	DAR	2015-08-03	0
22013	DAR	2015-08-04	0
22014	DAR	2015-08-04	10
22015	DAR	2015-08-03	10
22016	DAR	2015-08-03	10
22017	DAR	2015-08-04	10
22018	DAR	2015-08-04	19
22019	DAR	2015-08-03	16
22020	DAR	2015-08-03	21
22021	DAR	2015-08-04	16
27000	MAI	2012-07-24	0
27001	MAI	2012-07-24	10
27002	MAI	2012-07-24	20
27003	MAI	2012-07-24	40
27004	MAI	2012-07-24	50
27005	MAI	2012-07-24	75
27006	MAI	2012-07-24	85
27007	MAI	2012-08-20	0
27008	MAI	2012-08-20	10
27009	MAI	2012-08-20	20
27010	MAI	2012-08-20	40
27011	MAI	2012-08-20	50
27012	MAI	2012-08-20	75
27013	MAI	2012-08-20	85
27014	MAI	2012-10-02	0
27015	MAI	2012-10-02	10
27016	MAI	2012-10-02	20
27017	MAI	2012-10-02	40
27018	MAI	2012-10-02	50
27019	MAI	2012-10-02	75
27020	MAI	2012-10-02	85
27021	MAI	2012-10-18	0
27022	MAI	2012-10-18	10
27023	MAI	2012-10-18	20
27024	MAI	2012-10-18	40
27025	MAI	2012-10-18	50
27026	MAI	2012-10-18	75
27027	MAI	2012-10-18	85
27028	MAI	2012-11-13	10
27029	MAI	2012-11-13	20
27030	MAI	2012-11-13	40
27031	MAI	2012-11-13	40
27032	MAI	2012-11-13	50
27033	MAI	2012-11-13	75
27034	MAI	2012-11-13	85
27035	MAI	2013-01-30	0
27036	MAI	2013-01-30	10
27037	MAI	2013-01-30	20
27038	MAI	2013-01-30	40
27039	MAI	2013-01-30	50
27040	MAI	2013-01-30	75
27041	MAI	2013-01-30	85
27042	MAI	2013-02-14	0
27043	MAI	2013-02-14	10
27044	MAI	2013-02-14	20
27045	MAI	2013-02-14	40
27046	MAI	2013-02-14	50
27047	MAI	2013-02-14	75
27048	MAI	2013-02-14	85
27049	MAI	2013-03-14	0
27050	MAI	2013-03-14	10
27051	MAI	2013-03-14	20
27052	MAI	2013-03-14	40
27053	MAI	2013-03-14	50
27054	MAI	2013-03-14	75
27055	MAI	2013-03-14	85
27056	MAI	2013-04-24	0
27057	MAI	2013-04-24	10
27058	MAI	2013-04-24	20
27059	MAI	2013-04-24	40
27060	MAI	2013-04-24	50
27061	MAI	2013-04-24	75
27062	MAI	2013-04-24	85
27063	MAI	2013-05-28	0
27064	MAI	2013-05-28	10
27065	MAI	2013-05-28	20
27066	MAI	2013-05-28	40
27067	MAI	2013-05-28	50
27068	MAI	2013-05-28	75
27069	MAI	2013-05-28	85
27070	MAI	2013-06-11	0
27071	MAI	2013-06-11	10
27072	MAI	2013-06-11	20
27073	MAI	2013-06-11	40
27074	MAI	2013-06-11	50
27075	MAI	2013-06-11	75
27076	MAI	2013-06-11	85
27077	MAI	2013-08-07	10
27078	MAI	2013-08-07	20
27079	MAI	2013-08-07	50
27080	MAI	2013-08-07	75
27081	MAI	2013-08-07	85
27082	MAI	2013-08-21	10
27083	MAI	2013-08-21	20
27084	MAI	2013-08-21	50
27085	MAI	2013-08-21	75
27086	MAI	2013-08-21	85
27087	MAI	2013-09-24	10
27088	MAI	2013-09-24	20
27089	MAI	2013-09-24	50
27090	MAI	2013-09-24	75
27091	MAI	2013-09-24	85
27092	MAI	2013-11-18	10
27093	MAI	2013-11-18	20
27094	MAI	2013-11-18	50
27095	MAI	2013-11-18	75
27096	MAI	2013-11-18	85
27097	MAI	2013-12-17	10
27098	MAI	2013-12-17	20
27099	MAI	2013-12-17	50
27100	MAI	2013-12-17	75
27101	MAI	2013-12-17	85
27102	MAI	2014-02-05	10
27103	MAI	2014-02-05	20
27104	MAI	2014-02-05	50
27105	MAI	2014-02-05	75
27106	MAI	2014-02-05	85
27107	MAI	2014-03-19	10
27108	MAI	2014-03-19	20
27109	MAI	2014-03-19	50
27110	MAI	2014-03-19	75
27111	MAI	2014-03-19	85
27112	MAI	2014-04-08	10
27113	MAI	2014-04-08	20
27114	MAI	2014-04-08	50
27115	MAI	2014-04-08	75
27116	MAI	2014-04-08	85
27117	MAI	2014-05-16	10
27118	MAI	2014-05-16	20
27119	MAI	2014-05-16	50
27120	MAI	2014-05-16	75
27121	MAI	2014-05-16	85
27122	MAI	2014-06-19	10
27123	MAI	2014-06-19	20
27124	MAI	2014-06-19	50
27125	MAI	2014-06-19	75
27126	MAI	2014-06-19	85
27127	MAI	2014-07-03	10
27128	MAI	2014-07-03	20
27129	MAI	2014-07-03	50
27130	MAI	2014-07-03	75
27131	MAI	2014-07-03	85
27132	MAI	2014-08-07	10
27133	MAI	2014-08-07	20
27134	MAI	2014-08-07	50
27135	MAI	2014-08-07	75
27136	MAI	2014-08-07	85
27137	MAI	2014-08-21	0
27138	MAI	2014-08-21	10
27139	MAI	2014-08-21	20
27140	MAI	2014-08-21	50
27141	MAI	2014-08-21	75
27142	MAI	2014-08-21	85
27143	MAI	2014-09-16	0
27144	MAI	2014-09-16	10
27145	MAI	2014-09-16	20
27146	MAI	2014-09-16	50
27147	MAI	2014-09-16	75
27148	MAI	2014-09-16	85
27149	MAI	2014-10-30	0
27150	MAI	2014-10-30	10
27151	MAI	2014-10-30	20
27152	MAI	2014-10-30	50
27153	MAI	2014-10-30	75
27154	MAI	2014-10-30	85
27155	MAI	2014-11-28	0
27156	MAI	2014-11-28	10
27157	MAI	2014-11-28	20
27158	MAI	2014-11-28	50
27159	MAI	2014-11-28	75
27160	MAI	2014-11-28	85
27161	MAI	2014-12-09	0
27162	MAI	2014-12-09	10
27163	MAI	2014-12-09	20
27164	MAI	2014-12-09	50
27165	MAI	2014-12-09	75
27166	MAI	2014-12-09	85
27167	MAI	2015-02-15	0
27168	MAI	2015-02-15	10
27169	MAI	2015-02-15	20
27170	MAI	2015-02-15	50
27171	MAI	2015-02-15	75
27172	MAI	2015-02-15	85
27173	MAI	2015-03-13	0
27174	MAI	2015-03-13	10
27175	MAI	2015-03-13	20
27176	MAI	2015-03-13	50
27177	MAI	2015-03-13	75
27178	MAI	2015-03-13	85
27179	NSI	2012-06-20	0
27180	NSI	2012-06-20	10
27181	NSI	2012-06-20	20
27182	NSI	2012-06-20	30
27183	NSI	2012-06-20	40
27184	NSI	2012-06-20	50
27185	NSI	2012-08-06	0
27186	NSI	2012-08-06	10
27187	NSI	2012-08-06	20
27188	NSI	2012-08-06	30
27189	NSI	2012-08-06	40
27190	NSI	2012-08-06	50
27191	NSI	2012-08-21	0
27192	NSI	2012-08-21	10
27193	NSI	2012-08-21	20
27194	NSI	2012-08-21	30
27195	NSI	2012-08-21	40
27196	NSI	2012-08-21	50
27197	NSI	2012-09-12	0
27198	NSI	2012-09-12	10
27199	NSI	2012-09-12	20
27200	NSI	2012-09-12	30
27201	NSI	2012-09-12	40
27202	NSI	2012-09-12	50
27203	NSI	2012-10-17	0
27204	NSI	2012-10-17	10
27205	NSI	2012-10-17	20
27206	NSI	2012-10-17	30
27207	NSI	2012-10-17	40
27208	NSI	2012-10-17	50
27209	NSI	2012-11-14	0
27210	NSI	2012-11-14	10
27211	NSI	2012-11-14	20
27212	NSI	2012-11-14	30
27213	NSI	2012-11-14	40
27214	NSI	2012-11-14	50
27215	NSI	2013-01-11	0
27216	NSI	2013-01-11	10
27217	NSI	2013-01-11	20
27218	NSI	2013-01-11	30
27219	NSI	2013-01-11	40
27220	NSI	2013-01-11	50
27221	NSI	2013-01-23	0
27222	NSI	2013-01-23	10
27223	NSI	2013-01-23	20
27224	NSI	2013-01-23	30
27225	NSI	2013-01-23	40
27226	NSI	2013-01-23	50
27227	NSI	2013-03-26	0
27228	NSI	2013-03-26	10
27229	NSI	2013-03-26	20
27230	NSI	2013-03-26	30
27231	NSI	2013-03-26	40
27232	NSI	2013-03-26	50
27233	NSI	2013-04-18	0
27234	NSI	2013-04-18	10
27235	NSI	2013-04-18	20
27236	NSI	2013-04-18	30
27237	NSI	2013-04-18	40
27238	NSI	2013-04-18	50
27239	NSI	2013-05-20	0
27240	NSI	2013-05-20	10
27241	NSI	2013-05-20	20
27242	NSI	2013-05-20	30
27243	NSI	2013-05-20	40
27244	NSI	2013-05-20	50
27245	NSI	2013-07-07	0
27246	NSI	2013-07-07	10
27247	NSI	2013-07-07	20
27248	NSI	2013-07-07	30
27249	NSI	2013-07-07	40
27250	NSI	2013-07-07	50
27251	NSI	2013-08-06	0
27252	NSI	2013-08-06	10
27253	NSI	2013-08-06	20
27254	NSI	2013-08-06	30
27255	NSI	2013-08-06	40
27256	NSI	2013-08-06	50
27257	NSI	2013-08-19	0
27258	NSI	2013-08-19	10
27259	NSI	2013-08-19	20
27260	NSI	2013-08-19	30
27261	NSI	2013-08-19	40
27262	NSI	2013-08-19	50
27263	NSI	2013-09-13	0
27264	NSI	2013-09-13	10
27265	NSI	2013-09-13	20
27266	NSI	2013-09-13	30
27267	NSI	2013-09-13	40
27268	NSI	2013-09-13	50
27269	NSI	2013-10-16	0
27270	NSI	2013-10-16	10
27271	NSI	2013-10-16	20
27272	NSI	2013-10-16	30
27273	NSI	2013-10-16	40
27274	NSI	2013-10-16	50
27275	NSI	2013-11-22	0
27276	NSI	2013-11-22	10
27277	NSI	2013-11-22	20
27278	NSI	2013-11-22	30
27279	NSI	2013-11-22	40
27280	NSI	2013-11-22	50
27281	NSI	2013-12-12	0
27282	NSI	2013-12-12	10
27283	NSI	2013-12-12	20
27284	NSI	2013-12-12	30
27285	NSI	2013-12-12	40
27286	NSI	2013-12-12	50
27287	NSI	2014-02-13	0
27288	NSI	2014-02-13	10
27289	NSI	2014-02-13	20
27290	NSI	2014-02-13	30
27291	NSI	2014-02-13	40
27292	NSI	2014-02-13	50
27293	NSI	2014-03-06	0
27294	NSI	2014-03-06	10
27295	NSI	2014-03-06	20
27296	NSI	2014-03-06	30
27297	NSI	2014-03-06	40
27298	NSI	2014-03-06	50
27299	NSI	2014-04-04	0
27300	NSI	2014-04-04	10
27301	NSI	2014-04-04	20
27302	NSI	2014-04-04	30
27303	NSI	2014-04-04	40
27304	NSI	2014-04-04	50
27305	NSI	2014-05-07	0
27306	NSI	2014-05-07	10
27307	NSI	2014-05-07	20
27308	NSI	2014-05-07	30
27309	NSI	2014-05-07	40
27310	NSI	2014-05-07	50
27311	NSI	2014-06-23	0
27312	NSI	2014-06-23	10
27313	NSI	2014-06-23	20
27314	NSI	2014-06-23	30
27315	NSI	2014-06-23	40
27316	NSI	2014-06-23	50
27317	NSI	2014-07-25	0
27318	NSI	2014-07-25	10
27319	NSI	2014-07-25	20
27320	NSI	2014-07-25	30
27321	NSI	2014-07-25	40
27322	NSI	2014-07-25	50
27323	NSI	2014-09-01	0
27324	NSI	2014-09-01	10
27325	NSI	2014-09-01	20
27326	NSI	2014-09-01	30
27327	NSI	2014-09-01	40
27328	NSI	2014-09-01	50
27329	NSI	2014-09-17	0
27330	NSI	2014-09-17	10
27331	NSI	2014-09-17	20
27332	NSI	2014-09-17	30
27333	NSI	2014-09-17	40
27334	NSI	2014-09-17	50
27335	NSI	2014-10-20	0
27336	NSI	2014-10-20	10
27337	NSI	2014-10-20	20
27338	NSI	2014-10-20	30
27339	NSI	2014-10-20	40
27340	NSI	2014-10-20	50
27341	NSI	2014-11-07	0
27342	NSI	2014-11-07	10
27343	NSI	2014-11-07	20
27344	NSI	2014-11-07	30
27345	NSI	2014-11-07	40
27346	NSI	2014-11-07	50
27347	NSI	2014-12-23	0
27348	NSI	2014-12-23	10
27349	NSI	2014-12-23	20
27350	NSI	2014-12-23	30
27351	NSI	2014-12-23	40
27352	NSI	2014-12-23	50
27353	NSI	2015-01-19	0
27354	NSI	2015-01-19	10
27355	NSI	2015-01-19	20
27356	NSI	2015-01-19	30
27357	NSI	2015-01-19	40
27358	NSI	2015-01-19	50
27359	NSI	2015-03-04	0
27360	NSI	2015-03-04	10
27361	NSI	2015-03-04	20
27362	NSI	2015-03-04	30
27363	NSI	2015-03-04	40
27364	NSI	2015-03-04	50
27365	NSI	2015-03-23	0
27366	NSI	2015-03-23	10
27367	NSI	2015-03-23	20
27368	NSI	2015-03-23	30
27369	NSI	2015-03-23	40
27370	NSI	2015-03-23	50
27371	PHB	2012-06-27	0
27372	PHB	2012-06-27	10
27373	PHB	2012-06-27	100
27374	PHB	2012-06-27	25
27375	PHB	2012-06-27	50
27376	PHB	2012-06-27	75
27377	PHB	2012-07-17	0
27378	PHB	2012-07-17	10
27379	PHB	2012-07-17	100
27380	PHB	2012-07-17	25
27381	PHB	2012-07-17	50
27382	PHB	2012-07-17	75
27383	PHB	2012-08-22	0
27384	PHB	2012-08-22	10
27385	PHB	2012-08-22	100
27386	PHB	2012-08-22	25
27387	PHB	2012-08-22	50
27388	PHB	2012-08-22	75
27389	PHB	2012-09-18	0
27390	PHB	2012-09-18	10
27391	PHB	2012-09-18	100
27392	PHB	2012-09-18	25
27393	PHB	2012-09-18	50
27394	PHB	2012-09-18	75
27395	PHB	2012-10-10	0
27396	PHB	2012-10-10	10
27397	PHB	2012-10-10	100
27398	PHB	2012-10-10	25
27399	PHB	2012-10-10	50
27400	PHB	2012-10-10	75
27401	PHB	2012-11-21	0
27402	PHB	2012-11-21	10
27403	PHB	2012-11-21	100
27404	PHB	2012-11-21	25
27405	PHB	2012-11-21	50
27406	PHB	2012-11-21	75
27407	PHB	2012-12-19	0
27408	PHB	2012-12-19	10
27409	PHB	2012-12-19	100
27410	PHB	2012-12-19	25
27411	PHB	2012-12-19	50
27412	PHB	2012-12-19	75
27413	PHB	2013-01-25	0
27414	PHB	2013-02-28	0
27415	PHB	2013-02-28	10
27416	PHB	2013-02-28	100
27417	PHB	2013-02-28	25
27418	PHB	2013-02-28	50
27419	PHB	2013-02-28	75
27420	PHB	2013-03-20	0
27421	PHB	2013-03-20	10
27422	PHB	2013-03-20	100
27423	PHB	2013-03-20	25
27424	PHB	2013-03-20	50
27425	PHB	2013-03-20	75
27432	PHB	2013-05-15	0
27433	PHB	2013-05-15	10
27434	PHB	2013-05-15	100
27435	PHB	2013-05-15	25
27436	PHB	2013-05-15	50
27437	PHB	2013-05-15	75
27438	PHB	2013-06-12	0
27439	PHB	2013-06-12	10
27440	PHB	2013-06-12	100
27441	PHB	2013-06-12	25
27442	PHB	2013-06-12	50
27443	PHB	2013-06-12	75
27444	PHB	2013-07-26	0
27445	PHB	2013-07-26	10
27446	PHB	2013-07-26	100
27447	PHB	2013-07-26	25
27448	PHB	2013-07-26	50
27449	PHB	2013-07-26	75
27450	PHB	2013-08-27	0
27451	PHB	2013-08-27	10
27452	PHB	2013-08-27	100
27453	PHB	2013-08-27	25
27454	PHB	2013-08-27	50
27455	PHB	2013-08-27	75
27456	PHB	2013-09-16	0
27457	PHB	2013-09-16	10
27458	PHB	2013-09-16	100
27459	PHB	2013-09-16	25
27460	PHB	2013-09-16	50
27461	PHB	2013-09-16	75
27462	PHB	2013-10-21	0
27463	PHB	2013-10-21	10
27464	PHB	2013-10-21	100
27465	PHB	2013-10-21	25
27466	PHB	2013-10-21	50
27467	PHB	2013-10-21	75
27468	PHB	2013-12-03	0
27469	PHB	2013-12-03	10
27470	PHB	2013-12-03	100
27471	PHB	2013-12-03	25
27472	PHB	2013-12-03	50
27473	PHB	2013-12-03	75
27474	PHB	2014-01-21	0
27475	PHB	2014-01-21	10
27476	PHB	2014-01-21	100
27477	PHB	2014-01-21	25
27478	PHB	2014-01-21	50
27479	PHB	2014-01-21	75
27480	PHB	2014-03-17	0
27481	PHB	2014-03-17	10
27482	PHB	2014-03-17	100
27483	PHB	2014-03-17	25
27484	PHB	2014-03-17	50
27485	PHB	2014-03-17	75
27486	PHB	2014-04-27	0
27487	PHB	2014-04-27	10
27488	PHB	2014-04-27	100
27489	PHB	2014-04-27	25
27490	PHB	2014-04-27	50
27491	PHB	2014-04-27	75
27492	PHB	2014-05-16	0
27493	PHB	2014-05-16	10
27494	PHB	2014-05-16	100
27495	PHB	2014-05-16	25
27496	PHB	2014-05-16	50
27497	PHB	2014-05-16	75
27498	PHB	2014-06-13	0
27499	PHB	2014-06-13	10
27500	PHB	2014-06-13	100
27501	PHB	2014-06-13	75
27502	PHB	2014-06-13	25
27503	PHB	2014-06-13	50
27504	PHB	2014-07-16	0
27505	PHB	2014-07-16	10
27506	PHB	2014-07-16	100
27507	PHB	2014-07-16	25
27508	PHB	2014-07-16	50
27509	PHB	2014-07-16	75
27510	PHB	2014-08-24	0
27511	PHB	2014-08-24	10
27512	PHB	2014-08-24	100
27513	PHB	2014-08-24	25
27514	PHB	2014-08-24	50
27515	PHB	2014-08-24	75
27516	PHB	2014-09-11	0
27517	PHB	2014-09-11	10
27518	PHB	2014-09-11	100
27519	PHB	2014-09-11	25
27520	PHB	2014-09-11	50
27521	PHB	2014-09-11	75
27522	PHB	2014-10-22	0
27523	PHB	2014-10-22	10
27524	PHB	2014-10-22	100
27525	PHB	2014-10-22	25
27526	PHB	2014-10-22	50
27527	PHB	2014-10-22	75
27528	PHB	2014-11-12	0
27529	PHB	2014-11-12	10
27530	PHB	2014-11-12	100
27531	PHB	2014-11-12	25
27532	PHB	2014-11-12	50
27533	PHB	2014-11-12	75
27534	PHB	2014-12-08	0
27535	PHB	2014-12-08	10
27536	PHB	2014-12-08	100
27537	PHB	2014-12-08	25
27538	PHB	2014-12-08	50
27539	PHB	2014-12-08	75
27540	PHB	2015-01-22	0
27541	PHB	2015-01-22	10
27542	PHB	2015-01-22	100
27543	PHB	2015-01-22	25
27544	PHB	2015-01-22	50
27545	PHB	2015-01-22	75
27546	PHB	2015-02-26	0
27547	PHB	2015-02-26	10
27548	PHB	2015-02-26	100
27549	PHB	2015-02-26	25
27550	PHB	2015-02-26	50
27551	PHB	2015-02-26	75
34115	PHB	2016-05-03	0
34116	PHB	2016-05-03	10
34117	PHB	2016-05-03	25
34118	PHB	2016-05-03	50
34119	PHB	2016-05-03	75
34120	PHB	2016-05-03	100
34121	PHB	2016-04-08	0
34122	PHB	2016-04-08	10
34123	PHB	2016-04-08	25
34124	PHB	2016-04-08	50
34125	PHB	2016-04-08	75
34126	PHB	2016-04-08	100
34127	PHB	2016-02-02	0
34128	PHB	2016-02-02	10
34129	PHB	2016-02-02	25
34130	PHB	2016-02-02	50
34131	PHB	2016-02-02	75
34132	PHB	2016-02-02	100
34133	PHB	2016-03-11	0
34134	PHB	2016-03-11	10
34135	PHB	2016-03-11	25
34136	PHB	2016-03-11	50
34137	PHB	2016-03-11	75
34138	PHB	2016-03-11	100
34139	MAI	2015-12-17	0
34140	MAI	2015-12-17	10
34141	MAI	2015-12-17	20
34142	MAI	2015-12-17	50
34143	MAI	2015-12-17	75
34144	MAI	2015-12-17	85
34145	MAI	2016-02-10	0
34146	MAI	2016-02-10	10
34147	MAI	2016-02-10	20
34148	MAI	2016-02-10	50
34149	MAI	2016-02-10	75
34150	MAI	2016-02-10	85
34151	MAI	2016-03-04	0
34152	MAI	2016-03-04	10
34153	MAI	2016-03-04	20
34154	MAI	2016-03-04	50
34155	MAI	2016-03-04	75
34156	MAI	2016-03-04	85
34157	MAI	2016-03-22	0
34158	MAI	2016-03-22	10
34159	MAI	2016-03-22	20
34160	MAI	2016-03-22	50
34161	MAI	2016-03-22	75
34162	MAI	2016-03-22	85
34163	ROT	2016-04-13	0
34164	ROT	2016-04-13	10
34165	ROT	2016-04-13	20
34166	ROT	2016-04-13	30
34167	ROT	2016-04-13	40
34168	ROT	2016-04-13	46
34169	ROT	2015-12-15	0
34170	ROT	2015-12-15	10
34171	ROT	2015-12-15	20
34172	ROT	2015-12-15	30
34173	ROT	2015-12-15	40
34174	ROT	2015-12-15	46
34175	ROT	2016-03-24	0
34176	ROT	2016-03-24	10
34177	ROT	2016-03-24	20
34178	ROT	2016-03-24	30
34179	ROT	2016-03-24	40
34180	ROT	2016-03-24	46
34181	ROT	2016-05-02	0
34182	ROT	2016-05-02	10
34183	ROT	2016-05-02	20
34184	ROT	2016-05-02	30
34185	ROT	2016-05-02	40
34186	ROT	2016-05-02	46
34187	ROT	2016-02-23	0
34188	ROT	2016-02-23	10
34189	ROT	2016-02-23	20
34190	ROT	2016-02-23	30
34191	ROT	2016-02-23	40
34192	ROT	2016-02-23	46
34193	NSI	2015-11-19	20
34194	PHB	2015-12-16	0
34195	PHB	2015-12-16	10
34196	PHB	2015-12-16	30
34197	PHB	2015-12-16	50
34198	PHB	2015-12-16	75
34199	YON	2015-12-03	0
34200	YON	2015-12-03	10
34201	YON	2015-12-03	20
34202	YON	2015-12-03	26
34203	YON	2016-01-22	0
34204	YON	2016-01-22	10
34205	YON	2016-01-22	20
34206	YON	2016-01-22	26
34207	YON	2016-02-15	0
34208	YON	2016-02-15	10
34209	YON	2016-02-15	20
34210	YON	2016-02-15	26
34211	NSI	2015-11-19	0
34212	NSI	2015-11-19	10
34213	NSI	2015-11-19	30
34214	NSI	2015-11-19	40
34215	NSI	2015-11-19	50
34216	DAR	2015-11-18	0
34217	DAR	2015-11-18	10
34218	DAR	2015-11-18	19
34219	DAR	2016-02-01	0
34220	DAR	2016-02-01	10
34221	DAR	2016-02-02	10
34222	DAR	2016-02-02	10
34223	DAR	2016-02-02	17
34224	KAI	2016-02-14	0
34225	KAI	2016-02-14	10
34226	KAI	2016-02-14	20
34227	KAI	2016-02-14	50
34228	KAI	2016-02-14	75
34229	KAI	2016-02-14	100
34230	YON	2016-05-03	0
34231	YON	2016-05-03	10
34232	YON	2016-05-03	20
34233	YON	2016-05-03	26
34234	DAR	2016-02-01	16
34235	DAR	2016-02-02	0
34236	DAR	2016-02-02	0
34237	DAR	2016-02-02	0
34238	DAR	2016-02-02	10
34239	DAR	2016-02-02	17
34240	YON	2016-03-21	0
34241	YON	2016-03-21	10
34242	YON	2016-03-21	26
34243	DAR	2016-02-02	18
34244	NSI	2016-04-12	0
34245	NSI	2016-04-12	10
34246	NSI	2016-04-12	20
34247	NSI	2016-04-12	30
34248	NSI	2016-04-12	40
34249	NSI	2016-04-12	50
34250	NSI	2016-05-07	0
34251	NSI	2016-05-07	10
34252	NSI	2016-05-07	20
34253	NSI	2016-05-07	30
34254	NSI	2016-05-07	40
34255	NSI	2016-05-07	50
34268	MAI	2016-05-31	0
34269	MAI	2016-05-31	10
34270	MAI	2016-05-31	20
34271	MAI	2016-05-31	50
34272	MAI	2016-05-31	75
34273	MAI	2016-05-31	85
34307	DAR	2016-05-30	0
34308	DAR	2016-05-30	10
34309	DAR	2016-05-30	15
34310	KAI	2016-05-01	0
34311	KAI	2016-05-01	10
34312	KAI	2016-05-01	20
34313	KAI	2016-05-01	50
34314	KAI	2016-05-01	75
34315	KAI	2016-05-01	100
34710	ROT	2016-05-27	0
34711	ROT	2016-05-27	10
34712	ROT	2016-05-27	20
34713	ROT	2016-05-27	30
34714	ROT	2016-05-27	40
34715	ROT	2016-05-27	46
34716	ROT	2016-06-21	0
34717	ROT	2016-06-21	10
34718	ROT	2016-06-21	20
34719	ROT	2016-06-21	30
34720	ROT	2016-06-21	40
34721	ROT	2016-06-21	46
34722	ROT	2016-10-04	0
34723	ROT	2016-10-04	10
34724	ROT	2016-10-04	20
34725	ROT	2016-10-04	30
34726	ROT	2016-10-04	40
34727	ROT	2016-10-04	46
34728	ROT	2016-10-24	0
34729	ROT	2016-10-24	10
34730	ROT	2016-10-24	20
34731	ROT	2016-10-24	30
34732	ROT	2016-10-24	40
34733	ROT	2016-10-24	46
34734	ROT	2016-11-14	0
34735	ROT	2016-11-14	10
34736	ROT	2016-11-14	20
34737	ROT	2016-11-14	30
34738	ROT	2016-11-14	40
34739	ROT	2016-11-14	46
34740	YON	2016-06-01	0
34741	YON	2016-06-01	10
34742	YON	2016-06-01	20
34743	YON	2016-06-01	26
34744	YON	2016-06-24	0
34745	YON	2016-06-24	10
34746	YON	2016-06-24	20
34747	YON	2016-06-24	26
34748	YON	2015-08-01	0
34749	YON	2015-08-01	10
34750	YON	2015-08-01	20
34751	YON	2015-08-01	26
34752	YON	2016-09-27	0
34753	YON	2016-09-27	10
34754	YON	2016-09-27	20
34755	YON	2016-09-27	26
34756	YON	2016-10-12	0
34757	YON	2016-10-12	10
34758	YON	2016-10-12	20
34759	YON	2016-10-12	26
34760	YON	2016-11-08	0
34761	YON	2016-11-08	10
34762	YON	2016-11-08	20
34763	YON	2016-11-08	26
34764	YON	2016-12-07	0
34765	YON	2016-12-07	10
34766	YON	2016-12-07	20
34767	YON	2016-12-07	26
34768	YON	2017-01-20	0
34769	YON	2017-01-20	10
34770	YON	2017-01-20	20
34771	YON	2017-01-20	26
34772	DAR	2016-07-24	0
34773	DAR	2016-07-24	10
34774	DAR	2016-07-24	20
34775	DAR	2016-07-24	0
34776	DAR	2016-07-24	10
34777	DAR	2016-07-24	20
34778	DAR	2016-07-24	0
34779	DAR	2016-07-24	10
34780	DAR	2016-07-24	20
34781	DAR	2016-07-23	0
34782	DAR	2016-07-23	10
34783	DAR	2016-07-23	20
34784	DAR	2016-11-07	0
34785	DAR	2016-11-07	10
34786	DAR	2016-11-07	15
34787	MAI	2016-04-28	0
34788	MAI	2016-04-28	10
34789	MAI	2016-04-28	20
34790	MAI	2016-04-28	50
34791	MAI	2016-04-28	75
34792	MAI	2016-04-28	85
34793	MAI	2016-07-01	0
34794	MAI	2016-07-01	10
34795	MAI	2016-07-01	20
34796	MAI	2016-07-01	50
34797	MAI	2016-07-01	75
34798	MAI	2016-07-01	85
34799	MAI	2016-07-21	0
34800	MAI	2016-07-21	10
34801	MAI	2016-07-21	20
34802	MAI	2016-07-21	50
34803	MAI	2016-07-21	75
34804	MAI	2016-07-21	85
34805	MAI	2016-08-31	0
34806	MAI	2016-08-31	10
34807	MAI	2016-08-31	20
34808	MAI	2016-08-31	50
34809	MAI	2016-08-31	75
34810	MAI	2016-08-31	85
34811	MAI	2016-11-18	0
34812	MAI	2016-11-18	10
34813	MAI	2016-11-18	20
34814	MAI	2016-11-18	50
34815	MAI	2016-11-18	75
34816	MAI	2016-11-18	85
34817	KAI	2016-09-15	10
34818	KAI	2016-09-15	20
34819	KAI	2016-09-15	50
34820	KAI	2016-09-15	75
34821	KAI	2016-09-15	100
34822	KAI	2016-11-18	0
34823	KAI	2016-11-18	10
34824	KAI	2016-11-18	20
34825	KAI	2016-11-18	50
34826	KAI	2016-11-18	75
34827	KAI	2016-11-18	100
35355	DAR	2017-02-02	0
35356	DAR	2017-02-02	10
35357	DAR	2017-02-02	19.5
35358	DAR	2017-02-03	0
35359	DAR	2017-02-03	10
35360	DAR	2017-02-03	18
35361	DAR	2017-02-03	0
35362	DAR	2017-02-03	10
35363	DAR	2017-02-03	19.5
35364	DAR	2017-02-03	0
35365	DAR	2017-02-03	10
35366	DAR	2017-02-03	21.5
35367	DAR	2017-05-16	0
35368	DAR	2017-05-16	10
35369	DAR	2017-05-16	17
35370	DAR	2017-07-15	0
35371	DAR	2017-07-15	10
35372	DAR	2017-07-15	15
35373	DAR	2017-07-15	0
35374	DAR	2017-07-15	10
35375	DAR	2017-07-15	17
35376	DAR	2017-07-15	0
35377	DAR	2017-07-15	10
35378	DAR	2017-07-15	19
35379	DAR	2017-07-15	0
35380	DAR	2017-07-15	10
35381	DAR	2017-07-15	17
35382	KAI	2017-03-15	0
35383	KAI	2017-03-15	10
35384	KAI	2017-03-15	20
35385	KAI	2017-03-15	50
35386	KAI	2017-03-15	75
35387	KAI	2017-03-15	100
35388	KAI	2017-05-18	0
35389	KAI	2017-05-18	10
35390	KAI	2017-05-18	20
35391	KAI	2017-05-18	50
35392	KAI	2017-05-18	75
35393	KAI	2017-05-18	100
35394	MAI	2016-09-27	0
35395	MAI	2016-09-27	10
35396	MAI	2016-09-27	20
35397	MAI	2016-09-27	50
35398	MAI	2016-09-27	75
35399	MAI	2016-09-27	85
35400	MAI	2017-01-05	0
35401	MAI	2017-01-05	10
35402	MAI	2017-01-05	20
35403	MAI	2017-01-05	50
35404	MAI	2017-01-05	75
35405	MAI	2017-01-05	85
35406	MAI	2017-02-24	0
35407	MAI	2017-02-24	10
35408	MAI	2017-02-24	20
35409	MAI	2017-02-24	50
35410	MAI	2017-02-24	75
35411	MAI	2017-02-24	85
35412	MAI	2017-03-24	0
35413	MAI	2017-03-24	10
35414	MAI	2017-03-24	20
35415	MAI	2017-03-24	50
35416	MAI	2017-03-24	75
35417	MAI	2017-03-24	85
35418	MAI	2017-04-12	0
35419	MAI	2017-04-12	10
35420	MAI	2017-04-12	20
35421	MAI	2017-04-12	50
35422	MAI	2017-04-12	75
35423	MAI	2017-04-12	85
35424	MAI	2017-06-02	0
35425	MAI	2017-06-02	10
35426	MAI	2017-06-02	20
35427	MAI	2017-06-02	50
35428	MAI	2017-06-02	75
35429	MAI	2017-06-02	85
35430	MAI	2017-06-27	0
35431	MAI	2017-06-27	10
35432	MAI	2017-06-27	20
35433	MAI	2017-06-27	50
35434	MAI	2017-06-27	75
35435	MAI	2017-06-27	85
35436	MAI	2017-08-01	0
35437	MAI	2017-08-01	10
35438	MAI	2017-08-01	20
35439	MAI	2017-08-01	50
35440	MAI	2017-08-01	75
35441	MAI	2017-08-01	85
35442	NSI	2017-02-17	0
35443	NSI	2017-02-17	10
35444	NSI	2017-02-17	20
35445	NSI	2017-02-17	30
35446	NSI	2017-02-17	40
35447	NSI	2017-02-17	50
35448	NSI	2017-04-24	0
35449	NSI	2017-04-24	10
35450	NSI	2017-04-24	20
35451	NSI	2017-04-24	30
35452	NSI	2017-04-24	40
35453	NSI	2017-04-24	50
35454	NSI	2017-05-16	0
35455	NSI	2017-05-16	10
35456	NSI	2017-05-16	20
35457	NSI	2017-05-16	30
35458	NSI	2017-05-16	40
35459	NSI	2017-05-16	50
35460	NSI	2017-06-27	0
35461	NSI	2017-06-27	10
35462	NSI	2017-06-27	20
35463	NSI	2017-06-27	30
35464	NSI	2017-06-27	40
35465	NSI	2017-06-27	50
35466	NSI	2017-07-17	0
35467	NSI	2017-07-17	10
35468	NSI	2017-07-17	20
35469	NSI	2017-07-17	30
35470	NSI	2017-07-17	40
35471	NSI	2017-07-17	50
35472	PHB	2012-03-12	0
35473	PHB	2012-03-12	10
35474	PHB	2012-03-12	25
35475	PHB	2012-03-12	50
35476	PHB	2012-03-12	75
35477	PHB	2012-03-12	100
35478	PHB	2017-03-21	0
35479	PHB	2017-03-21	10
35480	PHB	2017-03-21	25
35481	PHB	2017-03-21	50
35482	PHB	2017-03-21	75
35483	PHB	2017-03-21	100
35484	PHB	2017-04-19	0
35485	PHB	2017-04-19	10
35486	PHB	2017-04-19	25
35487	PHB	2017-04-19	50
35488	PHB	2017-04-19	75
35489	PHB	2017-04-19	100
35490	PHB	2017-05-18	0
35491	PHB	2017-05-18	10
35492	PHB	2017-05-18	25
35493	PHB	2017-05-18	50
35494	PHB	2017-05-18	75
35495	PHB	2017-05-18	100
35496	PHB	2017-06-15	0
35497	PHB	2017-06-15	10
35498	PHB	2017-06-15	25
35499	PHB	2017-06-15	50
35500	PHB	2017-06-15	75
35501	PHB	2017-06-15	100
35502	PHB	2017-07-17	0
35503	PHB	2017-07-17	10
35504	PHB	2017-07-17	25
35505	PHB	2017-07-17	50
35506	PHB	2017-07-17	75
35507	PHB	2017-07-17	100
35508	ROT	2016-12-14	0
35509	ROT	2016-12-14	10
35510	ROT	2016-12-14	20
35511	ROT	2016-12-14	30
35512	ROT	2016-12-14	40
35513	ROT	2016-12-14	46
35514	ROT	2017-01-20	10
35515	ROT	2017-01-20	0
35516	ROT	2017-01-20	20
35517	ROT	2017-01-20	30
35518	ROT	2017-01-20	40
35519	ROT	2017-01-20	46
35520	ROT	2017-03-03	0
35521	ROT	2017-03-03	10
35522	ROT	2017-03-03	20
35523	ROT	2017-03-03	30
35524	ROT	2017-03-03	40
35525	ROT	2017-03-03	46
35526	ROT	2017-03-31	0
35527	ROT	2017-03-31	10
35528	ROT	2017-03-31	20
35529	ROT	2017-03-31	30
35530	ROT	2017-03-31	40
35531	ROT	2017-03-31	50
35532	ROT	2017-04-07	0
35533	ROT	2017-04-07	10
35534	ROT	2017-04-07	20
35535	ROT	2017-04-07	30
35536	ROT	2017-04-07	40
35537	ROT	2017-04-07	50
35538	ROT	2017-04-28	0
35539	ROT	2017-04-28	10
35540	ROT	2017-04-28	20
35541	ROT	2017-04-28	30
35542	ROT	2017-04-28	40
35543	ROT	2017-04-28	50
35544	ROT	2017-05-23	0
35545	ROT	2017-05-23	10
35546	ROT	2017-05-23	20
35547	ROT	2017-05-23	30
35548	ROT	2017-05-23	40
35549	ROT	2017-05-23	50
35550	ROT	2017-06-26	0
35551	ROT	2017-06-26	10
35552	ROT	2017-06-26	20
35553	ROT	2017-06-26	30
35554	ROT	2017-06-26	40
35555	ROT	2017-06-26	50
35556	YON	2017-02-20	0
35557	YON	2017-02-20	10
35558	YON	2017-02-20	20
35559	YON	2017-02-20	26
35560	YON	2017-03-22	0
35561	YON	2017-03-22	10
35562	YON	2017-03-22	20
35563	YON	2017-03-22	26
35564	YON	2017-04-26	0
35565	YON	2017-04-26	10
35566	YON	2017-04-26	20
35567	YON	2017-04-26	26
35568	YON	2017-05-28	0
35569	YON	2017-05-28	10
35570	YON	2017-05-28	20
35571	YON	2017-05-28	26
35572	YON	2017-07-05	0
35573	YON	2017-07-05	10
35574	YON	2017-07-05	20
35575	YON	2017-07-05	26
35576	YON	2017-07-24	0
35577	YON	2017-07-24	10
35578	YON	2017-07-24	20
35579	YON	2017-07-24	26
35700	NSI	2012-05-11	0
35701	NSI	2012-05-11	10
35702	NSI	2012-05-11	20
35703	NSI	2012-05-11	30
35704	NSI	2012-05-11	40
35705	NSI	2012-05-11	50
35706	PHB	2012-02-13	0
35707	PHB	2012-02-13	10
35708	PHB	2012-02-13	25
35709	PHB	2012-02-13	50
35710	PHB	2012-02-13	75
35711	PHB	2012-02-13	100
35712	PHB	2012-05-18	0
35713	PHB	2012-05-18	10
35714	PHB	2012-05-18	25
35715	PHB	2012-05-18	50
35716	PHB	2012-05-18	75
35717	PHB	2012-05-18	100
35718	MAI	2012-02-22	0
35719	MAI	2012-02-22	10
35720	MAI	2012-02-22	20
35721	MAI	2012-02-22	50
35722	MAI	2012-02-22	75
35723	MAI	2012-02-22	85
35724	MAI	2012-03-27	0
35725	MAI	2012-03-27	10
35726	MAI	2012-03-27	20
35727	MAI	2012-03-27	50
35728	MAI	2012-03-27	75
35729	MAI	2012-03-27	85
35730	MAI	2012-04-12	0
35731	MAI	2012-04-12	10
35732	MAI	2012-04-12	20
35733	MAI	2012-04-12	50
35734	MAI	2012-04-12	75
35735	MAI	2012-04-12	85
35736	MAI	2012-05-24	0
35737	MAI	2012-05-24	10
35738	MAI	2012-05-24	20
35739	MAI	2012-05-24	50
35740	MAI	2012-05-24	75
35741	MAI	2012-05-24	85
35742	MAI	2012-06-21	0
35743	MAI	2012-06-21	10
35744	MAI	2012-06-21	20
35745	MAI	2012-06-21	50
35746	MAI	2012-06-21	75
35747	MAI	2012-06-21	85

## Sheet: S3 18S samples used
Table S3 List of samples used for 18S rRNA analysis (n = 749)
Accession	Site	Date sampled	Depth (m)
21814	PHB	2014-02-12	0
21815	PHB	2014-02-12	10
21816	PHB	2014-02-12	25
21817	PHB	2014-02-12	50
21818	PHB	2014-02-12	75
21820	PHB	2015-05-19	0
21821	PHB	2015-05-19	10
21822	PHB	2015-05-19	25
21823	PHB	2015-05-19	50
21824	PHB	2015-05-19	75
21825	PHB	2015-05-19	100
21856	PHB	2015-06-30	0
21857	PHB	2015-06-30	10
21858	PHB	2015-06-30	25
21859	PHB	2015-06-30	50
21860	PHB	2015-06-30	75
21861	PHB	2015-06-30	100
21862	PHB	2015-03-31	0
21863	PHB	2015-03-31	10
21864	PHB	2015-03-31	25
21865	PHB	2015-03-31	50
21866	PHB	2015-03-31	75
21867	PHB	2015-03-31	100
21874	PHB	2015-07-23	0
21875	PHB	2015-07-23	10
21876	PHB	2015-07-23	25
21877	PHB	2015-07-23	50
21878	PHB	2015-07-23	75
21879	PHB	2015-07-23	100
21886	PHB	2015-08-19	0
21887	PHB	2015-08-19	10
21888	PHB	2015-08-19	25
21889	PHB	2015-08-19	50
21890	PHB	2015-08-19	75
21891	PHB	2015-08-19	100
21898	PHB	2015-10-13	0
21899	PHB	2015-10-13	10
21900	PHB	2015-10-13	25
21901	PHB	2015-10-13	50
21902	PHB	2015-10-13	75
21903	PHB	2015-10-13	100
21910	PHB	2015-11-15	0
21911	PHB	2015-11-15	10
21912	PHB	2015-11-15	25
21913	PHB	2015-11-15	50
21914	PHB	2015-11-15	75
21915	PHB	2015-11-15	100
34115	PHB	2016-05-03	0
34116	PHB	2016-05-03	10
34117	PHB	2016-05-03	25
34118	PHB	2016-05-03	50
34119	PHB	2016-05-03	75
34120	PHB	2016-05-03	100
34121	PHB	2016-04-08	0
34122	PHB	2016-04-08	10
34123	PHB	2016-04-08	25
34124	PHB	2016-04-08	50
34126	PHB	2016-04-08	100
34127	PHB	2016-02-02	0
34128	PHB	2016-02-02	10
34129	PHB	2016-02-02	25
34130	PHB	2016-02-02	50
34131	PHB	2016-02-02	75
34132	PHB	2016-02-02	100
34133	PHB	2016-03-11	0
34134	PHB	2016-03-11	10
34135	PHB	2016-03-11	25
34136	PHB	2016-03-11	50
34137	PHB	2016-03-11	75
34138	PHB	2016-03-11	100
34194	PHB	2015-12-16	0
34195	PHB	2015-12-16	10
34196	PHB	2015-12-16	30
34197	PHB	2015-12-16	50
34198	PHB	2015-12-16	75
35472	PHB	2012-03-12	0
35473	PHB	2012-03-12	10
35474	PHB	2012-03-12	25
35475	PHB	2012-03-12	50
35476	PHB	2012-03-12	75
35477	PHB	2012-03-12	100
35478	PHB	2017-03-21	0
35479	PHB	2017-03-21	10
35480	PHB	2017-03-21	25
35481	PHB	2017-03-21	50
35484	PHB	2017-04-19	0
35486	PHB	2017-04-19	25
35487	PHB	2017-04-19	50
35488	PHB	2017-04-19	75
35489	PHB	2017-04-19	100
35490	PHB	2017-05-18	0
35491	PHB	2017-05-18	10
35492	PHB	2017-05-18	25
35493	PHB	2017-05-18	50
35494	PHB	2017-05-18	75
35495	PHB	2017-05-18	100
35496	PHB	2017-06-15	0
35497	PHB	2017-06-15	10
35498	PHB	2017-06-15	25
35499	PHB	2017-06-15	50
35500	PHB	2017-06-15	75
35502	PHB	2017-07-17	0
35503	PHB	2017-07-17	10
35504	PHB	2017-07-17	25
35505	PHB	2017-07-17	50
35506	PHB	2017-07-17	75
35507	PHB	2017-07-17	100
35706	PHB	2012-02-13	0
35707	PHB	2012-02-13	10
35708	PHB	2012-02-13	25
35709	PHB	2012-02-13	50
35710	PHB	2012-02-13	75
35711	PHB	2012-02-13	100
35712	PHB	2012-05-18	0
35713	PHB	2012-05-18	10
35714	PHB	2012-05-18	25
35715	PHB	2012-05-18	50
35716	PHB	2012-05-18	75
35717	PHB	2012-05-18	100
21826	MAI	2015-04-21	0
21827	MAI	2015-04-21	10
21828	MAI	2015-04-21	20
21829	MAI	2015-04-21	50
21830	MAI	2015-04-21	75
21831	MAI	2015-04-21	85
21832	MAI	2015-05-26	0
21833	MAI	2015-05-26	10
21834	MAI	2015-05-26	20
21835	MAI	2015-05-26	50
21836	MAI	2015-05-26	75
21837	MAI	2015-05-26	85
21892	MAI	2015-07-23	0
21893	MAI	2015-07-23	10
21894	MAI	2015-07-23	20
21895	MAI	2015-07-23	50
21896	MAI	2015-07-23	75
21897	MAI	2015-07-23	85
21904	MAI	2015-08-13	0
21905	MAI	2015-08-13	10
21906	MAI	2015-08-13	20
21907	MAI	2015-08-13	50
21908	MAI	2015-08-13	75
21909	MAI	2015-08-13	85
21916	MAI	2015-10-01	0
21917	MAI	2015-10-01	10
21918	MAI	2015-10-01	20
21919	MAI	2015-10-01	50
21920	MAI	2015-10-01	75
21921	MAI	2015-10-01	85
21928	MAI	2015-11-18	0
21929	MAI	2015-11-18	10
21930	MAI	2015-11-18	20
21931	MAI	2015-11-18	50
21932	MAI	2015-11-18	75
21933	MAI	2015-11-18	85
34139	MAI	2015-12-17	0
34140	MAI	2015-12-17	10
34141	MAI	2015-12-17	20
34142	MAI	2015-12-17	50
34143	MAI	2015-12-17	75
34144	MAI	2015-12-17	85
34145	MAI	2016-02-10	0
34146	MAI	2016-02-10	10
34147	MAI	2016-02-10	20
34148	MAI	2016-02-10	50
34149	MAI	2016-02-10	75
34150	MAI	2016-02-10	85
34151	MAI	2016-03-04	0
34152	MAI	2016-03-04	10
34153	MAI	2016-03-04	20
34154	MAI	2016-03-04	50
34155	MAI	2016-03-04	75
34156	MAI	2016-03-04	85
34157	MAI	2016-03-22	0
34158	MAI	2016-03-22	10
34159	MAI	2016-03-22	20
34160	MAI	2016-03-22	50
34161	MAI	2016-03-22	75
34162	MAI	2016-03-22	85
34268	MAI	2016-05-31	0
34269	MAI	2016-05-31	10
34270	MAI	2016-05-31	20
34271	MAI	2016-05-31	50
34272	MAI	2016-05-31	75
34273	MAI	2016-05-31	85
34787	MAI	2016-04-28	0
34788	MAI	2016-04-28	10
34789	MAI	2016-04-28	20
34790	MAI	2016-04-28	50
34791	MAI	2016-04-28	75
34792	MAI	2016-04-28	85
34793	MAI	2016-07-01	0
34794	MAI	2016-07-01	10
34795	MAI	2016-07-01	20
34796	MAI	2016-07-01	50
34797	MAI	2016-07-01	75
34798	MAI	2016-07-01	85
34799	MAI	2016-07-21	0
34800	MAI	2016-07-21	10
34801	MAI	2016-07-21	20
34802	MAI	2016-07-21	50
34803	MAI	2016-07-21	75
34804	MAI	2016-07-21	85
34805	MAI	2016-08-31	0
34806	MAI	2016-08-31	10
34807	MAI	2016-08-31	20
34808	MAI	2016-08-31	50
34809	MAI	2016-08-31	75
34810	MAI	2016-08-31	85
34811	MAI	2016-11-18	0
34812	MAI	2016-11-18	10
34813	MAI	2016-11-18	20
34814	MAI	2016-11-18	50
34815	MAI	2016-11-18	75
34816	MAI	2016-11-18	85
35394	MAI	2016-09-27	0
35395	MAI	2016-09-27	10
35396	MAI	2016-09-27	20
35397	MAI	2016-09-27	50
35398	MAI	2016-09-27	75
35399	MAI	2016-09-27	85
35400	MAI	2017-01-05	0
35401	MAI	2017-01-05	10
35402	MAI	2017-01-05	20
35403	MAI	2017-01-05	50
35404	MAI	2017-01-05	75
35405	MAI	2017-01-05	85
35406	MAI	2017-02-24	0
35407	MAI	2017-02-24	10
35408	MAI	2017-02-24	20
35409	MAI	2017-02-24	50
35410	MAI	2017-02-24	75
35411	MAI	2017-02-24	85
35412	MAI	2017-03-24	0
35413	MAI	2017-03-24	10
35414	MAI	2017-03-24	20
35415	MAI	2017-03-24	50
35416	MAI	2017-03-24	75
35417	MAI	2017-03-24	85
35418	MAI	2017-04-12	0
35419	MAI	2017-04-12	10
35420	MAI	2017-04-12	20
35421	MAI	2017-04-12	50
35422	MAI	2017-04-12	75
35423	MAI	2017-04-12	85
35424	MAI	2017-06-02	0
35425	MAI	2017-06-02	10
35426	MAI	2017-06-02	20
35427	MAI	2017-06-02	50
35428	MAI	2017-06-02	75
35429	MAI	2017-06-02	85
35430	MAI	2017-06-27	0
35431	MAI	2017-06-27	10
35432	MAI	2017-06-27	20
35433	MAI	2017-06-27	50
35434	MAI	2017-06-27	75
35435	MAI	2017-06-27	85
35436	MAI	2017-08-01	0
35437	MAI	2017-08-01	10
35438	MAI	2017-08-01	20
35439	MAI	2017-08-01	50
35440	MAI	2017-08-01	75
35441	MAI	2017-08-01	85
35718	MAI	2012-02-22	0
35719	MAI	2012-02-22	10
35720	MAI	2012-02-22	20
35721	MAI	2012-02-22	50
35722	MAI	2012-02-22	75
35723	MAI	2012-02-22	85
35724	MAI	2012-03-27	0
35725	MAI	2012-03-27	10
35726	MAI	2012-03-27	20
35727	MAI	2012-03-27	50
35728	MAI	2012-03-27	75
35729	MAI	2012-03-27	85
35730	MAI	2012-04-12	0
35731	MAI	2012-04-12	10
35732	MAI	2012-04-12	20
35733	MAI	2012-04-12	50
35734	MAI	2012-04-12	75
35735	MAI	2012-04-12	85
35736	MAI	2012-05-24	0
35737	MAI	2012-05-24	10
35738	MAI	2012-05-24	20
35739	MAI	2012-05-24	50
35740	MAI	2012-05-24	75
35741	MAI	2012-05-24	85
35742	MAI	2012-06-21	0
35743	MAI	2012-06-21	10
35744	MAI	2012-06-21	20
35745	MAI	2012-06-21	50
35746	MAI	2012-06-21	75
35747	MAI	2012-06-21	85
21840	NSI	2015-05-12	20
21843	NSI	2015-05-12	50
21844	NSI	2015-06-24	0
21845	NSI	2015-06-24	10
21847	NSI	2015-06-24	30
21849	NSI	2015-06-24	50
21850	NSI	2015-05-28	0
21852	NSI	2015-05-28	20
21853	NSI	2015-05-28	30
21855	NSI	2015-05-28	50
21940	NSI	2015-07-31	0
21942	NSI	2015-07-31	20
21944	NSI	2015-07-31	40
21945	NSI	2015-07-31	50
21952	NSI	2015-08-17	0
21953	NSI	2015-08-17	10
21954	NSI	2015-08-17	20
21955	NSI	2015-08-17	30
21956	NSI	2015-08-17	40
21957	NSI	2015-08-17	50
21958	NSI	2015-09-07	0
21959	NSI	2015-09-07	10
21960	NSI	2015-09-07	20
21961	NSI	2015-09-07	30
21962	NSI	2015-09-07	40
21963	NSI	2015-09-07	50
34193	NSI	2015-11-19	20
34211	NSI	2015-11-19	0
34213	NSI	2015-11-19	30
34214	NSI	2015-11-19	40
34215	NSI	2015-11-19	50
34244	NSI	2016-04-12	0
34247	NSI	2016-04-12	30
35443	NSI	2017-02-17	10
35445	NSI	2017-02-17	30
35448	NSI	2017-04-24	0
35455	NSI	2017-05-16	10
35459	NSI	2017-05-16	50
35460	NSI	2017-06-27	0
35469	NSI	2017-07-17	30
35470	NSI	2017-07-17	40
35471	NSI	2017-07-17	50
35700	NSI	2012-05-11	0
35701	NSI	2012-05-11	10
35702	NSI	2012-05-11	20
35704	NSI	2012-05-11	40
21964	YON	2015-06-01	0
21965	YON	2015-06-18	0
21998	YON	2015-06-01	26
21999	YON	2015-06-18	26
22000	YON	2015-08-04	26
22001	YON	2015-08-23	26
22002	YON	2015-10-27	26
22003	YON	2015-11-11	26
34204	YON	2016-01-22	10
34206	YON	2016-01-22	26
34230	YON	2016-05-03	0
34233	YON	2016-05-03	26
34741	YON	2016-06-01	10
34752	YON	2016-09-27	0
34768	YON	2017-01-20	0
35556	YON	2017-02-20	0
35559	YON	2017-02-20	26
35562	YON	2017-03-22	20
35565	YON	2017-04-26	10
35566	YON	2017-04-26	20
35568	YON	2017-05-28	0
35569	YON	2017-05-28	10
35572	YON	2017-07-05	0
35576	YON	2017-07-24	0
35577	YON	2017-07-24	10
35578	YON	2017-07-24	20
21981	KAI	2015-06-29	0
21982	KAI	2015-06-29	10
21983	KAI	2015-06-29	20
21984	KAI	2015-06-29	50
21985	KAI	2015-06-29	75
21986	KAI	2015-06-29	100
21992	KAI	2015-09-09	0
21993	KAI	2015-09-09	10
21994	KAI	2015-09-09	20
21995	KAI	2015-09-09	50
21996	KAI	2015-09-09	75
21997	KAI	2015-09-09	100
22004	KAI	2015-11-16	0
22005	KAI	2015-11-16	10
22006	KAI	2015-11-16	20
22007	KAI	2015-11-16	50
22008	KAI	2015-11-16	75
22009	KAI	2015-11-16	100
34224	KAI	2016-02-14	0
34225	KAI	2016-02-14	10
34226	KAI	2016-02-14	20
34227	KAI	2016-02-14	50
34228	KAI	2016-02-14	75
34229	KAI	2016-02-14	100
34310	KAI	2016-05-01	0
34311	KAI	2016-05-01	10
34312	KAI	2016-05-01	20
34313	KAI	2016-05-01	50
34314	KAI	2016-05-01	75
34315	KAI	2016-05-01	100
34817	KAI	2016-09-15	10
34818	KAI	2016-09-15	20
34819	KAI	2016-09-15	50
34820	KAI	2016-09-15	75
34821	KAI	2016-09-15	100
34822	KAI	2016-11-18	0
34823	KAI	2016-11-18	10
34824	KAI	2016-11-18	20
34825	KAI	2016-11-18	50
34826	KAI	2016-11-18	75
34827	KAI	2016-11-18	100
35382	KAI	2017-03-15	0
35383	KAI	2017-03-15	10
35384	KAI	2017-03-15	20
35385	KAI	2017-03-15	50
35386	KAI	2017-03-15	75
35387	KAI	2017-03-15	100
35388	KAI	2017-05-18	0
35389	KAI	2017-05-18	10
35390	KAI	2017-05-18	20
35391	KAI	2017-05-18	50
35392	KAI	2017-05-18	75
35393	KAI	2017-05-18	100
22013	DAR	2015-08-04	0
34216	DAR	2015-11-18	0
34219	DAR	2016-02-01	0
34220	DAR	2016-02-01	10
34234	DAR	2016-02-01	16
34236	DAR	2016-02-02	0
34237	DAR	2016-02-02	0
34243	DAR	2016-02-02	18
34308	DAR	2016-05-30	10
34772	DAR	2016-07-24	0
34782	DAR	2016-07-23	10
34785	DAR	2016-11-07	10
34786	DAR	2016-11-07	15
35357	DAR	2017-02-02	19.5
35362	DAR	2017-02-03	10
35365	DAR	2017-02-03	10
35377	DAR	2017-07-15	10
35378	DAR	2017-07-15	19
21868	ROT	2015-09-24	0
21869	ROT	2015-09-24	10
21870	ROT	2015-09-24	20
21871	ROT	2015-09-24	30
21872	ROT	2015-09-24	40
21873	ROT	2015-09-24	46
21880	ROT	2015-10-22	0
21881	ROT	2015-10-22	10
21882	ROT	2015-10-22	20
21883	ROT	2015-10-22	30
21884	ROT	2015-10-22	40
21885	ROT	2015-10-22	46
21922	ROT	2015-07-01	0
21923	ROT	2015-07-01	10
21924	ROT	2015-07-01	20
21925	ROT	2015-07-01	30
21926	ROT	2015-07-01	40
21927	ROT	2015-07-01	46
21934	ROT	2015-07-24	0
21935	ROT	2015-07-24	10
21936	ROT	2015-07-24	20
21937	ROT	2015-07-24	30
21939	ROT	2015-07-24	46
21946	ROT	2015-08-27	0
21947	ROT	2015-08-27	10
21948	ROT	2015-08-27	20
21949	ROT	2015-08-27	30
21950	ROT	2015-08-27	40
21951	ROT	2015-08-27	46
34163	ROT	2016-04-13	0
34164	ROT	2016-04-13	10
34165	ROT	2016-04-13	20
34166	ROT	2016-04-13	30
34167	ROT	2016-04-13	40
34168	ROT	2016-04-13	46
34169	ROT	2015-12-15	0
34170	ROT	2015-12-15	10
34171	ROT	2015-12-15	20
34172	ROT	2015-12-15	30
34173	ROT	2015-12-15	40
34174	ROT	2015-12-15	46
34175	ROT	2016-03-24	0
34176	ROT	2016-03-24	10
34177	ROT	2016-03-24	20
34178	ROT	2016-03-24	30
34179	ROT	2016-03-24	40
34180	ROT	2016-03-24	46
34181	ROT	2016-05-02	0
34182	ROT	2016-05-02	10
34183	ROT	2016-05-02	20
34184	ROT	2016-05-02	30
34185	ROT	2016-05-02	40
34186	ROT	2016-05-02	46
34187	ROT	2016-02-23	0
34188	ROT	2016-02-23	10
34189	ROT	2016-02-23	20
34190	ROT	2016-02-23	30
34191	ROT	2016-02-23	40
34192	ROT	2016-02-23	46
34710	ROT	2016-05-27	0
34711	ROT	2016-05-27	10
34712	ROT	2016-05-27	20
34713	ROT	2016-05-27	30
34714	ROT	2016-05-27	40
34715	ROT	2016-05-27	46
34716	ROT	2016-06-21	0
34719	ROT	2016-06-21	30
34720	ROT	2016-06-21	40
34721	ROT	2016-06-21	46
34722	ROT	2016-10-04	0
34723	ROT	2016-10-04	10
34724	ROT	2016-10-04	20
34725	ROT	2016-10-04	30
34726	ROT	2016-10-04	40
34727	ROT	2016-10-04	46
34728	ROT	2016-10-24	0
34729	ROT	2016-10-24	10
34730	ROT	2016-10-24	20
34731	ROT	2016-10-24	30
34732	ROT	2016-10-24	40
34733	ROT	2016-10-24	46
34734	ROT	2016-11-14	0
34735	ROT	2016-11-14	10
34736	ROT	2016-11-14	20
34737	ROT	2016-11-14	30
34738	ROT	2016-11-14	40
34739	ROT	2016-11-14	46
35508	ROT	2016-12-14	0
35509	ROT	2016-12-14	10
35510	ROT	2016-12-14	20
35511	ROT	2016-12-14	30
35512	ROT	2016-12-14	40
35513	ROT	2016-12-14	46
35514	ROT	2017-01-20	10
35515	ROT	2017-01-20	0
35516	ROT	2017-01-20	20
35517	ROT	2017-01-20	30
35518	ROT	2017-01-20	40
35519	ROT	2017-01-20	46
35520	ROT	2017-03-03	0
35521	ROT	2017-03-03	10
35522	ROT	2017-03-03	20
35523	ROT	2017-03-03	30
35524	ROT	2017-03-03	40
35525	ROT	2017-03-03	46
35526	ROT	2017-03-31	0
35527	ROT	2017-03-31	10
35528	ROT	2017-03-31	20
35529	ROT	2017-03-31	30
35530	ROT	2017-03-31	40
35531	ROT	2017-03-31	50
35532	ROT	2017-04-07	0
35533	ROT	2017-04-07	10
35534	ROT	2017-04-07	20
35535	ROT	2017-04-07	30
35536	ROT	2017-04-07	40
35537	ROT	2017-04-07	50
35538	ROT	2017-04-28	0
35539	ROT	2017-04-28	10
35540	ROT	2017-04-28	20
35541	ROT	2017-04-28	30
35542	ROT	2017-04-28	40
35543	ROT	2017-04-28	50
35544	ROT	2017-05-23	0
35545	ROT	2017-05-23	10
35546	ROT	2017-05-23	20
35547	ROT	2017-05-23	30
35548	ROT	2017-05-23	40
35549	ROT	2017-05-23	50
35551	ROT	2017-06-26	10
35552	ROT	2017-06-26	20
35553	ROT	2017-06-26	30
35554	ROT	2017-06-26	40
35555	ROT	2017-06-26	50
21819	PHB	2014-02-12	100
34125	PHB	2016-04-08	75
35482	PHB	2017-03-21	75
35485	PHB	2017-04-19	10
35501	PHB	2017-06-15	100
21838	NSI	2015-05-12	0
21839	NSI	2015-05-12	10
21841	NSI	2015-05-12	30
21842	NSI	2015-05-12	40
21846	NSI	2015-06-24	20
21848	NSI	2015-06-24	40
21851	NSI	2015-05-28	10
21854	NSI	2015-05-28	40
21941	NSI	2015-07-31	10
21943	NSI	2015-07-31	30
34212	NSI	2015-11-19	10
34245	NSI	2016-04-12	10
34246	NSI	2016-04-12	20
34248	NSI	2016-04-12	40
34249	NSI	2016-04-12	50
34250	NSI	2016-05-07	0
34251	NSI	2016-05-07	10
34252	NSI	2016-05-07	20
34253	NSI	2016-05-07	30
34254	NSI	2016-05-07	40
34255	NSI	2016-05-07	50
35442	NSI	2017-02-17	0
35444	NSI	2017-02-17	20
35446	NSI	2017-02-17	40
35447	NSI	2017-02-17	50
35449	NSI	2017-04-24	10
35450	NSI	2017-04-24	20
35451	NSI	2017-04-24	30
35452	NSI	2017-04-24	40
35453	NSI	2017-04-24	50
35454	NSI	2017-05-16	0
35456	NSI	2017-05-16	20
35457	NSI	2017-05-16	30
35458	NSI	2017-05-16	40
35461	NSI	2017-06-27	10
35462	NSI	2017-06-27	20
35463	NSI	2017-06-27	30
35464	NSI	2017-06-27	40
35465	NSI	2017-06-27	50
35466	NSI	2017-07-17	0
35467	NSI	2017-07-17	10
35468	NSI	2017-07-17	20
35703	NSI	2012-05-11	30
21966	YON	2015-08-04	0
21967	YON	2015-08-23	0
21969	YON	2015-11-11	0
21976	YON	2015-06-01	10
21977	YON	2015-06-18	10
21978	YON	2015-08-04	10
21979	YON	2015-08-23	10
21980	YON	2015-11-11	10
21987	YON	2015-06-01	20
21988	YON	2015-06-18	20
21989	YON	2015-08-04	20
21990	YON	2015-08-23	20
21991	YON	2015-11-11	20
34199	YON	2015-12-03	0
34200	YON	2015-12-03	10
34201	YON	2015-12-03	20
34202	YON	2015-12-03	26
34203	YON	2016-01-22	0
34205	YON	2016-01-22	20
34207	YON	2016-02-15	0
34208	YON	2016-02-15	10
34209	YON	2016-02-15	20
34210	YON	2016-02-15	26
34231	YON	2016-05-03	10
34232	YON	2016-05-03	20
34240	YON	2016-03-21	0
34241	YON	2016-03-21	10
34242	YON	2016-03-21	26
34740	YON	2016-06-01	0
34742	YON	2016-06-01	20
34743	YON	2016-06-01	26
34744	YON	2016-06-24	0
34745	YON	2016-06-24	10
34746	YON	2016-06-24	20
34747	YON	2016-06-24	26
34748	YON	2015-08-01	0
34749	YON	2015-08-01	10
34750	YON	2015-08-01	20
34751	YON	2015-08-01	26
34753	YON	2016-09-27	10
34754	YON	2016-09-27	20
34755	YON	2016-09-27	26
34756	YON	2016-10-12	0
34757	YON	2016-10-12	10
34758	YON	2016-10-12	20
34759	YON	2016-10-12	26
34760	YON	2016-11-08	0
34761	YON	2016-11-08	10
34762	YON	2016-11-08	20
34763	YON	2016-11-08	26
34764	YON	2016-12-07	0
34765	YON	2016-12-07	10
34766	YON	2016-12-07	20
34767	YON	2016-12-07	26
34769	YON	2017-01-20	10
34770	YON	2017-01-20	20
34771	YON	2017-01-20	26
35557	YON	2017-02-20	10
35558	YON	2017-02-20	20
35560	YON	2017-03-22	0
35561	YON	2017-03-22	10
35563	YON	2017-03-22	26
35564	YON	2017-04-26	0
35567	YON	2017-04-26	26
35570	YON	2017-05-28	20
35573	YON	2017-07-05	10
35574	YON	2017-07-05	20
35575	YON	2017-07-05	26
35579	YON	2017-07-24	26
22010	DAR	2015-08-04	0
22011	DAR	2015-08-03	0
22014	DAR	2015-08-04	10
22015	DAR	2015-08-03	10
22016	DAR	2015-08-03	10
22017	DAR	2015-08-04	10
22018	DAR	2015-08-04	19
22019	DAR	2015-08-03	16
22020	DAR	2015-08-03	21
22021	DAR	2015-08-04	16
34217	DAR	2015-11-18	10
34218	DAR	2015-11-18	19
34221	DAR	2016-02-02	10
34222	DAR	2016-02-02	10
34223	DAR	2016-02-02	17
34235	DAR	2016-02-02	0
34238	DAR	2016-02-02	10
34239	DAR	2016-02-02	17
34307	DAR	2016-05-30	0
34309	DAR	2016-05-30	15
34773	DAR	2016-07-24	10
34774	DAR	2016-07-24	20
34775	DAR	2016-07-24	0
34776	DAR	2016-07-24	10
34777	DAR	2016-07-24	20
34778	DAR	2016-07-24	0
34779	DAR	2016-07-24	10
34780	DAR	2016-07-24	20
34781	DAR	2016-07-23	0
34783	DAR	2016-07-23	20
34784	DAR	2016-11-07	0
35355	DAR	2017-02-02	0
35356	DAR	2017-02-02	10
35358	DAR	2017-02-03	0
35359	DAR	2017-02-03	10
35360	DAR	2017-02-03	18
35361	DAR	2017-02-03	0
35363	DAR	2017-02-03	19.5
35364	DAR	2017-02-03	0
35366	DAR	2017-02-03	21.5
35367	DAR	2017-05-16	0
35368	DAR	2017-05-16	10
35369	DAR	2017-05-16	17
35370	DAR	2017-07-15	0
35371	DAR	2017-07-15	10
35372	DAR	2017-07-15	15
35373	DAR	2017-07-15	0
35374	DAR	2017-07-15	10
35375	DAR	2017-07-15	17
35376	DAR	2017-07-15	0
35379	DAR	2017-07-15	0
35380	DAR	2017-07-15	10
35381	DAR	2017-07-15	17
21938	ROT	2015-07-24	40
34717	ROT	2016-06-21	10
34718	ROT	2016-06-21	20
35550	ROT	2017-06-26	0
35483	PHB	2017-03-21	100
35705	NSI	2012-05-11	50
35571	YON	2017-05-28	26
21968	YON	2015-10-27	0
22012	DAR	2015-08-03	0

## Sheet: S4 MMETSP strains
Table S4 Eukaryotic strains identified in the MMETSP database with and without DMSP biosynthesis genes (dsyB, tpmt2) used in pplacer pipeline
DSYB	TpMT2	Both	MMETSPstrain
1	0	0	Acanthoeca-like-sp-10tr
0	0	0	Akashiwo-sanguinea-CCCM885
1	0	0	Alexandrium-andersonii-CCMP2222
0	0	0	Alexandrium-fundyense-CCMP1719
1	0	0	Alexandrium-margalefi-AMGDE01CS-322
0	0	0	Alexandrium-minutum-CCMP113
1	0	0	Alexandrium-monilatum-CCMP3105
1	0	0	Alexandrium-tamarense-CCMP1771
0	0	0	Alveolata-sp-CCMP3155
0	0	0	Ammonia-sp
0	0	0	Amoebophrya-sp-Ameob2
1	0	0	Amphidinium-carterae-CCMP1314
1	0	0	Amphidinium-massartii-CS-259
0	0	0	Amphiprora-paludosa-CCMP125
0	0	0	Amphiprora-sp-CCMP467
0	1	0	Amphora-coffeaeformis-CCMP127
0	0	0	Anophryoides-haemophila-AH6
0	0	0	Aplanochytrium-sp-PBS07
0	0	0	Aplanochytrium-stocchinoi-GSBS06
0	0	0	Aristerostoma-sp-ATCC50986
0	0	0	Asterionellopsis-glacialis
0	0	0	Asterionellopsis-glacialis-CCMP134
0	1	0	Asterionellopsis-glacialis-CCMP1581
0	0	0	Astrosyne-radiata-13vi08-1A
0	1	0	Attheya-septentrionalis-CCMP2084
0	0	0	Aulacoseira-subarctica-CCAP1002-5
0	0	0	Aurantiochytrium-limacinum-ATCCMYA-1381
0	0	1	Aureococcus-anophagefferens-CCMP1850
0	1	0	Aureoumbra-lagunensis-CCMP1510
1	0	0	Azadinium-spinosum-3D9
0	1	0	Bathycoccus-prasinos-BCC99000
0	1	0	Bathycoccus-prasinos-CCMP1898
0	1	0	Bathycoccus-prasinos-RCC716
1	0	0	Bicosoecid-sp-ms1
0	1	0	Bigelowiella-longifila-CCMP242
0	1	0	Bigelowiella-natans-CCMP1242
0	0	0	Bigelowiella-natans-CCMP1258-1
0	1	0	Bigelowiella-natans-CCMP1259
0	1	0	Bigelowiella-natans-CCMP2755
0	1	0	Bigelowiella-natans-CCMP623
0	0	0	Blepharisma-japonicum-StockR1072
0	0	0	Bolidomonas-pacifica-CCMP1866
0	0	0	Bolidomonas-pacifica-RCC208
0	0	0	Bolidomonas-sp-RCC1657
0	0	0	Bolidomonas-sp-RCC2347
0	0	0	Cafeteria-roenbergensis-E4-10
1	0	0	Calcidiscus-leptoporus-RCC1130
1	0	0	Ceratium-fusus-PA161109
0	0	0	Chaetoceros-brevis-CCMP164
0	0	0	Chaetoceros-cf-neogracile-RCC1993
0	0	0	Chaetoceros-curvisetus
0	0	0	Chaetoceros-debilis-MM31A-1
0	0	0	Chaetoceros-dichaeta-CCMP1751
0	0	0	Chaetoceros-neogracile-CCMP1317
0	0	0	Chaetoceros-sp-GSL56
0	0	0	Chaetoceros-sp-UNC1202
0	0	0	Chattonella-subsalsa-CCMP2191
0	0	0	Chlamydomonas-chlamydogama-SAG11-48b
0	0	0	Chlamydomonas-euryale-CCMP219
0	0	0	Chlamydomonas-leiostraca-SAG11-49
0	0	0	Chlamydomonascf-sp-CCMP681
0	1	0	Chlorarachnion-reptans-CCCM449
0	1	0	Chromera-velia-CCMP2878
0	0	0	Chromulina-nebulosa-UTEXLB2642
0	1	0	Chroomonas-mesostigmaticacf-CCMP1168
1	0	0	Chrysochromulina-brevifilum-UTEXLB985
1	0	0	Chrysochromulina-ericina-CCMP281
1	0	0	Chrysochromulina-polylepis-CCMP1757
1	0	0	Chrysochromulina-polylepis-UIO037
1	0	0	Chrysochromulina-rotalis-UIO044
1	0	0	Chrysoculter-rhomboideus-RCC1486
0	1	0	Chrysocystis-fragilis-CCMP3189
0	0	0	Chrysoreinhardia-sp-CCMP2950
0	1	0	Chrysoreinhardia-sp-CCMP3193
0	0	0	Climacostomum-virens-StockW-24
1	0	0	Coccolithus-pelagicussspbraarudi-PLY182g
0	0	0	Compsopogon-coeruleus-SAG36-94
0	0	0	Condylostoma-magnum-COL2
0	1	0	Corethron-hystrix-308
0	0	0	Corethron-pennatum-L29A3
0	0	1	Coscinodiscus-wailesii-CCMP2513
0	1	0	Crustomastix-stigmata-CCMP3273
1	0	0	Crypthecodinium-cohnii-Seligo
0	0	0	Cryptomonas-curvata-CCAP979-52
0	0	0	Cryptomonas-paramecium-CCAP977-2a
0	0	0	Cyanoptyche-gloeocystis-SAG4-97
0	0	0	Cyclophora-tenuis-ECT3854
0	0	0	Cyclotella-meneghiniana-CCMP338
0	1	0	Cylindrotheca-closterium-KMMCC:B-181
0	0	0	Dactyliosolen-fragilissimus
0	0	0	Debaryomyces-hansenii-J26
0	1	0	Detonula-confervacea-CCMP353
1	0	0	Dictyocha-speculum-CCMP1381
0	0	0	Dinobryon-sp-UTEXLB2267
0	0	0	Dinophysis-acuminata-DAEP01
0	0	0	Ditylum-brightwellii-GSO103
0	0	0	Ditylum-brightwellii-GSO104
0	0	0	Ditylum-brightwellii-GSO105
0	0	0	Ditylum-brightwellii-Pop1(SS4)
0	0	0	Ditylum-brightwellii-Pop2(SS10)
0	1	0	Dolichomastix-tenuilepis-CCMP3274
0	0	0	Dunaliella-tertiolecta-CCMP1320
1	0	0	Durinskia-baltica-CSIROCS-38
0	0	0	Elphidium-margaritaceum
1	0	0	Emiliania-huxleyi-374
1	0	0	Emiliania-huxleyi-CCMP370
1	0	0	Emiliania-huxleyi-PLYM219
0	0	0	Entomoneis-sp-CCMP2396
0	0	0	Erythrolobus-madagascarensis-CCMP3276
0	0	0	Eucampia-antarctica-CCMP1452
0	0	0	Euplotes-crassus-CT5
0	0	0	Euplotes-focardii-TN1
0	0	0	Euplotes-harpa-FSP1-4
0	0	1	Eutreptiella-gymnastica-like-CCMP1594
0	0	0	Eutreptiella-gymnastica-NIES-381
0	1	0	Exanthemachrysis-gayraliae-RCC1523
0	1	0	Extubocellulus-spinifer-CCMP396
0	0	0	Fabrea-salina
0	0	0	Favella-ehrenbergii-Fehren1
0	0	0	Favella-taraikaensis-FeNarragansettBay
0	0	0	Fibrocapsa-japonica-CCMP1661
0	0	0	Filamoeba-nolandi-NC-AS-23-1
1	0	0	Florenciella-parvula-CCMP2471
0	0	0	Florenciella-parvula-RCC1693
1	0	0	Florenciella-sp-RCC1007
0	0	0	Florenciella-sp-RCC1587
0	0	0	Fragilariopsis-kerguelensis-L2-C3
0	0	0	Fragilariopsis-kerguelensis-L26-C5
1	0	0	Gambierdiscus-australes-CAWD149
0	1	0	Geminigera-cryophila-CCMP2564
0	1	0	Geminigera-sp-CaronLabIsolate
1	0	0	Gephyrocapsa-oceanica-RCC1303
1	0	0	Glenodinium-foliaceum-CCAP1116-3
0	0	0	Gloeochaete-witrockiana-SAG46-84
0	0	0	Gloeochaete-wittrockiana-SAG46-84
0	0	0	Goniomonas-pacifica-CCMP1869
0	0	0	Goniomonas-sp-m
1	0	0	Gonyaulax-spinifera-CCMP409
0	0	0	Grammatophora-oceanica-CCMP410
0	0	0	Guillardia-theta-CCMP2712
0	0	0	Gymnochlora-sp-CCMP2014
0	0	0	Hanusia-phi-CCMP325
0	0	0	Helicotheca-tamensis-CCMP826
0	0	0	Hemiselmis-andersenii-CCMP1180
0	0	0	Hemiselmis-andersenii-CCMP439
0	0	0	Hemiselmis-andersenii-CCMP441
0	0	0	Hemiselmis-andersenii-CCMP644
0	0	0	Hemiselmis-rufescens-PCC563
0	0	0	Hemiselmis-tepida-CCMP443
0	0	0	Hemiselmis-virescens-PCC157
1	0	0	Heterocapsa-arctica-CCMP445
1	0	0	Heterocapsa-rotundata-SCCAPK-0483
1	0	0	Heterocapsa-triquestra-CCMP448
0	0	0	Heterosigma-akashiwo-CCMP2393
0	0	0	Heterosigma-akashiwo-CCMP3107
0	0	0	Heterosigma-akashiwo-CCMP452
0	0	0	Heterosigma-akashiwo-NB
1	0	0	Imantonia-sp-RCC918
1	0	0	Isochrysis-galbana-CCMP1323
1	0	0	Isochrysis-sp-CCMP1244
1	0	0	Isochrysis-sp-CCMP1324
1	0	0	Karenia-brevis-CCMP2229
1	0	0	Karenia-brevis-SP1
1	0	0	Karenia-brevis-SP3
1	0	0	Karenia-brevis-Wilson
1	0	0	Karlodinium-micrum-CCMP2283
0	0	0	Kryptoperidinium-foliaceum-CCMP1326
0	0	0	Lankesteria-abbottii-GrapplerInletBC
0	0	0	Leptocylindrus-danicus-CCMP1856
0	1	0	Leptocylindrus-danicusvar-apora-B651
0	0	0	Leptocylindrus-danicusvar-danicus-B650
0	0	1	Licmophora-paradoxa-CCMP2313
1	0	0	Lingulodinium-polyedra-CCMP1738
0	0	0	Litonotus-pictus-P1
0	1	0	Lotharella-amoebiformis-CCMP2058
0	1	0	Lotharella-globosa-CCCM811
0	1	0	Lotharella-globosa-LEX01
0	0	0	Lotharella-oceanica-CCMP622
0	0	0	Madagascaria-erythrocladiodes-CCMP3234
0	0	0	Mallomonas-sp-CCMP3275
0	1	0	Mantoniella-antarctica-SL-175
0	1	0	Mantoniella-sp-CCMP1436
0	0	0	Mayorella-sp-BSH-02190019
1	0	0	Mesodinium-pulex-SPMC105
0	1	0	Micromonas-pusilla-CCAC1681
0	1	0	Micromonas-pusilla-CCMP1723
0	1	0	Micromonas-pusilla-CCMP494
0	1	0	Micromonas-pusilla-RCC1614
0	1	0	Micromonas-pusilla-RCC2306
0	1	0	Micromonas-sp-CCMP1646
0	1	0	Micromonas-sp-CCMP2099
0	0	0	Micromonas-sp-CS-222
0	1	0	Micromonas-sp-NEPCC29
0	1	0	Micromonas-sp-RCC451
0	1	0	Micromonas-sp-RCC472
0	0	0	Minchinia-chitonis
0	0	0	Minutocellus-polymorphus-CCMP3303
0	1	0	Minutocellus-polymorphus-NH13
0	0	0	Minutocellus-polymorphus-RCC2270
0	1	0	Myrionecta-rubra-CCMP2563
0	0	0	Neobodo-designis-CCAP1951-1
0	0	0	Neoparamoeba-aestuarina-SoJaBioB1-5-56-2
0	0	0	Nephroselmis-pyriformis-CCMP717
0	1	0	Nitzschia-punctata-CCMP561
0	1	0	Nitzschia-sp-RCC80
1	0	0	Noctiluca-scintillans
0	1	0	Norrisiella-sphaerica-BC52
0	0	0	Ochromonas-sp-BG-1
0	0	0	Ochromonas-sp-CCMP1393
0	0	0	Ochromonas-sp-CCMP1899
0	0	0	Odontella-aurita-isolate1302-5
0	0	0	Odontella-sinensis-Grunow1884
0	1	0	Ostreococcus-lucimarinus-clade-A-BCC118000
0	1	0	Ostreococcus-mediterraneus-clade-D-RCC1107
0	0	0	Ostreococcus-mediterraneus-clade-D-RCC1621
0	1	0	Ostreococcus-mediterraneus-clade-D-RCC2572
0	1	0	Ostreococcus-mediterraneus-clade-D-RCC2573
0	0	0	Ostreococcus-mediterraneus-clade-D-RCC2593
0	0	0	Ostreococcus-mediterraneus-clade-D-RCC2596
0	0	0	Oxyrrhis-marina
0	0	0	Oxyrrhis-marina-CCMP1788
0	0	0	Oxyrrhis-marina-CCMP1795
0	0	0	Oxyrrhis-marina-LB1974
0	0	0	Palpitomonas-bilix-NIES-2562
0	0	0	Paramoeba-atlantica-621-1-CCAP1560-9
0	0	0	Paraphysomonas-bandaiensis-CaronLabIsolate
0	0	0	Paraphysomonas-imperforata-PA2
0	1	0	Partenskyella-glossopodia-RCC365
0	0	0	Pavlova-gyrans-CCMP608
0	1	0	Pavlova-lutheri-RCC1537
0	1	0	Pavlova-sp-CCMP459
0	0	1	Pelagococcus-subviridis-CCMP1429
1	0	0	Pelagodinium-bii-RCC1491
0	1	0	Pelagomonas-calceolata-CCMP1756
0	1	0	Pelagomonas-calceolata-RCC969
0	0	0	Percolomonas-cosmopolitus-AE-1(ATCC50343)
0	0	0	Percolomonas-cosmopolitus-WS
1	0	0	Peridinium-aciculiferum-PAER-2
0	0	0	Perkinsus-chesapeaki-ATCCPRA-65
0	0	0	Perkinsus-marinus-ATCC50439
0	0	0	Pessonella-sp
1	0	0	Phaeocystis-antarctica-CaronLabIsolate
1	0	0	Phaeocystis-antarctica-CCMP1374
0	0	0	Phaeocystis-cordata-RCC1383
1	0	0	Phaeocystis-sp-CCMP2710
0	0	0	Phaeomonas-parva-CCMP2877
0	0	0	Picochlorum-oklahomensis-CCMP2329
0	0	0	Picochlorum-sp-RCC944
0	1	0	Picocystis-salinarum-CCMP1897
0	1	0	Pinguiococcus-pyrenoidosus-CCMP2078
0	0	0	Platyophrya-macrostoma-WH
1	0	0	Pleurochrysis-carterae-CCMP645
0	0	0	Polarella-glacialis-CCMP1383
1	0	0	Polarella-glacialis-CCMP2088
0	0	0	Polytomella-parva-SAG63-3
0	0	0	Porphyridium-aerugineum-SAG1380-2
1	0	0	Prasinococcus-capsulatus-CCMP1194
0	0	0	Prasinoderma-coloniale-CCMP1413
0	0	0	Prasinoderma-singularis-RCC927
0	1	0	Proboscia-alata-PI-D3
0	1	0	Proboscia-inermis-CCAP1064-1
0	0	0	Prorocentrum-lima-CCMP684
0	0	0	Prorocentrum-micans-CCCM845
1	0	0	Prorocentrum-minimum-CCMP1329
1	0	0	Prorocentrum-minimum-CCMP2233
0	1	0	Proteomonas-sulcata-CCMP704
1	0	0	Protoceratium-reticulatum-CCCM535=CCMP1889
0	0	0	Protocruzia-adherens-Boccale
1	0	0	Prymnesium-parvum-Texoma1
0	0	0	Pseudo-nitzschia-arenysensis-B593
0	1	0	Pseudo-nitzschia-australis-1024910AB
0	0	1	Pseudo-nitzschia-delicatissima-B596
0	0	1	Pseudo-nitzschia-delicatissima-UNC1205
0	0	1	Pseudo-nitzschia-fraudulenta-WWA7
0	0	0	Pseudo-nitzschia-heimii-UNC1101
0	0	1	Pseudo-nitzschia-pungens-cf-cingulata
0	0	1	Pseudo-nitzschia-pungens-cf-pungens
0	0	0	Pseudokeronopsis-sp-Brazil
0	0	0	Pseudokeronopsis-sp-OXSARD2
1	0	0	Pseudopedinella-elastica-CCMP716
0	0	0	Pteridomonas-danica-PT
0	1	0	Pterosperma-sp-CCMP1384
0	1	0	Pycnococcus-provasolii-RCC2336
0	1	0	Pycnococcus-provasolii-RCC251
0	1	0	Pycnococcus-provasolii-RCC733
0	1	0	Pycnococcus-provasolii-RCC931
0	0	0	Pycnococcus-sp-CCMP1998
0	0	0	Pyramimonas-amylifera-CCMP720
0	0	0	Pyramimonas-obovata-CCMP722
0	1	0	Pyramimonas-parkeae-CCMP726
0	0	0	Pyramimonas-sp-CCMP2087
0	0	0	Pyrocystis-lunula-CCCM517
0	0	1	Pyrodinium-bahamense-pbaha01
0	0	0	Rhizochromulina-marinacf-CCMP1243
0	0	0	Rhizosolenia-setigera-CCMP1694
0	0	0	Rhodella-maculata-CCMP736
0	0	0	Rhodomonas-abbreviata-CaronLabIsolate
0	0	0	Rhodomonas-lens-RHODO
0	0	0	Rhodomonas-salina-CCMP1319
0	0	0	Rhodomonas-sp-CCMP768
0	0	0	Rhodosorus-marinus-CCMP769
0	0	0	Rhodosorus-marinus-UTEXLB2760
0	0	0	Rosalina-sp
0	0	0	Sarcinochrysis-sp-CCMP770
0	0	0	Schizochytrium-aggregatum-ATCC28209
1	0	0	Scrippsiella-hangoei-like-SHHI-4
1	0	0	Scrippsiella-hangoei-SHTV-5
1	0	0	Scrippsiella-trochoidea-CCMP3099
1	0	0	Scyphosphaera-apsteinii-RCC1455
0	0	1	Skeletonema-costatum-1716
0	0	1	Skeletonema-dohrnii-SkelB
0	1	0	Skeletonema-grethea-CCMP1804
0	0	1	Skeletonema-japonicum-CCMP2506
0	0	1	Skeletonema-marinoi-FE60
0	0	1	Skeletonema-marinoi-FE7
0	0	1	Skeletonema-marinoi-skelA
0	0	0	Skeletonema-marinoi-SM1012Den-03
0	0	1	Skeletonema-marinoi-SM1012Hels-07
0	0	1	Skeletonema-marinoi-UNC1201
0	1	0	Skeletonema-menzelii-CCMP793
1	0	0	Sorites-sp
0	0	0	Spumella-elongata-CCAP955-1
0	1	0	Staurosiracomplex-sp-CCMP2646
0	0	0	Stephanopyxis-turris-CCMP815
0	0	0	Stichococcus-sp-RCC1054
0	0	0	Striatella-unipunctata-CCMP2910
1	0	0	Strombidinopsis-acuminatum-SPMC142
0	0	0	Strombidinopsis-sp-SopsisLIS2011
0	0	0	Strombidium-inclinatum-S3
0	0	0	Strombidium-rassoulzadegani-ras09
0	0	0	Stygamoeba-regulata-BSH-02190019
0	0	0	Symbiodinium-kawagutii-CCMP2468
1	0	0	Symbiodinium-sp-C1
1	0	0	Symbiodinium-sp-C15
1	0	0	Symbiodinium-sp-CCMP2430
1	0	0	Symbiodinium-sp-CCMP421
1	0	0	Symbiodinium-sp-cladeA
1	0	0	Symbiodinium-sp-D1a
1	0	0	Symbiodinium-sp-Mp
0	1	0	Synchroma-pusillum-CCMP3072
0	1	0	Synedropsis-rectacf-CCMP1620
0	1	0	Tetraselmis-astigmatica-CCMP880
0	1	0	Tetraselmis-chuii-PLY429
0	1	0	Tetraselmis-sp-GSL018
0	1	0	Tetraselmis-striata-LANL1001
0	0	0	Thalassionema-frauenfeldii-CCMP1798
0	0	0	Thalassionema-nitzschioides
0	1	0	Thalassionema-nitzschioides-L26-B
0	0	1	Thalassiosira-antarctica-CCMP982
0	1	0	Thalassiosira-gravida-GMp14c1
0	0	1	Thalassiosira-miniscula-CCMP1093
0	1	0	Thalassiosira-oceanica-CCMP1005
0	0	1	Thalassiosira-punctigera-Tpunct2005C2
0	1	0	Thalassiosira-rotula-CCMP3096
0	1	0	Thalassiosira-rotula-GSO102
0	0	0	Thalassiosira-sp-FW
0	0	1	Thalassiosira-sp-NH16
0	0	0	Thalassiosira-weissflogii-CCMP1010
0	0	0	Thalassiosira-weissflogii-CCMP1336
0	0	0	Thalassiothrix-antarctica-L6-D1
0	0	0	Thoracosphaera-heimii-CCCM670_CCMP1069
0	0	0	Thraustochytrium-sp-LLF1b
0	1	0	Tiarina-fusus-LIS
0	0	0	Timspurckia-oligopyrenoides-CCMP3278
1	0	0	Togula-jolla-CCCM725
0	0	0	Triceratium-dubium-CCMP147
0	0	0	Trichosphaerium-sp-Am-I-7wt
0	0	0	Unidentifiedeukaryote-sp
0	0	0	Unidentifiedeukaryote-sp-CCMP1205
1	0	0	Unidentifiedeukaryote-sp-CCMP2000
0	1	0	Unidentifiedeukaryote-sp-CCMP2097
1	0	0	Unidentifiedeukaryote-sp-CCMP2098
0	0	0	Unidentifiedeukaryote-sp-CCMP2111
0	1	0	Unidentifiedeukaryote-sp-CCMP2135
0	0	0	Unidentifiedeukaryote-sp-CCMP2175
0	1	0	Unidentifiedeukaryote-sp-CCMP2293
0	0	0	Unidentifiedeukaryote-sp-CCMP2298
0	1	0	Unidentifiedeukaryote-sp-CCMP2436
0	0	0	Unidentifiedeukaryote-sp-D1
0	0	0	Unidentifiedeukaryote-sp-NY0313808BC1
0	0	0	Unidentifiedeukaryote-sp-NY070348D
1	0	0	Unidentifiedeukaryote-sp-RC2339
0	1	0	Unidentifiedeukaryote-sp-RCC1024
0	0	0	Unidentifiedeukaryote-sp-RCC1871
0	1	0	Unidentifiedeukaryote-sp-RCC2288
0	0	0	Unidentifiedeukaryote-sp-RCC2335
0	0	0	Unidentifiedeukaryote-sp-RCC701
0	0	0	Unidentifiedeukaryote-sp-RCC856
0	0	0	Unidentifiedeukaryote-sp-RCC998
0	0	0	Uronema-sp-Bbcil
0	0	0	Vannella-robusta-DIVA3518-3-11-1-6
0	0	0	Vannella-sp-DIVA3517-6-12
0	0	0	Vaucheria-litorea-CCMP2940
0	0	0	Vexillifera-sp-DIVA3564-2
0	0	0	Vitrella-brassicaformis-CCMP3346

## Sheet: S5 DMSP producers
Table S5 18S sequences assigned as DMSP-producers by pipeline.
SILVA taxonomy and ID	Sequence	gene carrier	DSYB	TpMT2	TpMT1	DMSP factor (McParland and Levine 2019 TableS1)	Rho > 0.6 w Roseobacter (Fig. 8)
Bathycoccaceae_Ostreococcus_am18s_z_33748	AGCCCCAATAGCGTATATTTAAGTTGTTGCAGTTAAAAAGCTCGTAGTCGGATTTTGGCTGAGAACGAACGGTCCGCCGTTAGGTGTGCACTGTTTGGTCTCAGCTTCCTGGTGAGGAGGTGTGCTTCACGGCCACTTAGTCACCGTGGTTACTTTGAAAAAATTAGAGTGTTCAAAGCGGGCTTACGCTTGAATATATTAGCATGGAATAACACCATAGGACTCCTGTCCTATTTCGTTGGTCTCGGGACGGGAGTAATGATTAAGAGGAACAGTTGGGGGCATTCGTATTTCATTGTCAGAGGTGAAATTCTTGGATTTATGAAAGACGAACTTCTGCGAAAGCATTTGCCAAGGATGTTT	Yes	0	1	1	UnDP	No
Bathycoccaceae_Ostreococcus_am18s_z_28341	AGCCCCAATAGCGTATATTTAAGTTGTTGCAGTTAAAAAGCTCGTAGTCGGATTTTGGCTGAGAACGGTCGGTCCGCCGTTAGGTGTGCACTGACTGGTCTCAGCTTCCTGGTGAGGAGGTGTGCTTCATCGCCACTTAGTCACCGTGGTTACTTTGAAAAAATTAGAGTGTTCAAAGCGGGCTTACGCTTGAATATATTAGCATGGAATAACACCATAGGACTCCTGTCCTATTTCGTTGGTCTCGGGACGGGAGTAATGATTAAGAGGAACAGTTGGGGGCATTCGTATTTCATTGTCAGAGGTGAAATTCTTGGATTTATGAAAGACGAACTTCTGCGAAAGCATTTGCCAAGGATGTTT	Yes	1	1	0	UnDP	No
NA_NA_am18s_z_6125	AGCTCCAAAAGCGTATATAAAAGTTGTTGCGGTTAAAAAGCTCGTAGTTGGATTTCTGTTGAGGAGAGCCGGTCCTAGCTTTGCTGGTGTATCTGGTTTCGCCTCGGCATCCTCTTGGGGAACGTATCTGCGATTGATTTCGTGGTGCGGTGCTCAAGACTTTTACTTTGAGGAAATTAGAGTGTTCACGGCAGGCAATCGCCTTGAATATATTAGCATGGAATAATAATATAGGCATGAGCGTCTATTTTGTTGGTTTCTAGATGCTCATGAATGATAAATAGGGACACTTGGGGGCATTCGTATTACGACGTCAGAGGTGGAATTCTTAGATTGTCGTACGACGAACTACTGCGAAAGCATTTGCCAAGGATGTTT	Yes	1	1	0	UnDP	No
Dino-Group-II-Clade-10-and-11_Dino-Group-II-Clade-10-and-11_X_am18s_z_2497	AGCTCCAAAAGCGTATATAAAAGTTGTTGCGGTTAAAAAGCTCGTAGTTGGATTTCTGTTGAGGGCGGCCGGTCCGCACTTTGTGCGTGTATCTGGTTCGGCCTCGGCATCCTCTTGGGGAACGTATCTGCAATTGATTTTGTGGTGCGGTGTCCAAGACTTTTACTTTGAGGAAATTAGAGTGTTCACGGCAGGCAATCGCCTTGAATATATTAGCATGGAATAATAATATAGGCATGAGTTCCTATTTTGTTGGTTTCTAGGAATTCATGAATGATAAATAGGGACACTTGGGGGCATTCGTATTACGACGTCAGAGGTGGAATTCTTAGATTGTCGTACGACGAACTACTGCGAAAGCATTTGCCAAGGATGTTT	Yes	0	1	0	UnDP	No
Phaeocystaceae_Phaeocystis_am18s_z_9722	AGCTCCAAAAGCGTATATTAAAGTTGTTGCAGTTAAAACGCTCGTAGTCGGGTTTCGGGTCGGGCCGAGCGGTCTGCCGATGGGTATGCACTGTTTGGCGCGGCCTTCTTTCCGGAGACCGCGGCTACTCTTAACTGAGCGGGCGTGGGAGACGGATCGTTTACTTTGAAAAAATCAGAGTGTTTCAAGCAGGCAGCTCGCTCTTGCATGGTACAGCATGGGATGATCGAATAGGACTCCGGTGCTATTTTGTTGGTTTCGAACACCAGGAGTAATGATTAACAGGGACAGTCAGGGGCACTCGTATTCCGTCGAGAGAGGTGAAATTCTCAGACCAATGGAAGACGAACCACTGCGAAAGCATTTGCCAGGGATGTTT	Yes	0	1	1	HiDP	No
Phaeocystaceae_Phaeocystis_am18s_z_2798	AGCTCCAAAAGCGTATATTAAAGTTGTTGCAGTTAAAACGCTCGTAGTCGGGTTTCGGGTCGGGCCGAGCGGTCTGCCGATGGGTATGCACTGTTTGGCGCGGCCTTCTTTCCGGAGACCGCGGCTACTCTTAACTGAGCGGGCGTGGGAGACGGATCGTTTACTTTGAAAAAATCAGAGTGTTTCAAGCAGGCAGCTCGCTCTTGCATGGTACAGCATGGGATGATTAAATAGGACTCCGGTGCTATTTTGTTGGTTTCGAACACCAGGAGTAATGATTAACAGGGACAGTCAGGGGCACTCGTATTCCGTCGAGAGAGGTGAAATTCTCAGACCAATGGAAGACGAACCACTGCGAAAGCATTTGCCAGGGATGTTT	Yes	0	1	0	HiDP	No
Phaeocystaceae_Phaeocystis_am18s_z_4884	AGCTCCAAAAGCGTATATTAAAGTTGTTGCAGTTAAAACGCTCGTAGTCGGGTTTCGGGTCGGGCCGAGCGGTCTGCCGATGGGTATGCACTGTTTGGCGCGGCCTTCTTTCCGGAGACCGCGGCTACTCTTAACTGAGCGGGCGTGGGAGACGGATCGTTTACTTTGAAAAAATCAGAGTGTTTCAAGCAGGCAGCTCGCTCTTGCATGGTACAGCATGGGATGATTGAATAGGACTCCGGTGCTATTTTGTGGGTTTCGAACACCAGGAGTAATGATTAACAGGGACAGTCAGGGGCACTCGTATTCCGTCGAGAGAGGTGAAATTCTCAGACCAATGGAAGACGAACCACTGCGAAAGCATTTGCCAGGGATGTTT	Yes	0	0	1	HiDP	No
Phaeocystaceae_Phaeocystis_am18s_z_182	AGCTCCAAAAGCGTATATTAAAGTTGTTGCAGTTAAAACGCTCGTAGTCGGGTTTCGGGTCGGGCCGAGCGGTCTGCCGATGGGTATGCACTGTTTGGCGCGGCCTTCTTTCCGGAGACCGCGGCTACTCTTAACTGAGCGGGCGTGGGAGACGGATCGTTTACTTTGAAAAAATCAGAGTGTTTCAAGCAGGCAGCTCGCTCTTGCATGGTACAGCATGGGATGATTGAATAGGACTCCGGTGCTATTTTGTTGGTTTCGAACACCAGGAGTAATGATTAACAGGGACAGTCAGGGGCACTCGTATTCCGTCGAGAGAGGTGAAATTCTCAGACCAATGGAAGACGAACCACTGCGAAAGCATTTGCCAGGGATGTTT	Yes	0	0	1	HiDP	No
Phaeocystaceae_Phaeocystis_am18s_z_35844	AGCTCCAAAAGCGTATATTAAAGTTGTTGCAGTTAAAACGCTCGTAGTCGGGTTTCGGGTCGGGCCGAGCGGTCTGCCGATGGGTATGCACTGTTTGGCGCGGCCTTCTTTCCGGAGACCGCGGCTACTCTTAACTGAGCGGGCGTGGGAGACGGATCTTTTACTTTGAAAAAATCAGAGTGTTTCAAGCAGGCAGCTCGCTCTTGCATGGTACAGCATGGGATGATTGAATAGGACTCCGGTGCTATTTTGTTGGTTTCGAACACCAGGAGTAATGATTAACAGGGACAGTCAGGGGCACTCGTATTCCGTCGAGAGAGGTGAAATTCTCAGACCAATGGAAGACGAACCACTGCGAAAGCATTTGCCAGGGATGTTT	Yes	0	0	1	HiDP	No
Dino-Group-II-Clade-10-and-11_Dino-Group-II-Clade-10-and-11_X_am18s_z_8934	AGCTCCAAAAGCGTATATTAAAGTTGTTGCGGTTAAAAAGCTCGTAGTTGGATTTCTGTCGAAGACGGTCGGTCCGCTCTATGAGCGTGTATCTGATTCGGCTTTGGCATCCTCGTGGGGAACGTAACTGTGCTTGATTGCATGGTGCGGAATTCACGACTTTTACTTTGAGGAAATTAGAGTGTTCACGGCAGGCAAGCGCCTTGAATATATTAGCATGGAATAATAATATAGGACTTTGGTTCTATTTTGTTGGTTTCTAGGACTAAAGTAATGATTAATAGGGATAATTGGGGGCATTTGTATTAACGCGTCAGAGGTGAAATTCTTGGATTGCGTTACGACAAACTACTGCGAAAGCATTTGCCAAGGATGTTT	Yes	1	1	0	UnDP	No
Dino-Group-II_X_Dino-Group-II_XX_am18s_z_36700	AGCTCCAAAAGCGTATATTAAAGTTGTTGCGGTTAAAAAGCTCGTAGTTGGATTTCTGTTGAGGACTGCCGGTCCATGTTTTGCATGAGAATCGGTTCGGCCTCGGCATCCTCTCGGGGAACGCACTGCGCTTCATTGCGTGGTGCGGGCGCCGAGACTTTTACTTTGAGGAAATTAGAGTGTTCACGGCAGGCTGTCGCCCTGAATACATTAGCATGGAATAATACTATAGGACCTCGGTTCTATTTTGTTGGTTTCTAGAGCTGAGGTAATGATTAATAGGAACGGTTGGGGGCATTCGTATTAACGCGTCAGAGGTGGAATTCTTGGATTGCGTTACGACGGACTACTGCGAAAGCATTTGCCAAGGATGTTT	Yes	1	1	0	UnDP	No
Dino-Group-II-Clade-7_Dino-Group-II-Clade-7_X_am18s_z_10602	AGCTCCAAAAGCGTATATTAATGTTGTTGCGGTTAAAAAGCTCGTAGTTGGATTTCTGTTGAGGGCGGTCGGTCCGCACTTTGTGCGTGTATCTGATTCGGTCTCGGCATCCTCTTGGGGGCCGTTTCTGTGCTTCGTTGCATGGGCGGTAATCAAGACTTTTACTTTGAGGAAATTAGAGTGTTCACGGCAAGCTATCGCTGAATACATTAGCATGGAATAATAATATAGGGCGTAAGTTCTATTTTGTTGGTTTCTAGGACATACGCAATGATTAATAGGGACAATTGGGGGCCTCGGTATTAACACGTCAGAGGTGGAATTCTTAGATTGTGTTAGGACCAACTACTGCGAAAGCATTGGCCAAGGATGTTT	Yes	1	0	0	UnDP	No
LC104-lineage_LC104-lineage_X_am18s_z_11634	AGCTCCAAAAGCGTATTCAAATGTTGTTGCAGTTAAAAAGCTCGTAGTTGGATATCAGGCCTTGTGAAGTCGGCCCGGCGCCTTTGTGCGTTTGCGTGTTGATGCAACTGGTCTTTCTTTTCCAGAGAGACGCCCTCGCCTTAATTGGTAGTGGGGTTGTCGATCCGGATCTGTTACCTTGAATAAATTAGAGTGTTCAAAGCAAGCTTACGCTGTGAATATTTTAGCATGGAATAACGATATAGGACTTTGTTGTCTATTTCGTTGGCTCTAGACTCGAAGTAATGATTGATAGGGACAGTTGGGGGTGCTGGTATTATACGGCCAGAGGTGAAATTCTCAGATTCGTGTAAGACCAACTCATGCGAAAGCATTCACCAAAGATGTCT	Yes	1	0	0	UnDP	No
Dinophyta_XXX_Dinophyta_XXXX_am18s_z_3760	AGCTCCAAAAGTGTATATTAACACTGCTGCGGTTGAAACGCTCGTAGTTGGGAATTTGTTGTATATTATTGGACTACCCTAGTGGTCAGTACTGTATATGAATGCAGCATTGTCTTGATTATCTTTCTACACTTAAGTGTGTATTTTGTTGAAACAATCCGTATACTTTGAAGAAATGAGAGTGTTTCAAGCAACTTTATTCAAGGATATATTAGCATGGAATAACACATTACGACTTCATATTGTGTCTGTTGGTTGCCGAGATCGGGTAACAAAGAGGAGGATAATTGGTGGTATTTATATTGCACAGTCAGAGGTGAAATTCTTGGATTTTTGCAAGATGATCGATTGCGAAAGCATTTATCAAGAGTGTTT	Yes	1	1	0	UnDP	No
NA_NA_am18s_z_5851	AGCTCCAACAGCGTATATTAAAGTTGCTGCAGTTAAAAAGCTCGTAGTTGGACTTCTGCTGAGGATGACTGGTCCGCCCTCTGGGTGAGAATTTGGTCCGTCCTTGGCATGGTGTTGGACAACACGACTGTACTTGATTGTGTGGTGTGTTGACCAATGTATTTACTTTGAGGAAATCAGAGTGCTTCCAGCAGGCAATTGTCTTGAATACCATAGCATGGAATACTAAAATTAGATTTTGTTTCAACGTTGTTGGTTTCAACAAACAAAGTATTGATTGCTAGGGACAGCTGGGGGCATTTGTATTTAATTGTCAGAGGTGAAATTCTTGGATTTATTAAAGACAGACTATTGCGAAAGCATTTGCCAATGATGTTT	Yes	1	0	0	UnDP	No
Haptophyta_XXX_Haptophyta_XXXX_am18s_z_23191	AGCTCCAACAGCGTATATTAAAGTTGTTGCAGTTAAAAAGCTCGTAGTCGGATTTCAGGGCGGGGCAACCGGTCTGCCGATGGGTATGCACTGGTTGGCGCGTCCTTCCTTCCGGAGACCGTGCCTACTCTTAACTGAGCGGGGACGGGAAACGGATCGTTTACTTTGAAAAAATCAGAGTGTTTAAAGCAGGCCAAGATTGCTCTTGCATGGATTAGCATGGGATAATGAAATAGGACTTTGGTGCTATTTTGTTGGTTTCGAACACCGAAGTAATGATTAATAGGGATAGTCAGGGGCACTCGTATTCCGTCGAGAGAGGTGAAATTCTCAGACCAATGGAAGACGAACTACTGCGAAAGCATTTGCCAGGGATGTTT	Yes	1	1	1	UnDP	No
Phaeocystaceae_Phaeocystis_am18s_z_19085	AGCTCCAACAGCGTATATTAAAGTTGTTGCAGTTAAAACGCTCGTAGTCGGGTTTCGGGTCGGGCCGAGCGGTCTGCCGATGGGTATGCACTGTTTGGCGCGGCCTTCTTTCCGGAGACCGCGGCTACTCTTAACTGAGCGGGCGTGGGAGACGGATCGTTTACTTTGAAAAAATCAGAGTGTTTCAAGCAGGCAGCTCGCTCTTGCATGGTACAGCATGGGATGATTGAATAGGACTCCGGTGCTATTTTGTTGGTTTCGAACACCAGGAGTAATGATTAACAGGGACAGTCAGGGGCACTCGTATTCCGTCGAGAGAGGTGAAATTCTCAGACCAATGGAAGACGAACCACTGCGAAAGCATTTGCCAGGGATGTTT	Yes	0	0	1	HiDP	No
Gonyaulacaceae_Gonyaulax_am18s_z_13529	AGCTCCAACAGCGTATATTAAAGTTGTTGCGGTTAAAAAGCTCGTAGTTGGACTTCTGCTGAGGATGACCGGTCCGCCCTCTGGGTGAGCATCTGGTTTAGCCTTAGCATTTTCTTGGGCAGCGCTATTGCACTTGACTGTGTGGTGTGGTATCCAAGGCTTTTACTTTGAGGAAATCAGAGCGCTTCCAGCAGGCATATGTCTTGAATACATTAGCATGGAATAATAAGATAAGACTTTATTTTTATTTTGTTGGTTTTTAGAATTGAGGTAATGATTGATAGGGATAGTTGGGGGCATTTGTATTTAACTGTCAGAGGTGAAATTCTTGGATTTGTTAAAGACAAACTACTGCGAAAGCATTTGCCAAGGATGTTT	Yes	0	0	1	UnDP	No
Noctilucaceae_Noctiluca_am18s_z_28238	AGCTCCAACAGCGTATATTAAAGTTGTTGCGGTTAAAAAGCTCGTAGTTGGATTTCTGCCGAGGACAGTCGGTCCGCCCTTGCGGGTGAGCATCTGAATGGCCCTGGGCATCTTTTCCGAAGACTGTATCTGCACTTCATTGTGTGGAGCGGTATTCGGAACCTTTACTTTGAGGAAATTAGAGTGTTTCAGGCATGCGCTTGTGGTGAATACATTAGCATGGAATAATAAGATAGGACTCGTGGCCTACTTTGTTGGTTTGTGTGCCATAGGTAATGATTAATAGGGATAGTTGGGGGCATTCGTATTTAATTGTCAGAGGTGAAATTCTTGGATTTGTTAAAGACGAACTACTGCGAAAGCATTTGCCAAGGATGTTT	Yes	1	1	1	UnDP	No
NA_NA_am18s_z_8864	AGCTCCAAGAACGTATACTAAAGTTGTTGCGGTTAAAAAGCTCGTAGTTGGATTTCTGTGAAGGACTGCCGGTCCGCATTATGTGCGTGTATCTGGTTCGGCCTTTGCATCTTCTTAGAGCACGTGCGGATTCATTTTCGTACGGATTCTAAGACTTTTACTTTGAGGAAATTAGAGTGTTCACGGCAGGCAATCGCCTTGAATATGTTAGCATGGAATAATAATATAGGCACGAGATCCTATTTTGTTGGTTTCTAGGAGCTCATGAATGATAAATAGGGACAGTTGGGGGCATTCGTATTACGGCGTCAGAGGTGGAATTCTTAGATTGCCGTACGACGAACTACTGCGAAAGCATTTGCCAAGGATGTTT	Yes	0	1	1	UnDP	No
Protaspa-lineage_Protaspa-lineage_X_am18s_z_4055	AGCTCCAAGAGCATATATTAAAGTTGTTGCAGTTAAAAAGCTCGTAGTTGGATTTCTGGTACAATGCGCCTGGCCCGCCACAGTTTATGTGTGTGAGTGCCGGTGCGCGTTTGCCATCTTTCTAGAAAACGTTTCTACCTTTTACTAGGCCGGATTCGCGATCTAGATCGTTTACTTTGAAAAAATTAGAGTGTTTAAAGCAGGCTTATGCTATGAATACATTAGCATGGAATAATAATCTAGGACTTCGGTTCTATTTTGTTGGTTTCTAGACCTGAAGTAATGATTGATAGGGACAGTTGGGGGTGCTAGTATTGGCCGGCCAGAGGTGAAATTCTTGGATTCGGTCAAGACTAACTTATGCGAAAGCATTCACCAAGGATGTCT	Yes	1	0	0	UnDP	No
Protaspa-lineage_Protaspa-lineage_X_am18s_z_59616	AGCTCCAAGAGCATATATTAAAGTTGTTGCAGTTAAAAAGCTCGTAGTTGGATTTCTGGTAGAATGCGCCTGGCCCGCGACGGTTACGTCTGTGAGTGCCGGTGCGCGTTTGCCATCCTTCTAGAAAACGTTTCTACCCTTAACTGGGCCGGACTCGCGATCTAGATCTTTTACTTTGAAAAAATTAGAGTGTTTAAAGCAAGCCTTTGCTGTGAATACATTAGCATGGAATAATAATCTAGGACTTCGGTTCTATTTTGTTGGTTTCTAGTACTGAAGTAATGATTGATAGGGATAGTTGGGGGTGCTAGTATTGGCCGGCCAGAGGTGAAATTCTTGGATTCGGTCAAGACTAACTTATGCGAAAGCATTCACCAAGGATGTCT	Yes	1	0	0	UnDP	No
Protaspa-lineage_Protaspa-lineage_X_am18s_z_2123	AGCTCCAAGAGCATATATTAAAGTTGTTGCAGTTAAAAAGCTCGTAGTTGGATTTCTGGTATAATGCGCCTGGCCCGCCACAGTTTATGTGTGTGAGTGCCGGTGCGCGTTTGCCATCTTTCTAGAAAACGTTTCTACCCTTTACTGGGCCGGATTCGCGATCTAGATCGTTTACTTTGAAAAAATTAGAGTGTTTAAAGCAGGCTTATGCTATGAATACATTAGCATGGAATAATAATCTAGGACTTCGGTTCTATTTTGTTGGTTTCTAGACCTGAAGTAATGATTGATAGGGACAGTTGGGGGTGCTAGTATTGGCCGGCCAGAGGTGAAATTCTTGGATTCGGTCAAGACTAACTTATGCGAAAGCATTCACCAAGGATGTCT	Yes	0	1	1	UnDP	No
Cryothecomonas-lineage_Cryothecomonas_am18s_z_11565	AGCTCCAAGAGCGTATATTAAAGTTGTTGCAGTTAAAAAGCTCGTAGTTGGATTTCTGGCACAACGCGCCTGGCCCGCATTTTAATGTGAGTGCCGGAGCACGTTTGCCATCCTTCTAGAAAACGTTTCTACCTGGGCAACCGGGCCGGATTCGCGATCTAGATCTTTTACTTTGAAAAAATTAGAGTGTTTAAAGCAGGCATTTGCTATGAATACATTAGCATGGAATAATAATCTAGGACTTCGGTTCTATTTTGTTGGTTTCTAGTACTGAAGTAATGATTGATAGGGATAGTTGGGGGTGCTAGTATTGACCGGCCAGAGGTGAAATTCTTGGATTCGGTCAAGACTAACTTATGCGAAAGCATTCACCAAGGATGTCT	Yes	0	0	1	UnDP	No
Cryothecomonas-lineage_Cryothecomonas_am18s_z_19331	AGCTCCAAGAGCGTATATTAAAGTTGTTGCAGTTAAAAAGCTCGTAGTTGGATTTCTGGCACAACGCGCCTGGCCCGCATTTTAATGTGAGTGCCGGAGCACGTTTGCCATCCTTCTAGAAAACGTTTCTACCTGGGCAACCGGGCTGGATTCGCGATCTAGATCTTTTACTTTGAAAAAATTAGAGTGTTTAAAGCAGGCATTTGCTATGAATACATTAGCATGGAATAATAATCTAGGACTTCGGTTCTATTTTGTTGGTTTCTAGTACTGAAGTAATGATTGATAGGGATAGTTGGGGGTGCTAGTATTGACCGGCCAGAGGTGAAATTCTTGGATTCGGTCAAGACTAACTTATGCGAAAGCATTCACCAAGGATGTCT	Yes	1	1	0	UnDP	No
Cryothecomonas-lineage_Cryothecomonas_am18s_z_50357	AGCTCCAAGAGCGTATATTAAAGTTGTTGCAGTTAAAAAGCTCGTAGTTGGATTTCTGGCATAACGCGCCTGGCCCGCATTTTAATGTGAGTGCCGGAGCACGTTTGCCATCCTTCTAGAAAACGTTTCTACCTGGGCAACCGGGCCGGATTCGCGATCTAGATCTTTTACTTTGAAAAAATTAGAGTGTTTAAAGCAGGCATTTGCTATGAATACATTAGCATGGAATAATAATCTAGGACTTCGGTTCTATTTTGTTGGTTTCTAGTACTGAAGTAATGATTGATAGGGATAGTTGGGGGTGCTAGTATTGACCGGCCAGAGGTGAAATTCTTGGATTCGGTCAAGACTAACTTATGCGAAAGCATTCACCAAGGATGTCT	Yes	1	0	0	UnDP	No
Protaspa-lineage_Protaspa-lineage_X_am18s_z_4947	AGCTCCAAGAGCGTATATTAAAGTTGTTGCAGTTAAAAAGCTCGTAGTTGGATTTCTGGCTTCAATGCGCCTGGCCCGCGGCGGTTACGCCTGTGAGTGCCGGTGCGCGTTGGCCATCCTTCTAGAGAACGTTTCTACCCTTCACTGGGCCGGACTCGCGATCTAGATCTTTTACTTTGAAAAAATTAGAGTGTTTAAAGCAGGCAATTGCTGTGAATACATTAGCATGGAATAATGATCTAGGACTTCGGTTCTATTTTGTTGGTTTCTAGAATTGAAGTAATGATTGATAGGGATAGTTGGGGGTGCTAGTATTGGCCGGCCAGAGGTGAAATTCTTGGATTCGGTCAAGACTAACCTAAGCGAAAGCATTCACCAAGGATGTCT	Yes	1	0	0	UnDP	No
Cryothecomonas-lineage_Cryothecomonas_am18s_z_18876	AGCTCCAAGAGCGTATATTAAAGTTGTTGCAGTTAAAAAGCTCGTAGTTGGATTTCTGGTACAACGCGCCTGGCCCGCAATTATGTGAGTGCCGGTGCGCGTTTGCCATCCTTCTAGAAAACGTTTCTACCCGGGTAACTGGGCCGGACTCGCGATCTAGATCTTTTACTTTGAAAAAATTAGAGTGTTTAAAGCAGGCTTTTGCTGTGAATACATTAGCATGGAATAATAATCTAGGACTTCGGTTCTATTTTGTTGGTTTCTAGTACTGAAGTAATGATTGATAGGGATAGTTGGGGGTGCTAGTATTGGCCGGCCAGAGGTGAAATTCTTGGATTCGGTCAAGACTAACTTATGCGAAAGCATTCACCAAGGATGTCT	Yes	0	1	0	UnDP	No
Cryothecomonas-lineage_Cryothecomonas_am18s_z_5687	AGCTCCAAGAGCGTATATTAAAGTTGTTGCAGTTAAAAAGCTCGTAGTTGGATTTCTGGTACAACGCGCCTGGCCCGCAATTCTTGTGAGTGCCGGTGCGCGTTGGCCATCCTTCTAGAAAACGTTTCTACCCGGGTAACTGGGCCGGACTCGCGATCTAGATCTTTTACTTTGAAAAAATTAGAGTGTTTAAAGCAGGCTTTTGCTGTGAATACATTAGCATGGAATAATAATCTAGGACTTCGGTTCTATTTTGTTGGTTTCTAGTACTGAAGTAATGATTGATAGGGATAGTTGGGGGTGCTAGTATTGGCCGGCCAGAGGTGAAATTCTTGGATTCGGTCAAGACTAACTTATGCGAAAGCATTCACCAAGGATGTCT	Yes	1	1	0	UnDP	No
Cryothecomonas-lineage_Cryothecomonas_am18s_z_4045	AGCTCCAAGAGCGTATATTAAAGTTGTTGCAGTTAAAAAGCTCGTAGTTGGATTTCTGGTACAACGCGCCTGGCCCGCAATTCTTGTGAGTGCCGGTGCGCGTTTGCCATCCTTCTAGAAAACGTTTCTACCCGGGCAACTGGGCCGGACTCGCGATCTAGATCTTTTACTTTGAAAAAATTAGAGTGTTTAAAGCAGGCTTTTGCTGTGAATACATTAGCATGGAATAATAATCTAGGACTTCGGTTCTATTTTGTTGGTTTCTAGTACTGAAGTAATGATTGATAGGGATAGTTGGGGGTGCTAGTATTGGCCGGCCAGAGGTGAAATTCTTGGATTCGGTCAAGACTAACTTATGCGAAAGCATTCACCAAGGATGTCT	Yes	1	1	0	UnDP	No
Cryothecomonas-lineage_Cryothecomonas-lineage_X_am18s_z_14023	AGCTCCAAGAGCGTATATTAAAGTTGTTGCAGTTAAAAAGCTCGTAGTTGGATTTCTGGTACAACGCGCCTGGCCCGCAGTTACTGTGAGTGCCGGTGCGCGTTTGCCATCCTTCTAGAAAACGTTTCTACCCGGGCAACTGGGCCGGATTCGCGATCTAGATCTTTTACTTTGAAAAAATTAGAGTGTTTAAAGCAGGCAATTGCTGTGAATACATTAGCATGGAATAATAATCTAGGACTTCGGTTCTATTTTGTTGGTTTCTAGTACTGAAGTAATGATTGATAGGGATAGTTGGGGGTGCTAGTATTGGCCGGCCAGAGGTGAAATTCTTGGATTCGGTCAAGACTAACTTATGCGAAAGCATTCACCAAGGATGTCT	Yes	0	0	1	UnDP	No
Cryothecomonas-lineage_Cryothecomonas_am18s_z_57132	AGCTCCAAGAGCGTATATTAAAGTTGTTGCAGTTAAAAAGCTCGTAGTTGGATTTCTGGTACAACGCGCCTGGCCCGCAGTTACTGTGAGTGCCGGTGCGCGTTTGCCATCCTTCTAGAAAACGTTTCTACCTGGGCAACCGGGCCGGATTCGCGATCTAGATCTTTTACTTTGAAAAAATTAGAGTGTTTAAAGCAGGCAATTGCTGTGAATACATTAGCATGGAATAATAATCTAGGACTTCGGTTCTATTTTGTTGGTTTCTAGTACTGAAGTAATGATTGATAGGGATAGTTGGGGGTGCTAGTATTGGCCGGCCAGAGGTGAAATTCTTGGATTCGGTCAAGACTAACTTATGCGAAAGCATTCACCAAGGATGTCT	Yes	0	1	1	UnDP	No
Cryothecomonas-lineage_Cryothecomonas_am18s_z_48798	AGCTCCAAGAGCGTATATTAAAGTTGTTGCAGTTAAAAAGCTCGTAGTTGGATTTCTGGTACAACGCGCCTGGCCCGCATTACTGTGAGTGCCGGTGCGCGTTTGCCATCCTTCTAGAAAACGTTTCTACCCGGGCAACTGGGCCGGACTCGAGATCTAGATCTTTTACTTTGAAAAAATTAGAGTGTTTAAAGCAGGCTTTTGCTATGAATACATTAGCATGGAATAATAATCTAGGACTTCGGTTCTATTTTGTTGGTTTCTAGTACTGAAGTAATGATTGATAGGGATAGTTGGGGGTGCTAGTATTGGCCGGCCAGAGGTGAAATTCTTGGATTCGGTCAAGACTAACTTATGCGAAAGCATTCACCAAGGATGTCT	Yes	1	0	0	UnDP	No
Cryothecomonas-lineage_Cryothecomonas_am18s_z_19762	AGCTCCAAGAGCGTATATTAAAGTTGTTGCAGTTAAAAAGCTCGTAGTTGGATTTCTGGTACAACGCGCCTGGCCCGCATTATTGTGAGTGCCGGTGCGCGTTTGCCATCCTTCTAGAAAACGTTTCTACCCGGGCAACTGGGCCGGACTCGAGATCTAGATCTTTTACTTTGAAAAAATTAGAGTGTTTAAAGCAGGCTTTTGCTATGAATACATTAGCATGGAATAATAATCTAGGACTTCGGTTCTATTTTGTTGGTTTCTAGTACTGAAGTAATGATTGATAGGGATAGTTGGGGGTGCTAGTATTGGCCGGCCAGAGGTGAAATTCTTGGATTCGGTCAAGACTAACTTATGCGAAAGCATTCACCAAGGATGTCT	Yes	0	1	1	UnDP	No
Cryothecomonas-lineage_Cryothecomonas_am18s_z_12759	AGCTCCAAGAGCGTATATTAAAGTTGTTGCAGTTAAAAAGCTCGTAGTTGGATTTCTGGTACAACGCGCCTGGCCCGCATTTTGTGAGTGCCGGAGCGCGTTTGCCATCCTTCTAGAAAACGTTTCTACCTGGGCAACCGGGCCGGACTCGCGATCTAGATCTTTTACTTTGAAAAAATTAGAGTGTTTAAAGCAGGCTTTTGCTGTGAATACATTAGCATGGAATAATGATCTAGGACCTCGGTCTTATTTCGTTGGTTTCTAATACTGAGGTAATGATTGATAGGGATAGTTGGGGGTGCTAGTATTGGCCGGCCAGAGGTGAAATTCTTGGATTCGGTCAAGACTAACTTATGCGAAAGCATTCACCAAGGATGTCT	Yes	0	1	1	UnDP	No
Cryothecomonas-lineage_Cryothecomonas-lineage_X_am18s_z_12286	AGCTCCAAGAGCGTATATTAAAGTTGTTGCAGTTAAAAAGCTCGTAGTTGGATTTCTGGTACAACGCGCCTGGCCCGCTTACGTGAGTGCCGGTGCGCGTTTGCCATCCTTCTAGAAAACGTCTCTACTCGGGCAACTGAGCCGGATTCGCGATCTAGATCTTTTACTTTGAAAAAATTAGAGTGTTTAAAGCAGGCTATTGCCTTGAATACATTAGCATGGAATAATAATCTAGGACTTCGGTTCTATTTTGTTGGTTTCTAGTACTGAAGTAATGATTGATAGGGATAGTTGGGGGTGCTAGTATTGACCGGCCAGAGGTGAAATTCTTGGATTCGGTCAAGACTAACTTATGCGAAAGCATTCACCAAGGATGTCT	Yes	1	1	0	UnDP	No
Cryothecomonas-lineage_Cryothecomonas_am18s_z_35006	AGCTCCAAGAGCGTATATTAAAGTTGTTGCAGTTAAAAAGCTCGTAGTTGGATTTCTGGTACAACGCGCCTGGCCCGCTTTTGTGAGTGCCGGTGCGCGTTTGCCATCCTTCTAGAAAACGTTTCTACCCGGGTAACTGGGCCGGACTCGCGATCTAGATCTTTTACTTTGAAAAAATTAGAGTGTTTAAAGCAGGCTTTTGCTGTGAATACATTAGCATGGAATAATAATCTAGGACTTCGGTTCTATTTTGTTGGTTTCTAGTACTGAAGTAATGATTGATAGGGATAGTTGGGGGTGCTAGTATTGGCCGGCCAGAGGTGAAATTCTTGGATTCGGTCAAGACTAACTTATGCGAAAGCATTCACCAAGGATGTCT	Yes	1	0	0	UnDP	No
Cryothecomonas-lineage_Cryothecomonas_am18s_z_23193	AGCTCCAAGAGCGTATATTAAAGTTGTTGCAGTTAAAAAGCTCGTAGTTGGATTTCTGGTACAACGCGCCTGGCCCGCTTTTGTGAGTGCCGGTGCGCGTTTGCCATCCTTCTAGAATCCGTTTCTACCCGGGTAACTGGGCCGGACTCGTGATCTAGATCTTTTACTTTGAAAAAATTAGAGTGTTTAAAGCAGGCCTTTGCTGTGAATACATTAGCATGGAATAATAATCTAGGACTTCGGTTCTATTTTGTTGGTTTCTAGTACTGAAGTAATGATTGATAGGGATAGTTGGGGGTGCTAGTATTGGCCGGCCAGAGGTGAAATTCTTGGATTCGGTCAAGACTAACTTATGCGAAAGCATTCACCAAGGATGTCT	Yes	0	1	0	UnDP	No
Cryothecomonas-lineage_Cryothecomonas_am18s_z_6599	AGCTCCAAGAGCGTATATTAAAGTTGTTGCAGTTAAAAAGCTCGTAGTTGGATTTCTGGTACAACGCGCCTGGCCCGCTTTTTGTGGGTGCCGGTGCGCGTTTGCCATCCTTCTAGAAAACGTTTCTACCCGGGTAACTGGGCCGGACTCGCGATCTAGATCTTTTACTTTGAAAAAATTAGAGTGTTTAAAGCAGGCTTTTGCTGTGAATACATTAGCATGGAATAATAATCTAGGACTTCGGTTCTATTTTGTTGGTTTCTAGTACTGAAGTAATGATTGATAGGGATAGTTGGGGGTGCTAGTATTGGCCGGCCAGAGGTGAAATTCTTGGATTCGGTCAAGACTAACTTATGCGAAAGCATTCACCAAGGATGTCT	Yes	0	1	1	UnDP	No
Cryothecomonas-lineage_Cryothecomonas_am18s_z_31652	AGCTCCAAGAGCGTATATTAAAGTTGTTGCAGTTAAAAAGCTCGTAGTTGGATTTCTGGTACAATGCGCCTGGCCCGCAATTTGTGAGTGCCGGCGCGCGTTTGCCATCCTTCTAGAAAACGTTTCTACCCGGGCAACTGGGCCGGACTCGCGATCTAGATCTTTTACTTTGAAAAAATTAGAGTGTTTAAAGCAGGCTTTTGCTGTGAATACATTAGCATGGAATAATAATCTAGGACTTCGGTTCTATTTTGTTGGTTTCTAGTACTGAAGTAATGATTGATAGGGATAGTTGGGGGTGCTAGTATTGGCCGGCCAGAGGTGAAATTCTTGGATTCGGTCAAGACTAACTTATGCGAAAGCATTCACCAAGGATGTCT	Yes	0	1	0	UnDP	No
Protaspa-lineage_Protaspa-lineage_X_am18s_z_2517	AGCTCCAAGAGCGTATATTAAAGTTGTTGCAGTTAAAAAGCTCGTAGTTGGATTTCTGGTACAATGCGCCTGGCCCGCAGCAGTAATGCTTGTGAGTGCCGGTGCGCGTTGGCCATCCTTCTAGAAAACGTTTCTACCATTAACTTGGCTGGACTCGCGATCTAGATCTTTTACTTTGAAAAAATTAGAGTGTTCAAGGCAGGCTTTTGCTGTGAATACATTAGCATGGAATAATAATCTAGGACTTCGGTTCTATTTTGTTGGTTTCTAGAATTGAAGTAATGATTGATAGGGATAGTTGGGGGTGCTAGTATTGGCCGGCCAGAGGTGAAATTCTTGGATTCGGTCAAGACTAACTTATGCGAAAGCATTCACCAAGGATGTCT	Yes	0	0	1	UnDP	No
Protaspa-lineage_Protaspa-lineage_X_am18s_z_25847	AGCTCCAAGAGCGTATATTAAAGTTGTTGCAGTTAAAAAGCTCGTAGTTGGATTTCTGGTACAATGCGCCTGGCCCGCCGCCGTTAGGTGAGTGAGTGCCGGTGTGCGTTTGCCATCCTTCTAGAAAACGTTTCTACCCTTCACTGGGCCGGACTCGCGATCTAGATCTTTTACTTTGAAGAAATTAGAGTGTTTAAAGCAGGCTTTTGCTATGAATACATTAGCATGGAATAATAATCTAGGACTTCGGTTCTATTTTGTTGGTTTCTATAACTGAAGTAATGATTGATAGGGATAGTTGGGGGTGCTAGTATTGGCCGGCCAGAGGTGAAATTCTTGGATTCGGTCAAGACTAACTTATGCGAAAGCATTCACCAAGGATGTCT	Yes	1	0	0	UnDP	No
Protaspa-lineage_Protaspa-lineage_X_am18s_z_22158	AGCTCCAAGAGCGTATATTAAAGTTGTTGCAGTTAAAAAGCTCGTAGTTGGATTTCTGGTACAATGCGCCTGGCCCGCCTCAGTGTGAGTGCCGGTGCGCGTTTGCCATCCTTCTAGAAAATGTTTCTACCCTTCACTGGGCCGGACTCATGATCTAGATCTTTTACTTTGAAAAAATTAGAGTGTTTAAAGCAGGCTATTGCTATGAATACATTAGCATGGAATAATAATCTAGGACTTCGGTTCTATTTTGTTGGTTTCTAGTACTGAAGTAATGATTGATAGGGATAGTTGGGGGTGCTAGTATTGGCCGGCCAGAGGTGAAATTCTTGGATTCGGTCAAGACTAACTTATGCGAAAGCATTCACCAAGGATGTCT	Yes	0	1	1	UnDP	No
Protaspa-lineage_Protaspa-lineage_X_am18s_z_2003	AGCTCCAAGAGCGTATATTAAAGTTGTTGCAGTTAAAAAGCTCGTAGTTGGATTTCTGGTACAATGCGCCTGGCCCGCGACCGTTAGGTCTGTGAGTGCCGGTGCGCGTTTGCCATCCTTCTAGAAAACGTTTCTACCCTTAACTGGGCCGGATTCGCGATCTAGATCTTTTACTTTGAAAAAATTAGAGTGTTTAAAGCAGGCTTTTGCTATGAATACATTAGCATGGAATAATAATCTAGGACTTCGGTTCTATTTTGTTGGTTTCTAGTACTGAAGTAATGATTGATAGGGATAGTTGGGGGTGCTAGTATTGGCCGGCCAGAGGTGAAATTCTTGGATTCGGTCAAGACTAACTTATGCGAAAGCATTCACCAAGGATGTCT	Yes	0	0	1	UnDP	No
Protaspa-lineage_Protaspa-lineage_X_am18s_z_76778	AGCTCCAAGAGCGTATATTAAAGTTGTTGCAGTTAAAAAGCTCGTAGTTGGATTTCTGGTACAATGCGCCTGGCCCGCGACCGTTAGGTCTGTGAGTGCCGGTGCGCGTTTGCCATCCTTCTAGAAAATGTTTCTACCCTTAACTGGGCCGGACTCGTGATCTAGATCTTTTACTTTGAAAAAATTAGAGTGTTTAACGCAGGCTATTTGCTGTGAATACATTAGCATGGAATAATAATCTAGGACTTCGGTTCTATTTTGTTGGTTTCTAGTACTGAAGTAATGATTGATAGGGATAGTTGGGGGTGCTAGTATTGGCCGGCCAGAGGTGAAATTCTTGGATTCGGTCAAGACTAACTTATGCGAAAGCATTCACCAAGGATGTCT	Yes	1	1	1	UnDP	No
Protaspa-lineage_Protaspa-lineage_X_am18s_z_27364	AGCTCCAAGAGCGTATATTAAAGTTGTTGCAGTTAAAAAGCTCGTAGTTGGATTTCTGGTACAATGCGCCTGGCCCGCGAGGGTTACCTCTGTGAGTGCCGGTGCGCGTTTGCCATCCTTCTAGAAAACGTTTCTACCCTTGATTGGGCCGGACTCGCGATCTAGATCTTTTACTTTGAAAAAATTAGAGTGTTTAAAGCAGGCTTTTGCTATGAATACATTAGCATGGAATAATAATCTAGGACTTCGGTTCTATTTTGTTGGTTTCTAGTACTGAAGTAATGATTGATAGGGATAGTTGGGGGTGCTAGTATTGGCCGGCCAGAGGTGAAATTCTTGGATTCGGTCAAGACTAACTTATGCGAAAGCATTCACCAAGGATGTCT	Yes	0	1	1	UnDP	No
Protaspa-lineage_Protaspa-lineage_X_am18s_z_17017	AGCTCCAAGAGCGTATATTAAAGTTGTTGCAGTTAAAAAGCTCGTAGTTGGATTTCTGGTACAATGCGCCTGGCCCGCGGCAGCAATGCCTGTGAGTGCCGGTGCGCGTTTGCCATCCTTCTAGAAAACGTTTCTACCCTTTACTGGGCCGGACTCGCGATCTAGATCTTTTACTTTGAAAAAATTAGAGTGTTCAAAGCAGGCTTTTGCTGTGAATACATTAGCATGGAATAATAATCTAGGACTTCGGTTTTATTTTGTTGGTTTCTAACACTGAAGTAATGATTGATAGGGATAGTTGGGGGTGCTAGTATTGGCCGGCCAGAGGTGAAATTCTTGGATTCGGTCAAGACTAACTTATGCGAAAGCATTCACCAAGGATGTCT	Yes	1	1	0	UnDP	No
Protaspa-lineage_Protaspa-lineage_X_am18s_z_17371	AGCTCCAAGAGCGTATATTAAAGTTGTTGCAGTTAAAAAGCTCGTAGTTGGATTTCTGGTACAATGCGCCTGGCCCGCGGCAGCAATGCCTGTGAGTGCCGGTGCGCGTTTGCCATCCTTCTAGAAAACGTTTCTACCCTTTACTGGGCCGGACTCGCGATCTAGATCTTTTACTTTGAAAAAATTAGAGTGTTCAAAGCAGGCTTTTGCTGTGAATACATTAGCATGGAATAATGATTTAGGACTTCGGTTTTATTTTGTTGGTTTCTAACACTGAAGTAATGATTGATAGGGATAGTTGGGGGTGCTAGTATTGGCCGGCCAGAGGTGAAATTCTTGGATTCGGTCAAGACTAACTTATGCGAAAGCATTCACCAAGGATGTCT	Yes	0	0	1	UnDP	No
Protaspa-lineage_Protaspa-lineage_X_am18s_z_8679	AGCTCCAAGAGCGTATATTAAAGTTGTTGCAGTTAAAAAGCTCGTAGTTGGATTTCTGGTACAATGCGCCTGGCCCGCGGCAGCAATGCCTGTGAGTGCCGGTGCGCGTTTGCCATCCTTGTAGAAAACGTCTCTACCTTTATTGGGCCGGATTCGCGATCTACATCTTTTACTTTGAAAAAATTAGAGTGTTCAAAGCAGGCTTTTGCTGTGAATACATTAGCATGGAATAATGATCTAGGACTTCGGTTCTATTTTGTTGGTTTCTAGTACTGAAGTAATGATTGATAGGGATAGTTGGGGGTGCTAGTATTGGCCGGCCAGAGGTGAAATTCTTGGATTCGGTCAAGACTAACTTATGCGAAAGCATTCACCAAGGATGTCT	Yes	0	0	1	UnDP	No
Protaspa-lineage_Protaspa-lineage_X_am18s_z_15838	AGCTCCAAGAGCGTATATTAAAGTTGTTGCAGTTAAAAAGCTCGTAGTTGGATTTCTGGTACAATGCGCCTGGCCCGCGGCAGTAATGCCTGTGAGTGCCGGTGCGCGTTGGCCATCCTTCTAGAAAACGTTTCTACCATTAACTTGGCTGGACTCGCGATCTAGATCTTTTACTTTGAAAAAATTAGAGTGTTCAAAGCAGGCTTTTGCTGTGAATACATTAGCATGGAATAATAATCTAGGACTTCGGTTTTATTTTGTTGGTTTCTAAAATTGAAGTAATGATTGATAGGGATAGTTGGGGGTGCTAGTATTGGCCGGCCAGAGGTGAAATTCTTGGATTCGGTCAAGACTAACTTATGCGAAAGCATTCACCAAGGATGTCT	Yes	1	1	1	UnDP	No
Protaspa-lineage_Protaspa-lineage_X_am18s_z_47201	AGCTCCAAGAGCGTATATTAAAGTTGTTGCAGTTAAAAAGCTCGTAGTTGGATTTCTGGTACAATGCGCCTGGCCCGCGGCAGTAATGCCTGTGAGTGCCGGTGCGCGTTGGCCATCCTTCTAGAAAACGTTTCTACCATTAACTTGGCTGGACTCGCGATCTAGATCTTTTACTTTGAAAAAATTAGAGTGTTCAAGGCAGGCTTTTGCTGTGAATACATTAGCATGGAATAATAATCTAGGACTTCGGTTCTATTTTGTTGGTTTCTAGAATTGAAGTAATGATTGATAGGGATAGTTGGGGGTGCTAGTATTGGCCGGCCAGAGGTGAAATTCTTGGATTCGGTCAAGACTAACTTATGCGAAAGCATTCACCAAGGATGTCT	Yes	0	1	0	UnDP	No
Protaspa-lineage_Protaspa-lineage_X_am18s_z_26033	AGCTCCAAGAGCGTATATTAAAGTTGTTGCAGTTAAAAAGCTCGTAGTTGGATTTCTGGTACAATGCGCCTGGCCCGCGGCGGTTACGCCTGTGAGTGCCGGAGCGCGTTTGCCATCCTTCTAGAGAACGTTTCTACCCTTCACTGGGCCGGACTCGCGATCTAGATCTTTTACTTTGAAAAAATTAGAGTGTTTAACGCAGGCATTTGCTGTGAATACATTAGCATGGAATAATAATCTAGGACTTCGGTTCTATTTTGTTGGTTTCTAGAATTGAAGTAATGATTGATAGGGATAGTTGGGGGTGCTAGTATTGGCCGGCCAGAGGTGAAATTCTTGGATTCGGTCAAGACTAACTCATGCGAAAGCATTCACCAAGGATGTCT	Yes	1	1	0	UnDP	No
Protaspa-lineage_Protaspa-lineage_X_am18s_z_9674	AGCTCCAAGAGCGTATATTAAAGTTGTTGCAGTTAAAAAGCTCGTAGTTGGATTTCTGGTACAATGCGCCTGGCCCGCGGCGGTTACGCCTGTGAGTGCCGGTGCGCGTTTGCCATCCTTCTAGAAAACGTTTCTACCCTTAACTGGGCCGGACTCGCGATCTAGATCTTTTACTTTGAAAAAATTAGAGTGTTTAACGCAGGCTATTTGCTGTGAATACATTAGCATGGAATAATAATCTAGGACTTCGGTTCTATTTTGTTGGTTTCTAGTACTGAAGTAATGATTGATAGGGATAGTTGGGGGTGCTAGTATTGGCCGGCCAGAGGTGAAATTCTTGGATTCGGTCAAGACTAACTTATGCGAAAGCATTCACCAAGGATGTCT	Yes	0	1	1	UnDP	No
Protaspa-lineage_Protaspa-lineage_X_am18s_z_6629	AGCTCCAAGAGCGTATATTAAAGTTGTTGCAGTTAAAAAGCTCGTAGTTGGATTTCTGGTACAATGCGCCTGGCCCGCGGCGGTTACGCCTGTGAGTGCCGGTGCGCGTTTGCCATCCTTCTAGAAAACGTTTCTACCCTTCACTGGGCCGGACTCGCGATCTAGATCTTTTACTTTGAAAAAATTAGAGTGTTTAAAGCAGGCTTTTGCTGTGAATACATTAGCATGGAATAATAATCTAGGACTTCGGTTCTATTTTGTTGGTTTCTAGTACTGAAGTAATGATTGATAGGGATAGTTGGGGGTGCTAGTATTGGCCGGCCAGAGGTGAAATTCTTGGATTCGGTCAAGACTAACTTATGCGAAAGCATTCACCAAGGATGTCT	Yes	1	0	0	UnDP	No
Protaspa-lineage_Protaspa-lineage_X_am18s_z_8171	AGCTCCAAGAGCGTATATTAAAGTTGTTGCAGTTAAAAAGCTCGTAGTTGGATTTCTGGTACAATGCGCCTGGCCCGCGGCGGTTACGCCTGTGAGTGCCGGTGCGCGTTTGCCATCCTTCTAGAGAACGTTTCTACCCTTCACTGGGCCGGACTCGCGATCTAGATCTTTTACTTTGAAAAAATTAGAGTGTTTAAAGCAGGCTTTTGCTGTGAATACATTAGCATGGAATAATAATCTAGGACTTCGGTTCTATTTTGTTGGTTTCTAGAATTGAAGTAATGATTGATAGGGATAGTTGGGGGTGCTAGTATTGGCCGGCCAGAGGTGAAATTCTTGGATTCGGTCAAGACTAACCTAAGCGAAAGCATTCACCAAGGATGTCT	Yes	1	1	1	UnDP	No
Protaspa-lineage_Protaspa-lineage_X_am18s_z_9214	AGCTCCAAGAGCGTATATTAAAGTTGTTGCAGTTAAAAAGCTCGTAGTTGGATTTCTGGTACAATGCGCCTGGCCCGCGGCGGTTACGCCTGTGAGTGCCGGTGCGCGTTTGCCATCCTTCTAGAGAACGTTTCTACCCTTCACTGGGCCGGACTCGCGATCTAGATCTTTTACTTTGAAAAAATTAGAGTGTTTAAAGCAGGCTTTTGCTGTGAATACATTAGCATGGAATAATAATCTAGGACTTCGGTTCTATTTTGTTGGTTTCTAGAATTGAAGTAATGATTGATAGGGATAGTTGGGGGTGCTAGTATTGGCCGGCCAGAGGTGAAATTCTTGGATTCGGTCAAGACTAACTCATGCGAAAGCATTCACCAAGGATGTCT	Yes	1	1	1	UnDP	No
Protaspa-lineage_Protaspa-lineage_X_am18s_z_7289	AGCTCCAAGAGCGTATATTAAAGTTGTTGCAGTTAAAAAGCTCGTAGTTGGATTTCTGGTACAATGCGCCTGGCCCGCGGCGGTTACGTCTGTGAGTGCCGGTGCGCGTTTGCCATCCTTCTAGAAAACGTTTCTACCCTTCACTGGGCCGGACTCGCGATCTAGATCTTTTACTTTGAAAAAATTAGAGTGTTTAAAGCAGGCTTTTGCTGTGAATACATTAGCATGGAATAATAATCTAGGACTTCGGTTCTATTTTGTTGGTTTCTAGTACTGAAGTAATGATTGATAGGGATAGTTGGGGGTGCTAGTATTGGCCGGCCAGAGGTGAAATTCTTGGATTCGGTCAAGACTAACTTATGCGAAAGCATTCACCAAGGATGTCT	Yes	1	0	0	UnDP	No
Protaspa-lineage_Protaspa-lineage_X_am18s_z_43502	AGCTCCAAGAGCGTATATTAAAGTTGTTGCAGTTAAAAAGCTCGTAGTTGGATTTCTGGTACAATGCGCCTGGCCCGCGGCGGTTACGTCTGTGAGTGCCGGTGCGCGTTTGCCATCCTTCTAGAAAACGTTTCTACCCTTCACTGGGCCGGACTCGCGATCTAGATCTTTTACTTTGAAAAAATTAGAGTGTTTAAAGCAGGCTTTTTGCTGTGAATACATTAGCATGGAATAATAATCTAGGACTTCGGTTCTATTTTGTTGGTTTCTAGTACTGAAGTAATGATTGATAGGGATAGTTGGGGGTGCTAGTATTGGCCGGCCAGAGGTGAAATTCTTGGATTCGGTCAAGACTAACTTATGCGAAAGCATTCACCAAGGATGTCT	Yes	0	0	1	UnDP	No
Protaspa-lineage_Protaspa-lineage_X_am18s_z_15549	AGCTCCAAGAGCGTATATTAAAGTTGTTGCAGTTAAAAAGCTCGTAGTTGGATTTCTGGTACAATGCGCCTGGCCCGCGGCGGTTTACGCCTGTGAGTGCCGGTGCGCGTTTGCCATCCTTCTAGAGAACGTTTCTACCCTTCACTGGGCCGGACTCGCGATCTAGATCTTTTACTTTGAAAAAATTAGAGTGTTTAAAGCAGGCTTTTCGCCTTTGAATACATTAGCATGGAATAATAATCTAGGACTTCGGTTCTATTTTGTTGGTTTCTAGAATTGAAGTAATGATTGATAGGGATAGTTGGGGGTGCTAGTATTGGCCGGCCAGAGGTGAAATTCTTGGATTCGGTCAAGACTAACTCATGCGAAAGCATTCACCAAGGATGTCT	Yes	1	0	0	UnDP	No
Cryothecomonas-lineage_Cryothecomonas_am18s_z_8939	AGCTCCAAGAGCGTATATTAAAGTTGTTGCAGTTAAAAAGCTCGTAGTTGGATTTCTGGTACAATGCGCCTGGCCCGCTTTTGTGAGTGCCGGTGCGCGTTTGCCATCCTTCTAGAAAACGTTTCTACCCGGGCAACTGGGCCGGACTCGCGATCTAGATCTTTTACTTTGAAAAAATTAGAGTGTTTAAAGCAGGCTTTTGCTGTGAATACATTAGCATGGAATAATAATCTAGGACTTCGGTTCTATTTTGTTGGTTTCTAGTACTGAAGTAATGATTGATAGGGATAGTTGGGGGTGCTAGTATTGGCCGGCCAGAGGTGAAATTCTTGGATTCGGTCAAGACTAACTTATGCGAAAGCATTCACCAAGGATGTCT	Yes	0	0	1	UnDP	No
Cryothecomonas-lineage_NA_am18s_z_17273	AGCTCCAAGAGCGTATATTAAAGTTGTTGCAGTTAAAAAGCTCGTAGTTGGATTTCTGGTACAATGTGCCTGGCCCGCAGTTTCTGTGAGTGCCGGTGCGCGTTTGCCATCCTTCTAGAAAACGTGTCTACCCGGGTAACTGGGCTGGACTCGCGATCTAGATCTTTTACTTTGAAAAAATTAGAGTGTTTAAAGCAGGCCTTTGCTGTGAATACATTAGCATGGAATAATAATCTAGGACTTCGGTTCTATTTTGTTGGTTTCTAGTACTGAAGTAATGATTGATAGGGATAGTTGGGGGTGCTAGTATTGGCCGGCCAGAGGTGAAATTCTTGGATTCGGTCAAGACTAACTTATGCGAAAGCATTCACCAAGGATGTCT	Yes	1	0	0	UnDP	No
Cryothecomonas-lineage_Cryothecomonas-lineage_X_am18s_z_19533	AGCTCCAAGAGCGTATATTAAAGTTGTTGCAGTTAAAAAGCTCGTAGTTGGATTTCTGGTACAATGTGCCTGGCCCGCTTTTGTGAGTGCCGGTGCGCGTTTGCCATCCTTCTAGAAAACGTTTCTACCCGGGTAACTGGGCCGGACTCGCGATCTAGATCTTTTACTTTGAAAAAATTAGAGTGTTTAAAGCAGGCCTTTGCTGTGAATACATTAGCATGGAATAATAATCTAGGACTTCGGTTCTATTTTGTTGGTTTCTAGTACTGAAGTAATGATTGATAGGGATAGTTGGGGGTGCTAGTATTGGCCGGCCAGAGGTGAAATTCTTGGATTCGGTCAAGACTAACTTATGCGAAAGCATTCACCAAGGATGTCT	Yes	1	0	0	UnDP	No
Cryothecomonas-lineage_Cryothecomonas_am18s_z_3794	AGCTCCAAGAGCGTATATTAAAGTTGTTGCAGTTAAAAAGCTCGTAGTTGGATTTCTGGTACAATGTGCCTGGCCCGCTTTTGTGAGTGCCGGTTGCACGTTTGCCATCCTTCTAGAATCCGTTTCTACCCGGGTAACTGGGCCGGACTCGAGATCTAGATCTTTTACTTTGAAAAAATTAGAGTGTTTAAAGCAGGCCTTTGCTGTGAATACATTAGCATGGAATAATAATCTAGGACTTCGGTTCTATTTTGTTGGTTTCTAGTACTGAAGTAATGATTGATAGGGATAGTTGGGGGTGCTAGTATTGGCCGGCCAGAGGTGAAATTCTTGGATTCGGTCAAGACTAACTTATGCGAAAGCATTCACCAAGGATGTCT	Yes	0	1	1	UnDP	No
Cryothecomonas-lineage_Cryothecomonas-lineage_X_am18s_z_37142	AGCTCCAAGAGCGTATATTAAAGTTGTTGCAGTTAAAAAGCTCGTAGTTGGATTTCTGGTACAATGTGCCTGGCCCGCTTTTTGTGAGTGCCGGTGCGCGTTTGCCATCCTTCTAGAAAACGTTTCTACCCGGGTAACTGGGCCGGACTCGCGATCTAGATCTTTTACTTTGAAAAAATTAGAGTGTTTAAAGCAGGCCTTTGCTGTGAATACATTAGCATGGAATAATAATCTAGGACTTCGGTTCTATTTTGTTGGTTTCTAGTACTGAAGTAATGATTGATAGGGATAGTTGGGGGTGCTAGTATTGGCCGGCCAGAGGTGAAATTCTTGGATTCGGTCAAGACTAACTTATGCGAAAGCATTCACCAAGGATGTCT	Yes	1	1	0	UnDP	No
Cryothecomonas-lineage_Cryothecomonas_am18s_z_37395	AGCTCCAAGAGCGTATATTAAAGTTGTTGCAGTTAAAAAGCTCGTAGTTGGATTTCTGGTACAGCGCGCCTGGCCCGCAATTCTTGTGAGTGCCGGTGCGCGTTGGCCATCCTTCTAGAAAACGTTTCTACCCGGGTAACTGGGCCGGACTCGCGATCTAGATCTTTTACTTTGAAAAAATTAGAGTGTTTAAAGCAGGCTTTTGCTGTGAATACATTAGCATGGAATAATAATCTAGGACTTCGGTTCTATTTTGTTGGTTTCTAGTACTGAAGTAATGATTGATAGGGATAGTTGGGGGTGCTAGTATTGGCCGGCCAGAGGTGAAATTCTTGGATTCGGTCAAGACTAACTTATGCGAAAGCATTCACCAAGGATGTCT	Yes	0	0	1	UnDP	No
Cryothecomonas-lineage_Cryothecomonas_am18s_z_36480	AGCTCCAAGAGCGTATATTAAAGTTGTTGCAGTTAAAAAGCTCGTAGTTGGATTTCTGGTACAGCGCGCCTGGCCCGCTTTTGTGAGTGCCGGTGCACGTTGGCCATCCTTCTAGAAAACGTTTCTACCCGGGCAACTGGGCTGGACTCGCGATCTAGATCTTTTACTTTGAAAAAATTAGAGTGTTTAAAGCAGGCTTTTGCTGTGAATACATTAGCATGGAATAATAATCTAGGACTTCGGTTCTATTTTGTTGGTTTCTAGTACTGAAGTAATGATTGATAGGGATAGTTGGGGGTGCTAGTATTGGCCGGCCAGAGGTGAAATTCTTGGATTCGGTCAAGACTAACTTATGCGAAAGCATTCACCAAGGATGTCT	Yes	1	1	0	UnDP	No
Cryothecomonas-lineage_Cryothecomonas_am18s_z_7907	AGCTCCAAGAGCGTATATTAAAGTTGTTGCAGTTAAAAAGCTCGTAGTTGGATTTCTGGTACTACGCGCCTGGCCCGCTTATGTGAGTGCCGGTGCGCGTTTGCCATCCTTCTAGAAAACGTTTCTACCCGGGCAACTGGGCCGGACTCGCGATCTAGATCTTTTACTTTGAAAAAATTAGAGTGTTTAAAGCAGGCTTTTGCTGTGAATACATTAGCATGGAATAATAATCTAGGACTTCGGTTCTATTTTGTTGGTTTCTAGTACTGAAGTAATGATTGATAGGGATAGTTGGGGGTGCTAGTATTGGCCGGCCAGAGGTGAAATTCTTGGATTCGGTCAAGACTAACTTATGCGAAAGCATTCACCAAGGATGTCT	Yes	1	1	1	UnDP	No
Protaspa-lineage_Protaspa_am18s_z_17185	AGCTCCAAGAGCGTATATTAAAGTTGTTGCAGTTAAAAAGCTCGTAGTTGGATTTCTGGTATAACGAGCCTGGCCCGCTTCGGTGAGTGCCGGTGCGCGTTTGCCATCCTTCTAGAAATCGTTTCTACCTGGGCAACCGGAGTGGACTCGCGATCTAGATCTTTTACTTTGAAAAAATTAGAGTGTTTAAAGCAGGCTTATGCTATGAATACATTAGCATGGAATAATAATCTAGGACTTCGGTTCTATTTTGTTGGTTTCTAGTACTGAAGTAATGATTGATAGGGATAGTTGGGGGTGCTAGTATTGGCCGGCCAGAGGTGAAATTCTTGGATTCGGTCAAGACTAACTTATGCGAAAGCATTCACCAAGGATGTCT	Yes	1	0	0	UnDP	No
Cryothecomonas-lineage_Cryothecomonas_am18s_z_65892	AGCTCCAAGAGCGTATATTAAAGTTGTTGCAGTTAAAAAGCTCGTAGTTGGATTTCTGGTATAACGCGCCTGGCCCGCTTTTAGTGAGTGCCGGTGCGCGTTTGCCATCCTTCTAGAAAACGTTTCTACCCGGGAAACTGGGCCGGACTCGCGATCTAGATCTTTTACTTTGAAAAAATTAGAGTGTTTAAAGCAGGCTTTTGCTATGAATACATTAGCATGGAATAATAATCTAGGACTTCGGTTCTATTTTGTTGGTTTCTAGTACTGAAGTAATGATTGATAGGGATAGTTGGGGGTGCTAGTATTGGCCGGCCAGAGGTGAAATTCTTGGATTCGGTCAAGACTAACTTATGCGAAAGCATTCACCAAGGATGTCT	Yes	1	0	1	UnDP	No
Protaspa-lineage_Protaspa_am18s_z_40084	AGCTCCAAGAGCGTATATTAAAGTTGTTGCAGTTAAAAAGCTCGTAGTTGGATTTCTGGTATAATGCGCCTGGCCCGCAGTCGTTAGACTGTGCGTGCCGGCGCGCGTTTGCCATCCTTCTAGAAAACGTTTCTACCATTCATTTGGCTGGACTCGCGATCTAGATCTTTTACTTTGAAAAAATTAGAGTGTTTAAAGCAGGCTTTTGCTGTGAATACATTAGCATGGAATAATAATCTAGGACTTCGGTTCTATTTTGTTGGTTTCTAGTACTGAAGTAATGATTGATAGGGATAGTTGGGGGTGCTAGTATTGGCCGGCCAGAGGTGAAATTCTTGGATTCGGTCAAGACTAACTTATGCGAAAGCATTCACCAAGGATGTCT	Yes	1	1	1	UnDP	No
Protaspa-lineage_Protaspa-lineage_X_am18s_z_8032	AGCTCCAAGAGCGTATATTAAAGTTGTTGCAGTTAAAAAGCTCGTAGTTGGATTTCTGGTATAATGCGCCTGGCCCGCCGCAGCAATGCGTGTGAGTGCCGGTGCGCGTTTGCCATCCTTCTAGAAAACGTCTCTACCCCTATGGGGCCGGATTCGCGATCTAGATCTTTTACTTTGAAAAAATTAGAGTGTTCAAAGCAGGCTTTTGCTGTGAATACATTAGCATGGAATAATAATCTAGGACTTCGGTTTTATTTTGTTGGTTTCTAACACTGAAGTAATGATTGATAGGGATAGTTGGGGGTGCTAGTATTGGCCGGCCAGAGGTGAAATTCTTGGATTCGGTCAAGACTAACTTATGCGAAAGCATTCACCAAGGATGTCT	Yes	0	1	1	UnDP	No
Protaspa-lineage_Protaspa-lineage_X_am18s_z_6812	AGCTCCAAGAGCGTATATTAAAGTTGTTGCAGTTAAAAAGCTCGTAGTTGGATTTCTGGTATAATGCGCCTGGCCCGCGGCGGTTACGTCTGTGAGTGCCGGTGCGCGTTTACCATCCTTCTAGAAAACGTTTCTACCCTTCACTGGGCCGGACTCGCGATCTAGATCTTTTACTTTGAAAAAATTAGAGTGTTTAAAGCAGGCTTTTGCTATGAATACATTAGCATGGAATAATAATCTAGGACTTCGGTTCTATTTTGTTGGTTTCTAGTACTGAAGTAATGATTGATAGGGATAGTTGGGGGTGCTAGTATTGGCCGGCCAGAGGTGAAATTCTTGGATTCGGTCAAGACTAACTTATGCGAAAGCATTCACCAAGGATGTCT	Yes	0	0	1	UnDP	No
Protaspa-lineage_Protaspa-lineage_X_am18s_z_41045	AGCTCCAAGAGCGTATATTAAAGTTGTTGCAGTTAAAAAGCTCGTAGTTGGATTTCTGGTATAATGCGCCTGGCCCGCGGCGGTTACGTCTGTGAGTGCCGGTGCGCGTTTGCCATCCTTCTAGAAAACGTTTCTACCCTTCACTGGGCCGGACTCGCGATCTAGATCTTTTACTTTGAAAAAATTAGAGTGTTTAAAGCAGGCTTTTGCTGTGAATACATTAGCATGGAATAATAATCTAGGACTTCGGTTCTATTTTGTTGGTTTCTAGTACTGAAGTAATGATTGATAGGGATAGTTGGGGGTGCTAGTATTGGCCGGCCAGAGGTGAAATTCTTGGATTCGGTCAAGACTAACTTATGCGAAAGCATTCACCAAGGATGTCT	Yes	0	0	1	UnDP	No
Protaspa-lineage_Protaspa_am18s_z_4763	AGCTCCAAGAGCGTATATTAAAGTTGTTGCAGTTAAAAAGCTCGTAGTTGGATTTCTGGTATAATGCGCCTGGCCCGCTCCGTTTCGGAGTGAGTGCCGGTGCGCGTTTGCCATCCTTCTAGAAAACGTTTCTACCCTTCGCTGGGCCGGATTCGCGATCTAGATCTTTTACTTTGAAAAAATTAGAGTGTTTAAAGCAGGCTTTTGCTATGAATACATTAGCATGGAATAATAATCTAGGACTTCGGTTCTATTTTGTTGGTTTCTAGTACTGAAGTAATGATTGATAGGGATAGTTGGGGGTGCTAGTATTGACCGGCCAGAGGTGAAATTCTTGGATTCGGTCAAGACTAACTTATGCGAAAGCATTCACCAAGGATGTCT	Yes	1	0	0	UnDP	No
Protaspa-lineage_Protaspa-lineage_X_am18s_z_25737	AGCTCCAAGAGCGTATATTAAAGTTGTTGCAGTTAAAAAGCTCGTAGTTGGATTTCTGGTATAATGTGCCTGGCCCGCGGCGGTAACGCCTGTGAGTGCCGGTGCGCGTTTACCATCCTTCTAGAAAACGTTTCTACCCTTCACTGGGCCGGACTCGCGATCTAGATCTTTTACTTTGAAAAAATTAGAGTGTTTAAAGCAGGCTTTTGCTGTGAATACATTAGCATGGAATAATAATCTAGGACTTCGGTTCTATTTTGTTGGTTTCTAGTACTGAAGTAATGATTGATAGGGACAGTTGGGGGTGCTAGTATTGGCCGGCCAGAGGTGAAATTCTTGGATTCGGTCAAGACTAACTTATGCGAAAGCATTCACCAAGGATGTCT	Yes	1	1	1	UnDP	No
Cryothecomonas-lineage_Cryothecomonas_am18s_z_2920	AGCTCCAAGAGCGTATATTAAAGTTGTTGCAGTTAAAAAGCTCGTAGTTGGATTTCTGGTATAATGTGCCTGGCCCGCTTTTGTGAGTGCCGGTTGCACGTTTGCCATCCTTCTAGAATCCGTTTCTACCCGGGTAACTGGGCCGGACTCGAGATCTAGATCTTTTACTTTGAAAAAATTAGAGTGTTTAAAGCAGGCCTTTGCTGTGAATACATTAGCATGGAATAATAATCTAGGACTTCGGTTCTATTTTGTTGGTTTCTAGTACTGAAGTAATGATTGATAGGGATAGTTGGGGGTGCTAGTATTGGCCGGCCAGAGGTGAAATTCTTGGATTCGGTCAAGACTAACTTATGCGAAAGCATTCACCAAGGATGTCT	Yes	1	0	0	UnDP	No
Cryothecomonas-lineage_Cryothecomonas_am18s_z_13906	AGCTCCAAGAGCGTATATTAAAGTTGTTGCAGTTAAAAAGCTCGTAGTTGGATTTCTGGTATTACGCGCCTGGCCCGCATTTGTGAGTGCCGGTGCGCGTTTGCCATCCTTCTAGAAAACGTTTCTACCCGGGCAACTGGGCCGGACTCGCGATCTAGATCTTTTACTTTGAAAAAATTAGAGTGTTTAAAGCAGGCTTTTGCTGTGAATACATTAGCATGGAATAATAATCTAGGACTTCGGTTCTATTTTGTTGGTTTCTAGTACTGAAGTAATGATTGATAGGGATAGTTGGGGGTGCTAGTATTGGCCGGCCAGAGGTGAAATTCTTGGATTCGGTCAAGACTAACTTATGCGAAAGCATTCACCAAGGATGTCT	Yes	1	0	0	UnDP	No
Cryothecomonas-lineage_Cryothecomonas_am18s_z_20049	AGCTCCAAGAGCGTATATTAAAGTTGTTGCAGTTAAAAAGCTCGTAGTTGGATTTCTGGTTCAACGCGCCTGGCCCGCTTTTGTGAGTGCCGGTGCGCGTTTGCCATCCTTCTAGAAAACGTTTCTACCCGGGTAACTGGGCCGGACTCGCGATCTAGATCTTTTACTTTGAAAAAATTAGAGTGTTTAAAGCAGGCTTTTGCTGTGAATACATTAGCATGGAATAATAATCTAGGACTTCGGTTCTATTTTGTTGGTTTCTAGTACTGAAGTAATGATTGATAGGGATAGTTGGGGGTGCTAGTATTGGCCGGCCAGAGGTGAAATTCTTGGATTCGGTCAAGACTAACTTATGCGAAAGCATTCACCAAGGATGTCT	Yes	1	1	1	UnDP	No
Protaspa-lineage_Protaspa-lineage_X_am18s_z_16644	AGCTCCAAGAGCGTATATTAAAGTTGTTGCAGTTAAAAAGCTCGTAGTTGGATTTCTGGTTTCAATGCGCCTGGCCCGCGGCGGTTACGCCTGTGAGTGCCGGTGCGCGTTGGCCATCCTTCTAGAAAACGTTTCTACCCTTCACTGGGCCGGACTCGCGATCTAGATCTTTTACTTTGAAAAAATTAGAGTGTTTAAAGCAGGCCTTCGCTGTGAATACATTAGCATGGAATAATAATCTAGGACTTCGGTTCTATTTTGTTGGTTTCTAGAATTGAAGTAATGATTGATAGGGATAGTTGGGGGTGCTAGTATTGGCCGGCCAGAGGTGAAATTCTTGGATTCGGTCAAGACTAACTTATGCGAAAGCATTCACCAAGGATGTCT	Yes	0	0	1	UnDP	No
Protaspa-lineage_Protaspa-lineage_X_am18s_z_6420	AGCTCCAAGAGCGTATATTAAAGTTGTTGCAGTTAAAAAGCTCGTAGTTGGATTTCTGGTTTCAATGCGCCTGGCCCGCGGCGGTTACGCCTGTGAGTGCCGGTGCGCGTTGGCCATCCTTCTAGAAAACGTTTCTACCCTTCACTGGGCCGGACTCGCGATCTAGATCTTTTACTTTGAAAAAATTAGAGTGTTTAAAGCAGGCCTTTTGCTGTGAATACATTAGCATGGAATAATAATCTAGGACTTCGGTTCTATTTTGTTGGTTTCTAGAATTGAAGTAATGATTGATAGGGATAGTTGGGGGTGCTAGTATTGGCCGGCCAGAGGTGAAATTCTTGGATTCGGTCAAGACTAACTTATGCGAAAGCATTCACCAAGGATGTCT	Yes	1	0	0	UnDP	No
Protaspa-lineage_Protaspa-lineage_X_am18s_z_21567	AGCTCCAAGAGCGTATATTAAAGTTGTTGCAGTTAAAAAGCTCGTAGTTGGATTTCTGGTTTCAATGCGCCTGGCCCGCGGCGGTTACGCCTGTGAGTGCCGGTGCGCGTTGGCCATCCTTCTAGAAAACGTTTCTACCCTTCACTGGGCCGGACTCGCGATCTAGATCTTTTACTTTGAAAAAATTAGAGTGTTTAAAGCAGGCCTTTTTGCTGTGAATACATTAGCATGGAATAATAATCTAGGACTTCGGTTCTATTTTGTTGGTTTCTAGAATTGAAGTAATGATTGATAGGGATAGTTGGGGGTGCTAGTATTGGCCGGCCAGAGGTGAAATTCTTGGATTCGGTCAAGACTAACTTATGCGAAAGCATTCACCAAGGATGTCT	Yes	0	1	0	UnDP	No
Protaspa-lineage_Protaspa-lineage_X_am18s_z_15219	AGCTCCAAGAGCGTATATTAAAGTTGTTGCAGTTAAAAAGCTCGTAGTTGGATTTCTGGTTTCAATGCGCCTGGCCCGCGGCGGTTACGCCTGTGAGTGCCGGTGCGCGTTGGCCATCCTTCTAGAAAACGTTTCTACCCTTCACTGGGCCGGACTCGCGATCTAGATCTTTTACTTTGAAAAAATTAGAGTGTTTAAAGCAGGCGATTGCTGTGAATACATTAGCATGGAATAATAATCTAGGACTTCGGTTCTATTTTGTTGGTTTCTAGAATTGAAGTAATGATTGATAGGGATAGTTGGGGGTGCTAGTATTGGCCGGCCAGAGGTGAAATTCTTGGATTCGGTCAAGACTAACTTATGCGAAAGCATTCACCAAGGATGTCT	Yes	1	0	0	UnDP	No
Protaspa-lineage_Protaspa-lineage_X_am18s_z_21715	AGCTCCAAGAGCGTATATTAAAGTTGTTGCAGTTAAAAAGCTCGTAGTTGGATTTCTGGTTTCAATGCGCCTGGCCCGCGGCGGTTACGCCTGTGAGTGCCGGTGCGCGTTGGCCATCCTTCTAGAAAACGTTTCTACCCTTCACTGGGCCGGACTCGCGATCTAGATCTTTTACTTTGAAAAAATTAGAGTGTTTAAAGCAGGCTTTTGCTGTGAATACATTAGCATGGAATAATAATCTAGGACTTCGGTTCTATTTTGTTGGTTTCTAGAATTGAAGTAATGATTGATAGGGATAGTTGGGGGTGCTAGTATTGGCCGGCCAGAGGTGAAATTCTTGGATTCGGTCAAGACTAACTTATGCGAAAGCATTCACCAAGGATGTCT	Yes	1	1	1	UnDP	No
Protaspa-lineage_Protaspa-lineage_X_am18s_z_9370	AGCTCCAAGAGCGTATATTAAAGTTGTTGCAGTTAAAAAGCTCGTAGTTGGATTTCTGGTTTCAATGCGCCTGGCCCGCGGCGGTTACGCCTGTGAGTGCCGGTGCGCGTTGGCCATCCTTCTAGAGAACGTTTCTACCCTTCACTGGGCCGGACTCGCGATCTAGATCTTTTACTTTGAAAAAATTAGAGTGTTTAAAGCAGGCATTTGCTGTGAATACATTAGCATGGAATAATGATCTAGGACTTCGGTTCTATTTTGTTGGTTTCTAGAATTGAAGTAATGATTGATAGGGATAGTTGGGGGTGCTAGTATTGGCCGGCCAGAGGTGAAATTCTTGGATTCGGTCAAGACTAACTTATGCGAAAGCATTCACCAAGGATGTCT	Yes	1	0	0	UnDP	No
NA_NA_am18s_z_25988	AGCTCCAATAACGTATATTAAAGTTGTTGCGGTAAAAAAGCTCGTAGTTGGATTTCTGCTGATAGTGACGGGTCCTTACCATGTAAGCGATCTCGGCCATTATTGGCATCCTCTCGGTTACGTGTTGTTGCGCTTGATTGCGTGATGCAGGTTCCGGGACTTTTACTTTGAGGAAATTAGAGTGTTCACGGCAGGCAAACGCCCGAATACATTAGCATGGAATAATACTATAGGATCTGTAGCCTATTTTGTTGGTTCTAAGGCTTTAGATAATGATTAATAGGGACAATTGGGGGCATTCGTATCAACGCGTCAGAGGTGGAATTCTTGGATTGCGTTGCGACGAACTACTGCGAAAGCATTTGCCAAGGATGTTT	Yes	0	0	1	UnDP	No
Dino-Group-II-Clade-1_Dino-Group-II-Clade-1_X_am18s_z_1896	AGCTCCAATAACGTATATTAAAGTTGTTGCGGTAAAAAAGCTCGTAGTTGGATTTCTGTTGAGGACAACCGGTCCATACCATGTATGCGCATCTGGCTTGGCCTCGGCATCCTCTCGATGGACGTTTCTGCGCTTAATTGCGTGGAGCGGACTTCGGGACTTTTACTTTGAGGAAATTGGAGTGTTCACGGCAGGCTTTCGCCAGAACATATTAGCATGGAATAATACTATAGGATCTTGGTTCTATTTTGTTGGTTTCTAGAACTAAGGTAATGATTAATAGGGACAATTGGGGGCATTCGTATCAACGCGTCAGAGGTGGAATTCTTGGATTGCGTTGCGACGAACTACTGCGAAAGCATTTGCCAAGGATGTTT	Yes	1	1	0	UnDP	No
Dino-Group-II-Clade-1_Dino-Group-II-Clade-1_X_am18s_z_32725	AGCTCCAATAACGTATATTAAAGTTGTTGCGGTAAAAAAGCTCGTAGTTGGATTTCTGTTGAGGACGACCGGTCCATACCACGTATGCGTATCTGGCTCGGCCTCGGCATCCTCTCGATGTACGTTTCTGCGCTTAATTGCGTGGTGCGGACTTCGGGACTTTTACTTTGAGGAAATTGGAGTGTTCACGGCAGGCCTTCGCCAGAACATATTAGCATGGAATAATACTATAGGATCTTGGTTCTATTTTGTTGGTTTCTAGAACTAAGGTAATGATTAATAGGGACAATTGGGGGCATTCGTATCAACGCGTCAGAGGTGGAATTCTTGGATTGCGTTGCGACGAACTACTGCGAAAGCATTTGCCAAGGATGTTT	Yes	1	0	0	UnDP	No
Dino-Group-II-Clade-1_Dino-Group-II-Clade-1_X_am18s_z_32813	AGCTCCAATAACGTATATTAAAGTTGTTGCGGTAAAAAAGCTCGTAGTTGGATTTCTGTTGAGGACGACCGGTCCATACCACGTATGCGTATCTGGCTCGGCCTTGGCATCTTCTCGATGACGTTTCTGCGCTTAGTTGCGTGGGGCGGCCTTCGGGACTTTTACTTTGAGGAAATTGGAGTGTTCACGGCAGGCCTTCGCCAGAACATATTAGCATGGAATAATACTATAGGATCTTGGTTCTATTTTGTTGGTTTCTAGAACTAAGGTAATGATTAATAGGGACAATTGGGGGCATTTGTATCAAGGCGTCAGAGGTGGAATTCTTGGATTGCCTTGCGACAAACTACTGCGAAAGCATTTGCCAAGGATGTTT	Yes	1	0	0	UnDP	No
Dino-Group-II-Clade-1_Dino-Group-II-Clade-1_X_am18s_z_12207	AGCTCCAATAACGTATATTAAAGTTGTTGCGGTAAAAAAGCTCGTAGTTGGATTTCTGTTGAGGACGACCGGTCCATACCATGTATGCGCATCTGGCTCGGCCTCGGCATCCTCTCGATGGACGTTTCTGCGCTTAATTGCGTGGAGCGGACTTCGGGACTTTTACTTTGAGGAAATTGGAGTGTTCACGGCAGGCTTTCGCCAGAACATATTAGCATGGAATAATACTATAGGATCTTGGTTCTATTTTGTTGGTTTCTAGAACTAAGGTAATGATTAATAGGGACAATTGGGGGCATTCGTATCAACGCGTCAGAGGTGGAATTCTTGGATTGCGTTGCGACGAACTACTGCGAAAGCATTTGCCAAGGATGTTT	Yes	1	1	0	UnDP	No
Dino-Group-II-Clade-1_Dino-Group-II-Clade-1_X_am18s_z_2966	AGCTCCAATAACGTATATTAAAGTTGTTGCGGTAAAAAAGCTCGTAGTTGGATTTCTGTTGAGGACGACCGGTCCATACCATGTATGCGCATCTGGCTCGGCCTCGGCATCCTCTCGATGGACGTTTCTGCGCTTGATTGCGTGGTGCGGACTTCGGGACTTTTACTTTGAGGAAATTGGAGTGTTCACGGCAGGCCTTCGCCAGAACATATTAGCATGGAATAATACTATAGGATCTTGGTTCTATTTTGTTGGTTTCTAGAACTGAGGTAATGATTAATAGGGACAATTGGGGGCATTCGTATCAACGCGTCAGAGGTGGAATTCTTGGATTGCGTTGCGACGAACTACTGCGAAAGCATTTGCCAAGGATGTTT	Yes	1	1	0	UnDP	No
Dino-Group-II-Clade-1_Dino-Group-II-Clade-1_X_am18s_z_9485	AGCTCCAATAACGTATATTAAAGTTGTTGCGGTAAAAAAGCTCGTAGTTGGATTTCTGTTGAGGACGACCGGTCCATACCATGTATGCGCATCTGGCTCGGCCTCGGCATCCTCTCGATGTACGTTTCTGCGCTTAATTGCGTGGAGCGGATCTCGGGACTTTTACTTTGAGGAAATTGGAGTGTTCACGGCAGGCATTCGCCAGAACATATTAGCATGGAATAATACTATAGGATCTTGGTTCTATTTTGTTGGTTTCTAGAACTAAGGTAATGATTAATAGGGACAATTGGGGGCATTCGTATCAACGCGTCAGAGGTGGAATTCTTGGATTGCGTTGCGACGAACTACTGCGAAAGCATTTGCCAAGGATGTTT	Yes	1	1	0	UnDP	No
Dino-Group-II_X_Dino-Group-II_XX_am18s_z_6649	AGCTCCAATAACGTATATTAAAGTTGTTGCGGTTAAAAAGCTCGTAGTTGGATTTCTGCTTAGGACAGCCGGTCCGTACTCTAGTACGTGCATCTGGTTTGGCCTGGGCATCCTCTGGCGGTACGGCGTGCACTTAATTGTGTGCTCGGAACGACAGACTTTTACTTTGAGGAAATTAGAGTGTTCACGGCAGGCTTGCGCCTTGAATATATTAGCATGGAATAATGATATAGGACCTTGGTCTTATTTTGTTGGTTTCTAAGACTAAGGTAATGATTAATAGGAATAGTTGGGGGTACTTGTATTGACGCGTCAGAGGTGGAATTCTTGGATTGCGTCACGACACACTAATGCGAAAGCATTTACCAAGAATGTTT	Yes	1	1	0	UnDP	No
Dino-Group-II-Clade-14_Dino-Group-II-Clade-14_X_am18s_z_5308	AGCTCCAATAACGTATATTAAAGTTGTTGCGGTTAAAAAGCTCGTAGTTGGATTTCTGTCGAAAGTGCTTGGTCCCCACTCTGTGGGCGTATCTAAGTCGCTTTTGGCATCCTCCTATTTTCTGTTGGCTGCACTTCATTGGGTGGCTTTCGGAGTAGGACTTTTACTTTGAGGAAATTCGAGTGTTTACGGCAGGCAATCGCCTTGTAGATATTAGCATGGAATAATAATATAGGACCTTGGTTCTATTTTGTTGGTTTCTAGGACTGAGGTAATGATTAATAGGGATATTTGGGGGCATTCGTATTAACCGGTCAGAGGTGGAATTCTTGGATTCGGTTACGACGAACTACTGCGAAAGCATTTGCCAAGAATGTTT	Yes	1	1	1	UnDP	No
Dino-Group-II-Clade-14_Dino-Group-II-Clade-14_X_am18s_z_9709	AGCTCCAATAACGTATATTAAAGTTGTTGCGGTTAAAAAGCTCGTAGTTGGATTTCTGTCGAAAGTGGCCGGTCCCCACTCTGTGGGCGTATCTGGTTCGCTTTTGGCATCCTCCTGTGGCACGTTTCTGTCCTTCACTGGATGGAGCGGAACGCAGGACTTTTACTTTGAGGAAATTCGAGTGTTCACAGCAGGCAATCGCCCTGAAGATATTAGCATGGAATAATAATATAGGACTTTGGTTTTATTTTGTTGGTTTCTAAGGCCGAAGTAATGATTAATAGGGATATTTGGGGGCATTCGTATTAAGCGGTCAGAGGTGGAATTCTTGGATTCGCTTACGACGAACTACTGCGAAAGCATTTGTCAAGAATGTTT	Yes	0	0	1	UnDP	No
Dino-Group-II-Clade-14_Dino-Group-II-Clade-14_X_am18s_z_10761	AGCTCCAATAACGTATATTAAAGTTGTTGCGGTTAAAAAGCTCGTAGTTGGATTTCTGTCGAAAGTGGCCGGTCCCCACTCTGTGGGCGTATCTGGTTCGCTTTTGGCATCCTCCTGTGGCTCGTTCTGTCCTTCACTGGATGGAGCGGAACGCAGGACTTTTACTTTGAGGAAATTCGAGTGTTCACAGCAGGCAATCGCCCTGAAGATATTAGCATGGAATAATAATATAGGACTTTGGTTTTATTTTGTTGGTTTCTAAGGCCGAAGTAATGATTAATAGGGATATTTGGGGGCATTCGTATTAAGCGGTCAGAGGTGGAATTCTTGGATTCGCTTACGACGAACTACTGCGAAAGCATTTGTCAAGAATGTTT	Yes	0	1	1	UnDP	No
Dino-Group-II-Clade-14_Dino-Group-II-Clade-14_X_am18s_z_18229	AGCTCCAATAACGTATATTAAAGTTGTTGCGGTTAAAAAGCTCGTAGTTGGATTTCTGTCGAAAGTGGCCGGTCCCCTCTCTGAGGGCGTATCTGGTTCGCTTTTGGCATCCTCCTGTGGCACGTCTCTGTCCTTCACTGGATGGGGCGGAACGCAGGACTTTTACTTTGAGGAAATTCGAGTGTTCACAGCAGGCAATCGCCCTGAAGATATTAGCATGGAATAATAATATAGGACTTTGGTTTTATTTTGTTGGTTTCTAAGGCCGGAGTAATGATTAATAGGGATATTTGGGGGCATTCGTATTAAGCGGTCAGAGGTGGAATTCTTGGATTCGCTTACGACGAACTACTGCGAAAGCATTTGTCAAGAATGTTT	Yes	0	1	0	UnDP	No
Dino-Group-II-Clade-14_Dino-Group-II-Clade-14_X_am18s_z_15238	AGCTCCAATAACGTATATTAAAGTTGTTGCGGTTAAAAAGCTCGTAGTTGGATTTCTGTCGAAAGTGGCCGGTCCCCTCTCTGAGGGCGTATCTGGTTCGTTTTTGGCATCCTCCTGTGGCACGTTTCTGTCCTTCACTGGATGGAGCGGAACGCAGGACTTTTACTTTGAGGAAATTCGAGTGTTCACAGCAGGCAATCGCCCTGAAGATATTAGCATGGAATAATAATATAGGACTTTGGTTTTATTTTGTTGGTTTCTAAGGCCGAAGTAATGATTAATAGGGATATTTGGGGGCATTCGTATTAAGCGGTCAGAGGTGGAATTCTTGGATTCGCTTACGACGAACTACTGCGAAAGCATTTGTCAAGAATGTTT	Yes	1	1	1	UnDP	No
Dino-Group-II-Clade-14_Dino-Group-II-Clade-14_X_am18s_z_8245	AGCTCCAATAACGTATATTAAAGTTGTTGCGGTTAAAAAGCTCGTAGTTGGATTTCTGTCGAAAGTGGTCGGTCCCCACTCCGTGGGCGTATCTGATTCGCTTTTGGCATCCTCCTGTGGAACGCCTCTGCCCTTAATTGAGTGGAGCGGGACCCAGGACTTTTACTTTGAGGAAATTCGAGTGTTTACGGCAGGCAATCGCCCTGAAGATATTAGCATGGAATAATAATATAGGACCTTGGTTCTATTTTGTTGGTTTCTAGAACCGAGGTAATGATTAATAGGGATATTTGGGGGCATTCGTATTAACCGGTCAGAGGTGGAATTCTTGGATTCGGTTACGACGAACTACTGCGAAAGCATCTGTCAAGAATGTTT	Yes	1	1	1	UnDP	No
Dino-Group-II-Clade-14_Dino-Group-II-Clade-14_X_am18s_z_52241	AGCTCCAATAACGTATATTAAAGTTGTTGCGGTTAAAAAGCTCGTAGTTGGATTTCTGTCGAAAGTGGTCGGTCCCCACTCCGTGGGCGTATCTGATTCGCTTTTGGCATCCTCCTGTGGAACGTTTCTGCCCTTCATTGAGTGGAGCGGGACCCAGGACTTTTACTTTGAGGAAATTCGAGTGTTTACGGCAGGCAATCGCCCTGAAGATATTAGCATGGAATAATAATATAGGACTTTGCACCTATTTTGTTGGTTTCTAGGCGCGAAGTAATGATTAATAGGGATATTTGGGGGCATTCGTATTAACCGGTCAGAGGTGGAATTCTTGGATTCGGTTACGACGAACTACTGCGAAAGCATCTGTCAAGAATGTTT	Yes	1	1	1	UnDP	No
Dino-Group-II-Clade-14_Dino-Group-II-Clade-14_X_am18s_z_5760	AGCTCCAATAACGTATATTAAAGTTGTTGCGGTTAAAAAGCTCGTAGTTGGATTTCTGTCGAAATCGCTCGGTCCCCACTCCGTGGGCGTATCTGACGTGATTTTGGCATCCTCCTAAGGAACGTTTCTGCCCTTGATTGGGTGGAGCGGGACCTAGGACTTTTACTTTGAGGAAATTCGAGTGTTTACGGCAGGCAATCGCCCTGAAGATATTAGCATGGAATAATAATATAGGACCTTGGTCCCATTTTGTTGGTTTCTGGAGCTGAGGTAATGATTAATAGGGATATTTGGGGGCATTCGTATTAACCGGTCAGAGGTGGAATTCTTGGATTCGGTTACGACGAACTACTGCGAAAGCATTTGCCAAGAATGTTT	Yes	0	1	0	UnDP	No
Dino-Group-II-Clade-14_Dino-Group-II-Clade-14_X_am18s_z_14181	AGCTCCAATAACGTATATTAAAGTTGTTGCGGTTAAAAAGCTCGTAGTTGGATTTCTGTCGAAATCGCTCGGTCCCCACTCTGTGGGCGTATCTGATGTGATTTTGGCATCCTCCTAAGGAACGTTTCTGCCCTTGGTTGGGTGGAGCGGGACCTAGGACTTTTACTTTGAGGAAATTCGAGTGTTTACGGCAGGCAATCGCCCTGAAGATATTAGCATGGAATAATAATATAGGACCTTGGTCCCATTTTGTTGGTTTCTGGAGCTGAGGTAATGATTAATAGGGATATTTGGGGGCATTCGTATTAACCGGTCAGAGGTGGAATTCTTGGATTCGGTTACGACGAACTACTGCGAAAGCATTTGCCAAGAATGTTT	Yes	1	1	1	UnDP	No
Dino-Group-II-Clade-14_Dino-Group-II-Clade-14_X_am18s_z_26440	AGCTCCAATAACGTATATTAAAGTTGTTGCGGTTAAAAAGCTCGTAGTTGGATTTCTGTCGAAATTGATCGGTCCCCACTCTGTGGGCGTATCTGACTTGATTTTGGCATCCTCCTGTGGAACGTTTCTGTCCTTGATTGGGTGGAGCGGGACCCAGGACTTTTACTTTGAGGAAATTCGAGTGTTTACGGCAGGCAATAGCCCTGAAGATATTAGCATGGAATAATAATATAGGACCTTGGTTCTATTTTGTTGGTTTCTAGAGCTGAGGTAATGATTAATAGGGATATTTGGGGGCATTCGTATTAACCGGTCAGAGGTGGAATTCTTGGATTCGGTTACGACGAACTACTGCGAAAGCATTTGCCAAGAATGTTT	Yes	0	0	1	UnDP	No
Dino-Group-II-Clade-14_Dino-Group-II-Clade-14_X_am18s_z_3948	AGCTCCAATAACGTATATTAAAGTTGTTGCGGTTAAAAAGCTCGTAGTTGGATTTCTGTCGAATGAGGCCGGTCCCCGCTCCGCGGGCGCATCTGGTTCGCATTTGGCATCCCACTGGTGAACGCCTCTGCCCTTAATTGAGTGGAGCGGTACCCAGTGCTTTTACTTTGAGGAAATTCGAGTGTTTACGGCAGGCAATCGCCCTGAAGATATTAGCATGGAATAATGATATAGGACCTTGGTTCTATTTTGTTGGTTTCTAGAACCGAGGTAATGATTAATAGGGATATTTGGGGGCATTCGTATTAACCGGTCAGAGGTGGAATTCTTGGATTCGGTTACGACGAACTACTGCGAAAGCATCTGTCAAGAATGTTT	Yes	1	0	0	UnDP	No
Dino-Group-II-Clade-14_Dino-Group-II-Clade-14_X_am18s_z_13274	AGCTCCAATAACGTATATTAAAGTTGTTGCGGTTAAAAAGCTCGTAGTTGGATTTCTGTCGAGATTGATCGGTCCTCCCTCTGGGAGCGTATCTGATTCGGTTTTGGCATCCTCGTATTTTGTTTTCTGTCCTTCATTGGATGGAAAATGAGTACGACTTTTACTTTGAGGAAATTCGAGTGTTTACGGCAGGCAATCGCCCTGAAGATATTAGCATGGAATAATAATATAGGACCTTGGCCCTATTTTGTTGGTTTCTAGAGCTGAGGTAATGATTAATAGGGATATTTGGGGGCATTCGTACTAACCGGTCAGAGGTGGAATTCTTGGATTCGGTTATGACGAACGACTGCGAAAGCATTTGTCAAGAATGTTT	Yes	0	0	1	UnDP	No
Dino-Group-II-Clade-14_Dino-Group-II-Clade-14_X_am18s_z_3104	AGCTCCAATAACGTATATTAAAGTTGTTGCGGTTAAAAAGCTCGTAGTTGGATTTCTGTTGAAAGCGATCGGTCCCCACTCCGTGGGCGTATCTGACTCGCTTTTGGCATCCTCGTGTAGCACGTTTCTGTCCTTCGTTGGGTGGAGCGGGATGCACGACTTTTACTTTGAGGAAATTCGAGTGTTTACGGCAGGCAATCGCCCTGAAGATATTAGCATGGAATAATAATATAGGACTTTGGTTCTATTTTGTTGGTTTCTAGAACTGAAGTAATGATTAATAGGGATATTTGGGGGCATTCGTATTAACCGGTCAGAGGTGGAATTCTTGGATTCGGTTACGACGAACTACTGCGAAAGCATTTGTCAAGAATGTTT	Yes	1	1	0	UnDP	No
Dino-Group-II-Clade-14_Dino-Group-II-Clade-14_X_am18s_z_41778	AGCTCCAATAACGTATATTAAAGTTGTTGCGGTTAAAAAGCTCGTAGTTGGATTTCTGTTGAAAGCGATCGGTCCCCTCTCTGAGGGCGTATCTGACTCGCTTTTGGCATCCTCCTGTAGCACGTTTCTGTCCTTCGCTGGATGGAGCGGGATGCAGGACTTTTACTTTGAGGAAATTCGAGTGTTCACAGCAGGCAATCGCCCTGAAGATATTAGCATGGAATAATAATATAGGACCTTGGTTCTATTTTGTTGGTTTCTAGAGCTGAGGTAATGATTAATAGGGATATTTGGGGGCATTCGTACTAACCGGTCAGAGGTGGAATTCTTGGATTCGGTTATGACGAACGACTGCGAAAGCATTTGTCAAGAATGTTT	Yes	1	0	0	UnDP	No
Dino-Group-II-Clade-14_Dino-Group-II-Clade-14_X_am18s_z_3043	AGCTCCAATAACGTATATTAAAGTTGTTGCGGTTAAAAAGCTCGTAGTTGGATTTCTGTTGAAAGCGATCGGTCCCCTCTCTGAGGGCGTATCTGATTCGCTTTTGGCATCCTCCTGTAGCACGTTTCTGTCCTTCACTGGATGGAGCGGGATGCAGGACTTTTACTTTGAGGAAATTCGAGTGTTCACAGCAGGCAATCGCCCTGAAGATATTAGCATGGAATAATAATATAGGACCTTGGTTCTATTTTGTTGGTTTCTAGAGCTGAGGTAATGATTAATAGGGATATTTGGGGGCATTCGTACTAACCGGTCAGAGGTGGAATTCTTGGATTCGGTTATGACGAACGACTGCGAAAGCATTTGTCAAGAATGTTT	Yes	1	1	0	UnDP	No
Dino-Group-II-Clade-14_Dino-Group-II-Clade-14_X_am18s_z_13907	AGCTCCAATAACGTATATTAAAGTTGTTGCGGTTAAAAAGCTCGTAGTTGGATTTCTGTTGAAAGTGACCGGTCCCCACTCCGTGGGCGTATCTGGCTCGCTTTTGGCATCCTCCTGTGGAACGTTTCTGTCCTTCGCTGGATGGAGCGGGACCCAGGACTTTTACTTTGAGGAAATTCGAGTGTTTACGGCAGGCAATCGCCCTGAAGATATTAGCATGGAATAATAATATAGGACCTTGGTTCTATTTTGTTGGTTTCTAGAGCTGAGGTAATGATTAATAGGGATATTTGGGGGCATTCGTATTAACCGGTCAGAGGTGGAATTCTTGGATTCGGTTACGACGAACTACTGCGAAAGCATTTGTCAAGAATGTTT	Yes	1	1	1	UnDP	No
Dino-Group-II-Clade-14_Dino-Group-II-Clade-14_X_am18s_z_7871	AGCTCCAATAACGTATATTAAAGTTGTTGCGGTTAAAAAGCTCGTAGTTGGATTTCTGTTGAAAGTGATCGGTCCCCACTCCGTGGGCGTATCTGACTCGCTTTTGGCATCCTCGTGTAGCACGTTTCTGTCCTTCGTTGGATGGAGCGGGATGCACGACTTTTACTTTGAGGAAATTCGAGTGTTTACGGCAGGCAATCGCCCTGAAGATATTAGCATGGAATAATAATATAGGACCTTGGCCCTATTTTGTTGGTTTCTAGAGCTGAGGTAATGATTAATAGGGATATTTGGGGGCATTCGTATTAACCGGTCAGAGGTGGAATTCTTGGATTCGGTTACGACGAACTACTGCGAAAGCATTTGTCAAGAATGTTT	Yes	0	1	0	UnDP	No
Dino-Group-II-Clade-14_Dino-Group-II-Clade-14_X_am18s_z_22844	AGCTCCAATAACGTATATTAAAGTTGTTGCGGTTAAAAAGCTCGTAGTTGGATTTCTGTTGAAAGTGATCGGTCCCCACTCCGTGGGCGTATCTGATTCATTTTTGGCATCCTCGTATAATACGTTTCTGTCCTTCATTGGATGGAGCGGAGTATACGACTTTTACTTTGAGGAAATTCGAGTGTTTACGGCAGGCAATCGTCCTGAAGATATTAGCATGGAATAATAATATAGGACCTTGGTTTTATTTTGTTGGTTTCTAAAGCTGAGGTAATGATTAATAGGGATATTTGGGGGCATTCGTACTAACCGGTCAGAGGTGGAATTCTTGGATTCGGTTATGACGAACTACTGCGAAAGCATTTGTCAAGAATGTTT	Yes	1	1	0	UnDP	No
Dino-Group-II-Clade-14_Dino-Group-II-Clade-14_X_am18s_z_13515	AGCTCCAATAACGTATATTAAAGTTGTTGCGGTTAAAAAGCTCGTAGTTGGATTTCTGTTGAAAGTGATCGGTCCCCACTCTGTGGGCGTATCTGACTCGCTTTTGGCATCCTCGTGTAGCACGTTTCTGCCCTTCACTGGGTGGAGCGGGATGCACGACTTTTACTTTGAGGAAATTCGAGTGTTTACGGCAGGCAATCGCCCTGAAGATATTAGCATGGAATAATAATATAGGACCTTGGTTCTATTTTGTTGGTTTCTAGAGCTGAGGTAATGATTAATAGGGATATTTGGGGGCATTCGTACTAACCGGTCAGAGGTGGAATTCTTGGATTCGGTTATGACGAACGACTGCGAAAGCATTTGTCAAGAATGTTT	Yes	1	0	0	UnDP	No
Dino-Group-II-Clade-14_Dino-Group-II-Clade-14_X_am18s_z_10689	AGCTCCAATAACGTATATTAAAGTTGTTGCGGTTAAAAAGCTCGTAGTTGGATTTCTGTTGAAAGTGATCGGTCCCCACTCTGTGGGCGTATCTGACTCGCTTTTGGCATCCTCGTGTAGCACGTTTCTGTCCTTCACTGGGTGGAGCGGGATGCACGACTTTTACTTTGAGGAAATTCGAGTGTTTACGGCAGGCAATCGCCCTGAAGATATTAGCATGGAATAATAATATAGGACCTTGGCCCTATTTTGTTGGTTTCTAGAGCTGAGGTAATGATTAATAGGGATATTTGGGGGCATTCGTATTAACCGGTCAGAGGTGGAATTCTTGGATTCGGTTACGACGAACTACTGCGAAAGCATTTGTCAAGAATGTTT	Yes	0	0	1	UnDP	No
Dino-Group-II-Clade-14_Dino-Group-II-Clade-14_X_am18s_z_5775	AGCTCCAATAACGTATATTAAAGTTGTTGCGGTTAAAAAGCTCGTAGTTGGATTTCTGTTGAAAGTGATCGGTCCCCACTCTGTGGGCGTATCTGACTCGCTTTTGGCATCCTCGTGTAGCACGTTTCTGTCCTTTGTTGGATGGAGCGGGATGCACGACTTTTACTTTGAGGAAATTCGAGTGTTTACGGCAGGCAATCGCCCTGAAGATATTAGCATGGAATAATAATATAGGACCTTGGCCCTATTTTGTTGGTTTCTAGAGCTGAGGTAATGATTAATAGGGATATTTGGGGGCATTCGTATTAACCGGTCAGAGGTGGAATTCTTGGATTCGGTTACGACGAACTACTGCGAAAGCATTTGTCAAGAATGTTT	Yes	1	1	0	UnDP	No
Dino-Group-II-Clade-14_Dino-Group-II-Clade-14_X_am18s_z_22225	AGCTCCAATAACGTATATTAAAGTTGTTGCGGTTAAAAAGCTCGTAGTTGGATTTCTGTTGAAAGTGATCGGTCCCCTCTCTGAGGGCGTATCTGACTCGCTTTTGGCATCCTCTTGTGGCACATATCTGTCCTTCACTGGATGGAGTGGGACGCAAGACTTTTACTTTGAGGAAATTCGAGTGTTTACGGCAGGCAATCGCCCTGAAGATATTAGCATGGAATAATAATATAGGACCTTGGTTCTATTTTGTTGGTTTCTAGAGCTGAGGTAATGATTAATAGGGATATTTGGGGGCATTCGTACTAACCGGTCAGAGGTGGAATTCTTGGATTCGGTTATGACGAACGACTGCGAAAGCATTTGTCAAGAATGTTT	Yes	1	0	0	UnDP	No
Dino-Group-II-Clade-14_Dino-Group-II-Clade-14_X_am18s_z_3053	AGCTCCAATAACGTATATTAAAGTTGTTGCGGTTAAAAAGCTCGTAGTTGGATTTCTGTTGAAAGTGATCGGTCCCCTCTCTGAGGGCGTATCTGACTCGCTTTTGGCATCCTCTTGTGGCACATTTCTGTCCTTCACTGGATGGAGTGGGACGCAAGACTTTTACTTTGAGGAAATTCGAGTGTTCACAGCAGGCAATCGCCCTGAAGATATTAGCATGGAATAATAATATAGGACCTTGGTTCTATTTTGTTGGTTTCTAGGACTGAGGTAATGATTAATAGGGATATTTGGGGGCATTCGTACTAACCGGTCAGAGGTGGAATTCTTGGATTCGGTTATGACGAACGACTGCGAAAGCATTTGTCAAGAATGTTT	Yes	1	1	1	UnDP	No
Dino-Group-II-Clade-14_Dino-Group-II-Clade-14_X_am18s_z_11986	AGCTCCAATAACGTATATTAAAGTTGTTGCGGTTAAAAAGCTCGTAGTTGGATTTCTGTTGAAAGTGATCGGTCCCCTCTCTGAGGGCGTATCTGACTCGCTTTTGGCATCCTCTTGTGGCACGTTTCTGTCCTTCACTGGATGGAGCGGGACGCAAGACTTTTACTTTGAGGAAATTCGAGTGTTTACGGCAGGCAATCGCCCTGAAGATATTAGCATGGAATAATAATATAGGACCTTGGTTCTATTTTGTTGGTTTCTAGAGCTGAGGTAATGATTAATAGGGATATTTGGGGGCATTCGTACTAACCGGTCAGAGGTGGAATTCTTGGATTCGGTTATGACGAACGACTGCGAAAGCATTTGTCAAGAATGTTT	Yes	1	1	1	UnDP	No
Dino-Group-II-Clade-14_Dino-Group-II-Clade-14_X_am18s_z_20859	AGCTCCAATAACGTATATTAAAGTTGTTGCGGTTAAAAAGCTCGTAGTTGGATTTCTGTTGAAAGTGATCGGTCCCCTCTCTGAGGGCGTATCTGATTCGCTTTTGGCATCCTCTTGTGGCACATTTCTGTCCTTCACTGGATGGAGTGGGACGCAAGACTTTTACTTTGAGGAAATTCGAGTGTTTACGGCAGGCAATCGCCCTGAAGATATTAGCATGGAATAATAATATAGGACTTTGGTTCTATTTTGTTGGTTTCTAGAGCTGAAGTAATGATTAATAGGGATATTTGGGGGCATTCGTACTAACCGGTCAGAGGTGGAATTCTTGGATTCGGTTATGACGAACGACTGCGAAAGCATTTGTCAAGAATGTTT	Yes	1	1	0	UnDP	No
Dino-Group-II-Clade-14_Dino-Group-II-Clade-14_X_am18s_z_3395	AGCTCCAATAACGTATATTAAAGTTGTTGCGGTTAAAAAGCTCGTAGTTGGATTTCTGTTGAAAGTGATCGGTCCCTACTCCGTAGGCGTATCTGACTCGCTTTTGGCATCCTCGTATAGTTCGTTTCTGTCCTTCATTGGGTGGAGCGGGATGTACGACTTTTACTTTGAGGAAATTCGAGTGTTTACGGCAGGCAATCGCCCTGAAGATATTAGCATGGAATAATAATATAGGACCTTAGCCCTATTTTGTTGGTTTCTAGAGCTGAGGTAATGATTAATAGGGATATTTGGGGGCATTCGTATTAACCGGTCAGAGGTGGAATTCTTGGATTCGGTTACGACGAACTACTGCGAAAGCATTTGTCAAGAATGTTT	Yes	0	0	1	UnDP	No
Dino-Group-II-Clade-14_Dino-Group-II-Clade-14_X_am18s_z_6939	AGCTCCAATAACGTATATTAAAGTTGTTGCGGTTAAAAAGCTCGTAGTTGGATTTCTGTTGAAAGTGATCGGTCCGTCCTCTGGATGTGTATCTGATTCGCTTTTGGCATCCTCCTGTGGAACGTTTCTGCCCTTCATTGAGTGGAGCGGGACCCAGGACTTTTACTTTGAGGAAATTCGAGTGTTTACGGCAGGCAATCGCCCTGAAGATATTAGCATGGAATAATAATATAGGACCTTGTTTCTATTTTGTTGGTTTCTAGAGATAAGGTAATGATTAATAGGGATATTTGGGGGCATTCGTATTAACCGGTCAGAGGTGGAATTCTTGGATTCGGTTACGACGAACTACTGCGAAAGCATCTGTCAAGAATGTTT	Yes	0	0	1	UnDP	No
Dino-Group-II-Clade-14_Dino-Group-II-Clade-14_X_am18s_z_13639	AGCTCCAATAACGTATATTAAAGTTGTTGCGGTTAAAAAGCTCGTAGTTGGATTTCTGTTGAAAGTGGCCGGTCCCCACTCCGTGGGCGTATCTGGTTCGCTTTTGGCATCCTCCTGTGGAACGTTTCTGCCCTTCATTGAGTGGAGCGGGACCCAGGACTTTTACTTTGAGGAAATTCGAGTGTTTACGGCAGGCAATCGCCTTGAAGATATTAGCATGGAATAATAATATAGGACCTTGGTCTTATTTTGTTGGTTTCTAAGACCGAGGTAATGATTAAAAGGGATATTTGGGGGCATTCGTATTAACCGGTCAGAGGTGGAATTCTTGGATTCGGTTACGACGAACTACTGCGAAAGCATTTGTCAAGAATGTTT	Yes	0	1	0	UnDP	No
Dino-Group-II-Clade-14_Dino-Group-II-Clade-14_X_am18s_z_4158	AGCTCCAATAACGTATATTAAAGTTGTTGCGGTTAAAAAGCTCGTAGTTGGATTTCTGTTGAAAGTGGCCGGTCCCCACTCCGTGGGCGTATCTGGTTCGCTTTTGGCATCCTCCTGTGGAACGTTTCTGCCCTTCATTGAGTGGAGCGGGACCCAGGACTTTTACTTTGAGGAAATTCGAGTGTTTACGGCAGGCAATCGCCTTGAAGATATTAGCATGGAATAATAATATAGGACCTTGGTTCTATTTTGTTGGTTTCTAGGACCGAGGTAATGATTAATAGGGATATTTGGGGGCATTCGTATTAACCGGTCAGAGGTGGAATTCTTGGATTCGGTTACGACGAACTACTGCGAAAGCATTTGTCAAGAATGTTT	Yes	1	1	1	UnDP	No
Dino-Group-II-Clade-14_Dino-Group-II-Clade-14_X_am18s_z_20138	AGCTCCAATAACGTATATTAAAGTTGTTGCGGTTAAAAAGCTCGTAGTTGGATTTCTGTTGAAAGTGGCCGGTCCCCACTCTGTGGGCGTATCTGGTTCGCTTTTGGCATCCTCCTGTGGAACGTTTCTGCCCTTGATTGAGTGGAGCGGGACCCAGGACTTTTACTTTGAGGAAATTCGAGTGTTTACGGCAGGCAATCGCCTTGAAGATATTAGCATGGAATAATAATATAGGACCTTGGTTCTATTTTGTTGGTTTCTAGGACCGAGGTAATGATTAAAAGGGATATTTGGGGGCATTCGTATTAACCGGTCAGAGGTGGAATTCTTGGATTCGGTTACGACGAACTACTGCGAAAGCATTTGTCAAGAATGTTT	Yes	1	0	0	UnDP	No
Dino-Group-II-Clade-14_Dino-Group-II-Clade-14_X_am18s_z_8298	AGCTCCAATAACGTATATTAAAGTTGTTGCGGTTAAAAAGCTCGTAGTTGGATTTCTGTTGAAAGTGGTCGGTCCCCACTCTGTGGGCGTATCTGATTCGCTTTTGGCATCCTCCTGTGGAACGTAGCTGCACTTCATTGTGTGATGCGGGACCCAGGACTTTTACTTTGAGGAAATTCGAGTGTTTACGGCAGGCAATCGCCCTGAAGATATTAGCATGGAATAATAATATAGGACCTTGTTTCTATTTTGTTGGTTTCTAGAAATGAGGTAATGATTAATAGGGACATTTGGGGGCATTCGTATTACACGGTCAGAGGTGGAATTCTTGGATTCGTGTACGACGAACTACTGCGAAAGCATTTGTCAAGGATGTTT	Yes	1	0	0	UnDP	No
Dino-Group-II-Clade-14_Dino-Group-II-Clade-14_X_am18s_z_51517	AGCTCCAATAACGTATATTAAAGTTGTTGCGGTTAAAAAGCTCGTAGTTGGATTTCTGTTGAAAGTGGTCGGTCCCCACTCTGTGGGCGTATCTGATTCGCTTTTGGCATCCTCCTGTGGAACGTAGTTGCACTTTATTGTGTGATGCGGGACCCAGGACTTTTACTTTGAGGAAATTCGAGTGTTTACGGCAGTCAATCGACGTGAAGATATTAGCATGGAATAATAATATAGGACCTTGGTTCTATTTTGTTGGTTTCTAGAGCCGAGGTAATGATTAATAGGGATATTTGGGGGCATTCGTATTAAGAGGTCAGAGGTGGAATTCTTGGATTCTCTTACGACGAACTACTGCGAAAGCATTTGTCAAGAATGTTT	Yes	1	1	1	UnDP	No
Dino-Group-II-Clade-14_Dino-Group-II-Clade-14_X_am18s_z_30534	AGCTCCAATAACGTATATTAAAGTTGTTGCGGTTAAAAAGCTCGTAGTTGGATTTCTGTTGAAAGTGGTCGGTCCCCTCTCTGAGGGCGCATCTGATTCGCTTTTGGCATCCTCCTGTGGAACGTTACTGCCCTTCATTGAGTGGTGCGGGACCCAGGACTTTTACTTTGAGGAAATTCGAGTGTTTACGGCAGGCAATCGCCTTGAAGATATTAGCATGGAATAATAATATAAGACCTTGGTTTTATTTTGTTGGTTTCTAAGACCGAGGTAATGATTAATAGGGATATTTGGGGGCATTCGTATTAACCGGTCAGAGGTGGAATTCTTGGATTCGGTTACGACGAACTACTGCGAAAGCATTTGTCAAGAATGTTT	Yes	0	0	1	UnDP	No
Dino-Group-II-Clade-14_Dino-Group-II-Clade-14_X_am18s_z_6151	AGCTCCAATAACGTATATTAAAGTTGTTGCGGTTAAAAAGCTCGTAGTTGGATTTCTGTTGAAAGTGGTTGGTCCCCGCTCCGCGGGCGTATCTAACTCGCTTTTGGCATCCTCGTATAACGCGTTGCTGCCCTTCATTGGGTGGTGCGAATTATACGACTTTTACTTTGAGGAAATTCGAGTGTTTACGGCAGGCAATCGCCCTGAAGATATTAGCATGGAATAATAATATAGGACCTTGGCCCTATTTTGTTGGTTTCTAGAGCTGAGGTAATGATTAATAGGGATATTTGGGGGCATTCGTACTAACCGGTCAGAGGTGGAATTCTTGGATTCGGTTATGACGAACGACTGCGAAAGCATTTGTCAAGAATGTTT	Yes	1	0	0	UnDP	No
Dino-Group-II-Clade-14_Dino-Group-II-Clade-14_X_am18s_z_11318	AGCTCCAATAACGTATATTAAAGTTGTTGCGGTTAAAAAGCTCGTAGTTGGATTTCTGTTGAAATTGGCCGGTCCCTACTCTGTAGGCGTATCTGGCTCGATTTCGGCATCCACCTTCTTGCGCGTTCTGTTCTTCGTTGAATGGTCGCGGAATAAGGTCTTTTACTTTGAGGAAATTCGAGTGTTTACGGCAGGCAATCGCCCTGAAGATATTAGCATGGAATAATAATATAGGACCTTGGTTCTATTTTGTTGGTTTCTAGAGCTGAGGTAATGATTAATAGGGATATTTGGGGGCATTCGTACTAACCGGTCAGAGGTGGAATTCTTGGATTCGGTTATGACGAACGACTGCGAAAGCATTTGTCAAGAATGTTT	Yes	1	1	0	UnDP	No
Dino-Group-II-Clade-14_Dino-Group-II-Clade-14_X_am18s_z_11469	AGCTCCAATAACGTATATTAAAGTTGTTGCGGTTAAAAAGCTCGTAGTTGGATTTCTGTTGAGACCGACCGGTCCCCTCTCTGAGGGCGTATCTGGTTCGATCTTGGCATCCTCTTGTGGCACATTTCTGTCCTTCACTGGATGGAGTGGGACGCAAGACTTTTACTTTGAGGAAATTCGAGTGTTTACGGCAGGCAATCGCCCTGAAGATATTAGCATGGAATAATAATATAGGACTTTGGTTCTATTTTGTTGGTTTCTAGAGCTGAAGTAATGATTAATAGGGATATTTGGGGGCATTCGTACTAACCGGTCAGAGGTGGAATTCTTGGATTCGGTTATGACGAACGACTGCGAAAGCATTTGTCAAGAATGTTT	Yes	0	1	1	UnDP	No
Dino-Group-II-Clade-14_Dino-Group-II-Clade-14_X_am18s_z_15179	AGCTCCAATAACGTATATTAAAGTTGTTGCGGTTAAAAAGCTCGTAGTTGGATTTCTGTTGAGAGTGATCGGTCCCCACTCCGTGGGCGTATCTGATTCGCTTTTGGCATCCTCGTGTAGCACGTTTCTGTTCTTCATTGGATGGAGCGGGATGCACGACTTTTACTTTGAGGAAATTCGAGTGTTTACGGCAGGCAATCGCCCTGAAGATATTAGCATGGAATAATAATATAGGACCTTGGCCCTATTTTGTTGGTTTCTAGAGCTGAGGTAATGATTAATAGGGATATTTGGGGGCATTCGTATTAACCGGTCAGAGGTGGAATTCTTGGATTCGGTTACGACGAACTACTGCGAAAGCATTTGTCAAGAATGTTT	Yes	1	0	0	UnDP	No
Dino-Group-II-Clade-14_Dino-Group-II-Clade-14_X_am18s_z_12072	AGCTCCAATAACGTATATTAAAGTTGTTGCGGTTAAAAAGCTCGTAGTTGGATTTCTGTTGAGGTTGATCGGTCCCTACTCTGTAGGCGTATCTGACTCGACTTTGGCATCCTCCTGGAAAACGTTTCTGTCCTTAATTGGATGGAGCGGTATCCAGGACTTTTACTTTGAGGAAATTCGAGTGTTTACGGCAGGCAATCGCCCTGAAGATATTAGCATGGAATAATAATATAGGATCTTGTTTCTATTTTGTTGGTTTCTAGGAATAAGATAATGATTAATAGGGATATTTGGGGGCATTCGTATTAAGCGGTCAGAGGTGGAATTCTTGGATTCGCTTACGACGAACTACTGCGAAAGCATTTGTCAAGAATGTTT	Yes	1	0	0	UnDP	No
Dino-Group-II-Clade-14_Dino-Group-II-Clade-14_X_am18s_z_13301	AGCTCCAATAACGTATATTAAAGTTGTTGCGGTTAAAAAGCTCGTAGTTGGATTTCTGTTGGAAAGGACCGGTCCCCACTCTGTGGGCGTATCTGGCTTCTTTTCGGCATCCTCCTGTGGAACGTTTCTGTTCTTCACTGAATGGAGCGGGACCCAGGACTTTTACTTTGAGGAAATTCGAGTGTTTACGGCAGGCAATCGCCCTGAAGATATTAGCATGGAATAATAATATAGGACCTTGGTTCTATTTTGTTGGTTTCTAGAGCTGAGGTAATGATTAATAGGGATATTTGGGGGCATTCGTATTATCCGGTCAGAGGTGGAATTCTTGGATTCGGATACGACGAACTACTGCGAAAGCATTTGTCAAGAATGTTT	Yes	1	0	0	UnDP	No
Dino-Group-II-Clade-14_Dino-Group-II-Clade-14_X_am18s_z_22314	AGCTCCAATAACGTATATTAAAGTTGTTGCGGTTAAAAAGCTCGTAGTTGGATTTCTGTTGGAAAGGACCGGTCCCCACTCTGTGGGCGTATCTGGCTTCTTTTCGGCATCCTCCTGTGGAACGTTTCTGTTCTTCATTGAATGGAGCGGGACCCAGGACTTTTACTTTGAGGAAATTCGAGTGTTTACGGCAGGCAATCGCCCTGAAGATATTAGCATGGAATAATAATATAGGACCTTGGTTCTATTTTGTTGGTTTCTAGAGCTGAGGTAATGATTAATAGGGATATTTGGGGGCATTCGTATTATCCGGTCAGAGGTGGAATTCTTGGATTCGGATACGACGAACTACTGCGAAAGCATTTGTCAAGAATGTTT	Yes	1	1	0	UnDP	No
Dino-Group-II-Clade-14_Dino-Group-II-Clade-14_X_am18s_z_9163	AGCTCCAATAACGTATATTAAAGTTGTTGCGGTTAAAAAGCTCGTAGTTGGATTTCTGTTGGACAAGAACGGTCCCCACTCTGTGGGCGTATCTGTCTCGTGTCTGGCATCCTCGTATGGCACGTTACTGCCCTTCACTGGGTGGTGCGGGACGTACGACTTTTACTTTGAGGAAATTCGAGTGTTTACGGCAGGCAATCGCCCTGAAGCTATTAGCATGGAATAATAATATAGGACCTTGGTTCTATTTTGTTGGTTTCTAGAGCTGAGGTAATGATTAATAGGGATATTTGGGGGCATTTGTATTAACTGGTCAGAGGTGGAATTCTTGGATTCAGTTACGACAAACGACTGCGAAAGCATTTGTCAAGAATGTTT	Yes	0	1	0	UnDP	No
Mataza-lineage_Mataza-lineage_X_am18s_z_23783	AGCTCCAATAGCATATATTAAAGTTGTTGCAGTTAAAAAGCTCGTAGTTGGATTTCTGGCATGATGCGCCTGGCCCGCCCCGATTACGGGTGTGTGTGCTAGTGCGCGTCTGCCATCCATTTGCAGAATGTATCTACCCTTCATTGGGCCGGGTATGTGATGTAAATCTTTTACTTTGAAAAAATTAGAGTGTTTAAAGCAGGCATTTGCTATGAATACATTAGCATGGAATAATAATCTAGGACTTCGGTTCTATTTTGTTGGTTTCTAGATCTGAAGTAATGATTGATAGGGATAGTTGGGGGTGCTAGTATTAAGGGGCCAGAGGTGAAATTCTTGGATTCTCTTAAGACTAACTTATGCGAAAGCATTCACCAAGGATGTCT	Yes	1	0	0	UnDP	No
Mataza-lineage_Mataza-lineage_X_am18s_z_19066	AGCTCCAATAGCATATATTAAAGTTGTTGCAGTTAAAAAGCTCGTAGTTGGATTTCTGGCATGATGCGCCTGGCCCGCCGTGATTACGCGTGTGTGTGCTAGTGCGCGTCTGCCATCCATTGGCAGAATATGTCTACCCTTAATTGGGCCGGACATGTGATGTCAATCTTTTACTTTGAAAAAATTAGAGTGTTTAAAGCAGGCATTTGCTATGAATACATTAGCATGGAATAATAATCTAGGACTTCGGTTCTATTTTGTTGGTTTCTAGATCTGGAGTAATGATTGATAGGGATAGTTGGGGGTGCTAGTATTAAGGGGCCAGAGGTGAAATTCTTGGATTCTCTTAAGACTAACTTATGCGAAAGCATTCACCAAGGATGTCT	Yes	0	1	1	UnDP	No
Mataza-lineage_Mataza-lineage_X_am18s_z_6112	AGCTCCAATAGCATATATTAAAGTTGTTGCAGTTAAAAAGCTCGTAGTTGGATTTCTGGCATGATGCGCCTGGCCCGCCGTGATTACGCGTGTGTGTGCTAGTGCGCGTCTGCCATCCATTGGCAGAATATGTCTACCCTTAATTGGGCCGGATATGTGATGTCAATCTTTTACTTTGAAAAAATTAGAGTGTTTAAAGCAGGCATTTGCTATGAATACATTAGCATGGAATAATAATCTAGGACTTCGGTTCTATTTTGTTGGTTTCTAGATCTGGAGTAATGATTGATAGGGATAGTTGGGGGTGCTAGTATTAAGGGGCCAGAGGTGAAATTCTTGGATTCTCTTAAGACTAACTTATGCGAAAGCATTCACCAAGGATGTCT	Yes	1	1	0	UnDP	No
Mataza-lineage_Mataza-lineage_X_am18s_z_12922	AGCTCCAATAGCATATATTAAAGTTGTTGCAGTTAAAAAGCTCGTAGTTGGATTTCTGGCATGATGCGCCTGGCCCGCCTCGATTACGAGGTGTGTGCGAGTGCGCGTCTGCCATCCATTTGCAGAATATATCTACCCTTCATTGGGCAGGATATGTGATGTAAATCTTTTACTTTGAAAAAATTAGAGTGTTTAAAGCAGGCATTTGCTATGAATACATTAGCATGGAATAATAATCTAGGACTTCGGTTCTATTTTGTTGGTTTCTAGATCTGAAGTAATGATTGATAGGGATAGTTGGGGGTGCTAGTATTAAGGGGCCAGAGGTGAAATTCTTGGATTCTCTTAAGACTAACTTATGCGAAAGCATTCACCAAGGATGTCT	Yes	1	1	0	UnDP	No
Mataza-lineage_Mataza-lineage_X_am18s_z_22653	AGCTCCAATAGCATATATTAAAGTTGTTGCAGTTAAAAAGCTCGTAGTTGGATTTCTGGCATGATGCGCCTGGCCCGCCTCGATTACGAGTGTGTGTGCGAGCGCGCGTCTGCCATCCATTTGCAGAATATATCTACCCTTCATTGGGCCGGATATGTGATGTAAATCTTTTACTTTGAAAAAATTAGAGTGTTTAAAGCAGGCATTTGCTATGAATACATTAGCATGGAATAATAATCTAGGACTTCGGTTCTATTTTGTTGGTTTCTAGATCTGAAGTAATGATTGATAGGGATAGTTGGGGGTGCTAGTATTAAGGGGCCAGAGGTGAAATTCTTGGATTCTCTTAAGACTAACTTATGCGAAAGCATTCACCAAGGATGTCT	Yes	1	1	1	UnDP	No
Mataza-lineage_Mataza-lineage_X_am18s_z_22458	AGCTCCAATAGCATATATTAAAGTTGTTGCAGTTAAAAAGCTCGTAGTTGGATTTCTGGCATGATGCGCCTGGCCCGCCTCGATTACGAGTGTGTGTGCGAGCGCGCGTCTGCCATCCATTTGCAGAATGTATCTACCCTTCATTGGGCCGGATATGTGATGTAAATCTTTTACTTTGAAAAAATTAGAGTGTTTAAAGCAGGCATTTGCTATGAATACATTAGCATGGAATAATAATCTAGGACTTCGGTTCTATTTTGTTGGTTTCTAGATCTGAAGTAATGATTGATAGGGATAGTTGGGGGTGCTAGTATTAAGGGGCCAGAGGTGAAATTCTTGGATTCTCTTAAGACTAACTTATGCGAAAGCATTCACCAAGGATGTCT	Yes	1	0	0	UnDP	No
Mataza-lineage_Mataza-lineage_X_am18s_z_18677	AGCTCCAATAGCATATATTAAAGTTGTTGCAGTTAAAAAGCTCGTAGTTGGATTTCTGGCATGATGCGCCTGGCCCGCCTCGATTACGAGTGTGTGTGCGAGTGCGCGTCTGCCATCCATTTACAGAATGTATCTACCCTTCATTGGGCCGGATATGTGATGTAAATCTTTTACTTTGAAAAAATTAGAGTGTTTAAAGCAGGCATTTGCTATGAATACATTAGCATGGAATAATAATCTAGGACTTCGGTTCTATTTTGTTGGTTTCTAGATCTGAAGTAATGATTGATAGGGATAGTTGGGGGTGCTAGTATTAAGGGGCCAGAGGTGAAATTCTTGGATTCTCTTAAGACTAACTTATGCGAAAGCATTCACCAAGGATGTCT	Yes	0	0	1	UnDP	No
Mataza-lineage_Mataza-lineage_X_am18s_z_23268	AGCTCCAATAGCATATATTAAAGTTGTTGCAGTTAAAAAGCTCGTAGTTGGATTTCTGGCATGATGCGCCTGGCCCGCGTCATTTTGACTGTGTGTGCCGGTGTGCGTCTGCCATCCATTTGTACTCTGTGTCTACCCTTCATTGGGCCGGACATATGATGCAAATCTTTTACTTTGAAAAAATTAGAGTGTTTAAAGCAGGCATTTGCTATGAATACATTAGCATGGAATAATAACCTAGGACTTCGGTTCTATTTTGTTGGTTTCTAGATCTGGAGTAATGATTGATAGGGATAGTTGGGGGTGCTAGTATTAAGGGGCCAGAGGTGAAATTCTTGGATTCTCTTAAGACTAACTTATGCGAAAGCATTCACCAAGGATGTCT	Yes	0	1	1	UnDP	No
Mataza-lineage_Mataza-lineage_X_am18s_z_4353	AGCTCCAATAGCATATATTAAAGTTGTTGCAGTTAAAAAGCTCGTAGTTGGATTTCTGGCATGATGCGCCTGGCCCTGCGTGATTATGCGTGTGTGTGCTAGTGCGCGTCTGCCATCCATTTGCAGAATATGTCTACCCTTAATTGGGCCGGATATGTGATGTAAATCTTTTACTTTGAAAAAATTAGAGTGTTTAAAGCAGGCATTTGCTATGAATACATTAGCATGGAATAATAATCTAGGACTTCGGTTCTATTTTGTTGGTTTCTAGATCTGGAGTAATGATTGATAGGGATAGTTGGGGGTGCTAGTATTAAGGGGCCAGAGGTGAAATTCTTGGATTCTCTTAAGACTAACTTATGCGAAAGCATTCACCAAGGATGTCT	Yes	1	0	0	UnDP	No
Noctilucaceae_Noctiluca_am18s_z_38096	AGCTCCAATAGCATATATTAAAGTTGTTGCGGTTAAAAAGCTCGTAGTTGGATTTCTGCCGAGGACAGTCGGTCCGCCCTTGCGGGTGAGCATCTGAATGGCCCTGGGCATCTTTTCCGAAGACTGTATCTGCACTTCATTGTGTGGAGCGGTATTCGGAACCTTTACTTTGAGGAAATTAGAGTGTTTCAGGCATGCGCTTGTGGTGAATACATTAGCATGGAATAATAAGATAGGACTCGTGGCCTACTTTGTTGGTTTGTGTGCCATAGGTAATGATTAATAGGGATAGTTGGGGGCATTCGTATTTAATTGTCAGAGGTGAAATTCTTGGATTTGTTAAAGACGAACTACTGCGAAAGCATTTGCCAAGGATGTTT	Yes	0	0	1	UnDP	No
Bathycoccaceae_Ostreococcus_am18s_z_9313	AGCTCCAATAGCATATATTTAAGTTGTTGCAGTTAAAAAGCTCGTAGTCGGATTTTGGCTGAGAACGGTCGGTCCGCCGTTAGGTGTGCACTGACTGGTCTCAGCTTCCTGGTGAGGAGGTGTGCTTCATCGCCACTTAGTCACCGTGGTTACTTTGAAAAAATTAGAGTGTTCAAAGCGGGCTTACGCTTGAATATATTAGCATGGAATAACACCATAGGACTCCTGTCCTATTTCGTTGGTCTCGGGACGGGAGTAATGATTAAGAGGAACAGTTGGGGGCATTCGTATTTCATTGTCAGAGGTGAAATTCTTGGATTTATGAAAGACGAACTTCTGCGAAAGCATTTGCCAAGGATGTTT	Yes	1	1	0	UnDP	No
Dino-Group-II_X_Dino-Group-II_XX_am18s_z_10576	AGCTCCAATAGCGTACATTAAAGTTGTTGCGGTAAAAAAGCTCGTAGTTGGATTTCTACTGAGGATGGCCGGTCCGCACTACGTGCGTGTATCTGGTTCAGCCTCGGTATCCTCTCGGGGAGCGTTGCTGCGCTTCATTGCGTGGCGCGAGACTCGGGACTTTTACTTTGAGGAAATTAGAGTGTTCACGGCAGGCAATCGCCCTGAATATGTTAGCATGGAATAATAAGATAGGACCTTTGCCCTATTTTGTTGGTTTCTAGAGCGAAGGTAATGATTAATAGGGATAATTGGGGGCATTTGTATCAACGCGTCAGAGGTGGAATTCTTGGATTGCGTTGCGACAAACTACTGCGAAAGCATTTGCCAAGGATGTTT	Yes	0	1	1	UnDP	No
NA_NA_am18s_z_26244	AGCTCCAATAGCGTACATTAAAGTTGTTGCGGTAAAAAAGCTCGTAGTTGGATTTCTTCTAGGAAGTGCCGGTCCAGCCTATGGCTGTGTATCTGGTTACGTCCTGGAATCCTCTCGGGGAGCGTTGTTGCGCTTAATTGCGTGATGCGAGACTCGGGACTTTTACTTTGAGGAAATTAGAGTGTTCACGGCAGGCAATCGCCCTGAATATGTTAGCATGGAATAATAATATAGGGCTTTGGTTCTATTTTGTTGGTTTCTAGAGCTAAGGTAATGATTAATAGGGATAATTGGGGGCATTTGTATCAATGCGTCAGAGGTGGAATTCTTGGATTGCATTGCGACAAACTACTGCGAAAGCATTTGCCAAGGATGTTT	Yes	1	1	1	UnDP	No
Dino-Group-II-Clade-24_Dino-Group-II-Clade-24_X_am18s_z_3230	AGCTCCAATAGCGTACATTAAAGTTGTTGCGGTTAAAAAGCTCGTAGTTGGATTTCTGTTAGGGATGGCCAGTCCGGTCTACGACTGTGTATTTGGTTCAGCCTTGGCATCCTCGTAATCTTGCCGTCGTTAATTCGGCGGTTGGGCTACGACTTTTACTTTGAGGAAATTAGAGTGTTCACGGCAGGCGATCGCCCTGAATATATTAGCATGGAATAATAACATAGGACTTCGGTACTATTTTGTTGGTTTCTAGCACTGGAGTAATGATTAATAGGGATAATTGGGGGCATTTGTATCATGGCGTCAGAGGTGGAATTCTTGGATTGCCATGCGACAAACTACTGCGAAAGCATTTGCCAAGGATGTTT	Yes	0	1	1	UnDP	No
Dino-Group-II-Clade-24_Dino-Group-II-Clade-24_X_am18s_z_56248	AGCTCCAATAGCGTACATTAAAGTTGTTGCGGTTAAAAAGCTCGTAGTTGGATTTCTGTTAGGGATGGCCAGTCCGGTCTACGACTGTGTATTTGGTTCAGCCTTGGCATCCTCGTAATCTTGCCGTCGTTAATTCGGCGGTTGGGCTACGACTTTTACTTTGAGGAAATTAGAGTGTTCACGGCAGGCGATCGCCCTGAATATATTAGCATGGAATAATAACATAGGACTTCGGTACTATTTTGTTGGTTTCTAGCACTGAAGTAATGATTAATAGGGATAATTGGGGGCATTTGTATCAACGTGTCAGAGGTGGAATTCTTGGATTACGTTGCGACAAACTACTGCGAAAGCATTTGCCAAGGATGTTT	Yes	0	0	1	UnDP	No
Dino-Group-II-Clade-24_Dino-Group-II-Clade-24_X_am18s_z_9515	AGCTCCAATAGCGTACATTAAAGTTGTTGCGGTTAAAAAGCTCGTAGTTGGATTTCTGTTGGGGATGGCCGGTCCGGTCTATGACTGTGTATCTGGTTCAGCCTTGGCATCCTCGTACTCTTTCGGTCATTAATTTGGCTGTTGGGATACGACTTTTACTTTGAGGAAATTAGAGTGTTCACGGCAGGCGACCGCCCTGAATATTGTAGCATGGAATAATAACATAGGACTCCGGTTCTTTTTTGTTGGTTTCTAGCACTGGAGTAATGATTAATAGGGATAATTGGGGGCATTCGTATCAACGCGTCAGAGGTGGAATTCTTGGATTGCGTTGCGACGAACTACTGCGAAAGCATTTGCCAAGGATGTTT	Yes	0	0	1	UnDP	No
Chrysophyceae_Clade_C_Ochromonas_am18s_z_5350	AGCTCCAATAGCGTATACTAAAGTTGTTGCAGTTAAAAAGCTCGTAGTTGAATTTCTGGCTTGGCGGTGCGGTCGGCCCCGTGTGGGTCAGTACTTGCGCCGCGAGGCCATCCTCGGGGAAGGCGTATCTGTCATTCAGTTGATGGGTACGAGGACTCCGTCATTTACTGTGAGCAAAATAGAGTGTTCAAAGCAGGCTTACGCCGTTGAATACATTAGCATGGAATAATAAGATAGGACTCTGGTCTATTTTGTTGGTTAGTACTCCAGGGTAATGATTAATAGGGACAGTTGGGGGTATTCGTATTCAATTGTCAGAGGTGAAATTCTTGGATTTATGGAAGACGAACTACTGCGAAAGCATTTACCAAGGATGTTT	Yes	1	1	0	HiDP	No
Chrysophyceae_Clade_C_Ochromonas_am18s_z_18482	AGCTCCAATAGCGTATACTAAAGTTGTTGCAGTTAAAAAGCTCGTAGTTGAATTTCTGGCTTGGCGGTGCGGTCGGCCCCGTGTGGGTCAGTACTTGCGCCGCGAGGCCATCCTCGGGGAAGGCGTATCTGTCATTCATTTGATGGGTACGAGGACTCCGTCATTTACTGTGAGCAAAATAGAGTGTTCAAAGCAGGCTTACGCCGTTGAATACATTAGCATGGAATAATAAGATAGGACTCTGGTCTATTTTGTTGGTTAGTACTCCAGGGTAATGATTAATAGGGACAGTTGGGGGTATTCGTATTCAATTGTCAGAGGTGAAATTCTTGGATTTATGGAAGACGAACTACTGCGAAAGCATTTACCAAGGATGTTT	Yes	1	0	0	HiDP	No
Chrysophyceae_Clade-F_Chrysophyceae_Clade-F_X_am18s_z_13464	AGCTCCAATAGCGTATACTAAAGTTGTTGCAGTTAAAAAGCTCGTAGTTGAATTTCTGGTCGTGGCAATCGGTCAGCCCTTCACGGGGTTCGTACCAGGTTGCTGCGGCCATCCTCGGGGAGAGCACATCGGGCATTCAGTTGTCTGGTGTGGGATCCTCGTCATTTACTGTGAGCAAAATAGAGTGTTCAAAGCAGGCTTAGGCCGTTGAATACATTAGCATGGAATAATAAGATAGGACCTTGGTCTATTTTGTTGGTTTGCGTTCCAAGGTAATGATTAATAGGGATAGTTGGGGGTATTCGTATTCAATTGTCAGAGGTGAAATTCTTGGATTTATGGAAGACGAACTACTGCGAAAGCATTTACCAAGGATGTTT	Yes	0	1	1	UnDP	No
Chrysophyceae_Clade-F_Paraphysomonas_am18s_z_323	AGCTCCAATAGCGTATACTAAAGTTGTTGCAGTTAAAAAGCTCGTAGTTGAATTTCTGGTCGTGGCGACCGGTCCGCCCCTCACGGGGTGTGCACCTGGTCTCTGCGTCCATCCTCGGGGAGAGCGCGTCTGGCATTCAGTTGTCGGGCGCGGGATCCTCGTCATTTACTGTGAGCAAAATAGAGTGTTCAAAGCAGGCTTAGGCCGTTGAATACATTAGCATGGAATAATAAGATAGGACCTTGGTCTATTTTGTTGGTTTGCATTCCAAGGTAATGATTAATAGGGATAGTTGGGGGTATTCGTATTCAATTGTCAGAGGTGAAATTCTTGGATTTATGGAAGACGAACTACTGCGAAAGCATTTACCAAGGATGTTT	Yes	1	1	1	UnDP	No
Chrysophyceae_Clade-F_Paraphysomonas_am18s_z_7824	AGCTCCAATAGCGTATACTAAAGTTGTTGCAGTTAAAAAGCTCGTAGTTGAATTTCTGGTCGTGGCGACCGGTCCGCCCCTCACGGGGTGTGCACCTGGTCTCTGCGTCCATCCTCGGGGAGAGCGTATCTGGCATTCAGTTGTCGGGTGCGGGATCCTCGTCATTTACTGTGAGCAAAATAGAGTGTTCAAAGCAGGCTTAGGCCGTTGAATACATTAGCATGGAATAATAAGATAGGACCTTGGTCTATTTTGTTGGTTTGCATTCCAAGGTAATGATTAATAGGGATAGTTGGGGGTATTCGTATTCAATTGTCAGAGGTGAAATTCTTGGATTTATGGAAGACGAACTACTGCGAAAGCATTTACCAAGGATGTTT	Yes	0	1	0	UnDP	No
Chrysophyceae_Clade-F_Paraphysomonas_am18s_z_5273	AGCTCCAATAGCGTATACTAAAGTTGTTGCAGTTAAAAAGCTCGTAGTTGAATTTCTGGTCGTGGCGACCGGTCCGCCCCTCGCGGGGTGTGCACCTGGTCTCTGCGTCCATCCTCGGGGAGAGCGCGTCTGGCATTCAGTTGTCGGGCGCGGGATCCTCGTCATTTACTGTGAGCAAAATAGAGTGTTCAAAGCAGGCTTAGGCCGTTGAATACATTAGCATGGAATAATAAGATAGGACCTTGGTCTATTTTGTTGGTTTGCATTCCAAGGTAATGATTAATAGGGATAGTTGGGGGTATTCGTATTCAATTGTCAGAGGTGAAATTCTTGGATTTATGGAAGACGAACTACTGCGAAAGCATTTACCAAGGATGTTT	Yes	1	0	0	UnDP	No
Chrysophyceae_Clade-F_Paraphysomonas_am18s_z_23914	AGCTCCAATAGCGTATACTAAAGTTGTTGCAGTTAAAAAGCTCGTAGTTGAATTTCTGGTCGTGGCGACCGGTCCGTCCCTCGCGGGATGTGCACCTGGTCTCTGCGTCCATCCTCGGGGAGAGCACGTCTGGCATTCAGTTGTCGGGCGTGGGATCCTCGTCATTTACTGTGAGCAAAATAGAGTGTTCAAAGCAGGCTTAGGCCGTTGAATACATTAGCATGGAATAATAAGATAGGACCTTGGTCTATTTTGTTGGTTTGCATTCCAAGGTAATGATTAATAGGGATAGTTGGGGGTATTCGTATTCAATTGTCAGAGGTGAAATTCTTGGATTTATGGAAGACGAACTACTGCGAAAGCATTTACCAAGGATGTTT	Yes	1	1	1	UnDP	No
Chrysophyceae_Clade-F_Paraphysomonas_am18s_z_24268	AGCTCCAATAGCGTATACTAAAGTTGTTGCAGTTAAAAAGCTCGTAGTTGAATTTCTGGTCGTGGCGATCGGTCCGTCCCTCACGGGATGTGCACCTGGTCTCTGCGTCCATCCTCGGGGAGAGCACGTCTGGCATTCAGTTGTCGGGCGTGGGATCCTCGTCATTTACTGTGAGCAAAATAGAGTGTTCAAAGCAGGCTTAGGCCGTTGAATACATTAGCATGGAATAATAAGATAGGACCTTGGTCTATTTTGTTGGTTTGCATTCCAAGGTAATGATTAATAGGGATAGTTGGGGGTATTCGTATTCAATTGTCAGAGGTGAAATTCTTGGATTTATGGAAGACGAACTACTGCGAAAGCATTTACCAAGGATGTTT	Yes	1	0	1	UnDP	No
Chrysophyceae_Clade-C_Poterioochromonas_am18s_z_72806	AGCTCCAATAGCGTATACTAAAGTTGTTGCAGTTAAAAAGCTCGTAGTTGAATTTCTGGTCTCGAGACGCAGTCAGCCTCAAGGGGCGATACTGTGGATTGGGACCATCCTCGAGGAGAACATATCTGTCATTGAGTTGATGGGTATGGGACCCTCGTCATTTACTGTGAGCAAAATAGAGTGTTCAAAGCAGGCTTACGCCGTTGAATACATTAGCATGGAATAATAAGATAGGACCTTGGTCTATTTTGTTGGTTATACTCCGAGGTAATGATTAATAGGGACAGTTGGGGGTATTCGTATTCAATTGTCAGAGGTGAAATTCTTGGATTTATGGAAGACGAACTACTGCGAAAGCATTTACCAAGGATGTTT	Yes	1	1	0	UnDP	No
Chrysophyceae_Clade-C_Chrysophyceae_Clade-C_X_am18s_z_45585	AGCTCCAATAGCGTATACTAAAGTTGTTGCAGTTAAAAAGCTCGTAGTTGAATTTCTGGTCTCGAGACGCGGCCAGCCCCAAGGGGCCAGTGCTGTCGGATTGGGACCATCCTCGAGAAGAACATGTCTGTCATTGAGTTGATGGGCATGGGACTCTCGTCATTTACTGTGAGCAAAATAGAGTGTTCAAAGCAGGCTTACGCCGTTGAATACATTAGCATGGAATAATAAGATAGGACCTTGGTCTATTTTGTTGGTTAGTTCTCCAAGGTAATGATTAATAGGGACAGTTGGGGGTATTCGTATTCAATTGTCAGAGGTGAAATTCTTGGATTTATGGAAGACGAACTACTGCGAAAGCATTTACCAAGGATGTTT	Yes	0	0	1	UnDP	No
Chrysophyceae_Clade-C_Spumella_am18s_z_3324	AGCTCCAATAGCGTATACTAAAGTTGTTGCAGTTAAAAAGCTCGTAGTTGAATTTCTGGTCTCGGACATCGGTCTGCCTCGAACGAGGTACGTACCAGTTGTCTGAATCCATCCTCGGGGAAAACATGTCTGGCATTCAGTTGTTGGGCATGGGATCCTCGTCATTTACTGTGAGCAAAATAGAGTGTTCAAAGCAGGCTTATGCCGTTGAATACATTAGCATGGAATAATAAGATAGGACCTTGGTCTATTTTGTTGGTTTGTACTCCAAGGTAATGATTAATAGGGATAGTTGGGGGTATTCGTATTCAATTGTCAGAGGTGAAATTCTTGGATTTATGGAAGACGAACTACTGCGAAAGCATTTACCAAGGATGTTT	Yes	1	1	0	UnDP	No
Rhabdosphaeraceae_Algirosphaera_am18s_z_2044	AGCTCCAATAGCGTATACTAAAGTTGTTGCAGTTAAAACGCTCGTAGTCGGATTTCGGGGCGGGCCGACCGGTCTGCCGATGGGTATGCACTGGCCGGCGCGTCCTTCCTTCCGGAGACTGCGCCTACTCTTAGCTGAGCGGGCGTGGGAGACGGATCGTTTACTTTGAAAAAATCAGAGTGTTTCAAGCAGGCAGCTCGCTCTTGCATGGATTAGCATGGGATAATGAAATAGGACTCTGGTGCTATTTTGTTGGTTTCGAACACCGGAGTAATGATTAACAGGGACAGTCAGGGGCACTCGTATTCCGTCGAGAGAGGTGAAATTCTCAGACCAACGGAAGACGAACCACTGCGAAAGCATTTGCCAGGGATGTTT	Yes	1	1	0	UnDP	No
Polar-centric-Mediophyceae_Dactyliosolen_am18s_z_10149	AGCTCCAATAGCGTATACTAACGTTGCTGCAGTTAAAAAGCTCGTAGTTGGATTTCTGGTGGGAGCGATCTGTCTTCACACTGTGAGGTACTTGATTGTCTCCAGCCATCCTTGGGAAAATGCTTCCTGGCATTAGGTTGTCGGGTAGTGGATTCCCATCTTTTACTGTGAAAAAATTAGAGTGTTCAAAGCAGGCTTATGCCGTTGAATATACTAGCATGGAATAATAATATAGGGCCTTGGTACTATTTTGTTGGTTTGCGCACCGAGGTAATGATTAACAGGGACAGTTGGGGGTATTCGTATTCAGTTGTCAGAGGTGAAATTCTTGGATTTACGGAAGACGAACTACTGCGAAAGCATTTACCAAGGATGTTT	Yes	1	0	0	UnDP	No
Polar-centric-Mediophyceae_Dactyliosolen_am18s_z_21190	AGCTCCAATAGCGTATACTAACGTTGCTGCAGTTAAAAAGCTCGTAGTTGGATTTCTGGTGGGAGCGATCTGTCTTCACACTGTGAGGTACTTGATTGTCTCCAGCCATCCTTGGGAAGATCCTATCTGGCATTAAGTTGTCGGGTAGGGGACTCCCATCTTTTACTGTGAAAAAATTAGAGTGTTCAAAGCAGGCTTATGCCGTTGAATATACTAGCATGGAATAATAACATAGGACCTTGGTACTATTTTGTTGGTTTGCGCACCGAGGTAATGATTAACAGGGACAGTTGGGGGTATTCGTATTCAGTTGTCAGAGGTGAAATTCTTGGATTTACGGAAGACGAACTACTGCGAAAGCATTTACCAAGGATGTTT	Yes	0	1	1	UnDP	No
Polar-centric-Mediophyceae_Dactyliosolen_am18s_z_6843	AGCTCCAATAGCGTATACTAACGTTGCTGCAGTTAAAAAGCTCGTAGTTGGATTTCTGGTGGGAGCGATCTGTCTTCACACTGTGAGGTACTTGATTGTCTCCAGCCATCCTTGGGAAGATCCTATCTGGCATTAAGTTGTCGGGTAGGGGACTCCCATCTTTTACTGTGAAAAAATTAGAGTGTTCAAAGCAGGCTTATGCCGTTGAATATACTAGCATGGAATAATAATATAGGACCTTGGTACTATTTTGTTGGTTTGCGCACCGAGGTAATGATTAACAGGGACAGTTGGGGGTATTCGTATTCAGTTGTCAGAGGTGAAATTCTTGGATTTACGGAAGACGAACTACTGCGAAAGCATTTACCAAGGATGTTT	Yes	0	0	1	UnDP	No
Dino-Group-I-Clade-8_Dino-Group-I-Clade-8_X_am18s_z_16509	AGCTCCAATAGCGTATATTAAAACTGTTGCGGTTAAAACGCTCGTAGTTGCACATCTGTGAGAGAAGTCCAGTCCACCCTAGTGGTGCGTACTGTGTCTATCACTGACATCTACCTGGAGAGAGCATGTTCGCTTTATTGCGTTCGTGCACACCCCAGATCGTTTACTTTGAGGAAATGAGAGTGTTTCAAGCAGGCCACTGCCATGAATATGTTAGCATGGAATAATAACACAGGACCTTGTGTCGTTGTTGTTGGTCGACAGCACGGGGTAATGAAAATAGGGATAGTTGGGGGCATTCGTATTACAATGTCAGAGGTGAAATTCTTGGATTATTGTACGACGAACTACTGCGAAAGCATTTGCCAAGGATGTT	Yes	1	1	0	UnDP	No
Dino-Group-I-Clade-8_Dino-Group-I-Clade-8_X_am18s_z_804	AGCTCCAATAGCGTATATTAAAACTGTTGCGGTTAAAACGCTCGTAGTTGCACATCTGTGAGAGAAGTCCAGTCCACCCTAGTGGTGCGTACTGTGTCTATCACTGACATCTACCTGGAGAGAGCATGTTCGCTTTATTGCGTTCGTGCACACCCCAGATCGTTTACTTTGAGGAAATGAGAGTGTTTCAAGCAGGCCACTGCCATGAATATGTTAGCATGGAATAATAACACAGGACCTTGTGTCGTTGTTGTTGGTCGACAGCACGGGGTAATGAAAATAGGGATAGTTGGGGGCATTCGTATTACAATGTCAGAGGTGAAATTCTTGGATTATTGTACGACGAACTACTGCGAAAGCATTTGCCAAGGATGTTT	Yes	1	0	0	UnDP	No
Polar-centric-Mediophyceae_Chaetoceros_am18s_z_38350	AGCTCCAATAGCGTATATTAAAATTGTCGCAGTTAAAAAGCTCGTAGTTGGATTTCTGTTGGAAGGGATCGGCCGACTCTCAGAGTTTGTGCTCGCATCGTCTTCCGACATCCTTGGGTGGAGCCAGTCTGGCATTAAGTTGTCGGGCTGGGGATGCCCATCGTTTACTGTGAATTAATTAGAGTGTTCAAAGCAGGCTTATGCCGTTGAATATATTAGCATGGAATAATAAGATAGGACCTTGGTACTATTTTGTTGGTTTGCGCACCAAGGTAATGATCAATAGGGACAGTTGGGGGTATTCGTATTCAGTTGTCAGAGGTGAAATTCTTAGATTTATTGAAGACGAACTACTGCGAAAGCATTTACCAAGGATGTTT	Yes	1	0	0	UnDP	No
Goniodomataceae_Alexandrium_am18s_z_38230	AGCTCCAATAGCGTATATTAAAATTGTTGCGGTTAAAAAGCTCGTAGTTGGATTTCTGTTGAGGGTGGCTGGTCCGCCCTCTGGGTGAGTATCTAGCACAGCCTAAGCTTTTTTCTTGAAAGCGCAATTGCACTTGACTGTGTGGTGTGTTATTGGGGACTTTTACTTTGAGGAAATCAGAGTGTTTCAAGCAGGCATTTGCCTTGAATACATTAGCATGGAATAATATCATAAGACCTTGGCTCTATTTTGTTGGTTTCTAGAACCACGGTAATGATGAATAGGGATAGTTGTGGGCATTCGTATTTAATTGTCAGAGGTGAAATTCTTGGATTTGTTAAAGACGGACTACTGCGAAAGCATTTGCCAAGGATGTTT	Yes	0	1	0	UnDP	No
Dino-Group-I-Clade-3_Dino-Group-I-Clade-3_X_am18s_z_2595	AGCTCCAATAGCGTATATTAAAATTGTTGCGGTTAAAACGCTCGTAGTTGAAATCTTGCTGGGGACTGCCGGTCTACCCCAGTGGTTAGCACTCGGTATTGTCCTCGGCATTTTCCTGGGGAGAGTGTTCGCACTTCATTGTGTGGCACATGATCCAGAACTTTTACTTTGAGGAAATGAGAGTGTTTCAAGCAGGCGTACGTCGTGAATACGTTAGCATGGAATAATAGCATAGGACCCCGGTGGGACGCTGTTGGTTGTTTCACCGAGGTAATACAAATAGGGATAGTTGGGGGCATTCGTATTTAACTGTCAGAGGTGAAATTCTTGGATTTTTTAAAGACGGACTACTGCGAAAGCATCTGCCCAGGATGTTT	Yes	0	0	1	UnDP	No
Dino-Group-I-Clade-4_Euduboscquella_am18s_z_5728	AGCTCCAATAGCGTATATTAAAATTGTTGCGGTTAAAACGCTCGTAGTTGGATATCTGCCTAGGGGCCCCGGTCCTTCCCAGCGAAGAATACGCGGGGTTCTCCTTGGCGCTTGTTCAGGAAACGTGTTTGCACTTCATTGTGTGTCGCGTGACTTGAATTTTTACTTTGAGGAAATGAGAGTGTTTCAAGCAGGCTTTTGCCGTGAATATGATAGCATGGAATAATAGCATAGGACCCCTTTCCAAAGCTGTTGGTTTTTGGAACGAGGTAATCAGAATAAGGATAGTTGGGGGTATTCGTATTTAACTGTCAGAGGTGAAATTCTTGGATTTTTTAAAGACGAACTATTGCGAAGGCATCTGCCCAGGATGTTT	Yes	1	1	0	UnDP	No
Dino-Group-I-Clade-4_Euduboscquella_am18s_z_11976	AGCTCCAATAGCGTATATTAAAATTGTTGCGGTTAAAACGCTCGTAGTTGGATATCTGCCTCGGGGCCCCGGTCCTTCCCAGTGAAGAATACGCGGGGTTCTCCTTGGCGCTTGTTCAGGAAACGTGTTTGCACTTAATTGTGTGTCGCGTGACTTGAACCTTTACTTTGAGGAAATGAGAGTGTTTCAAGCAGGCTTTTGCCGTGAATATGATAGCATGGAATAATAGCATAGGACCCCTTTCCAAAGCTGTTGGTTTTTGGAACGAGGTAATCAAAATAAGGATAGTTGGGGGTATTCGTATTTAACTGTCAGAGGTGAAATTCTTGGATTTTTTAAAGACGAACTATTGCGAAGGCATCTGCCCAGGATGTTT	Yes	1	1	0	UnDP	No
Dino-Group-I-Clade-3_Dino-Group-I-Clade-3_X_am18s_z_4557	AGCTCCAATAGCGTATATTAAAATTGTTGCGGTTAAAACGCTCGTAGTTGGATATTTGTCAAGGACTGCCGGTCTACCCTAGCGGTCAGCACTCGGTATGTCCTCGGCATTTTCCTGGAGACAGTGTTCGCTCTTAATTGAGTGGCACATGAACCAGAACTTTTACTTTGAGGAAATGAGAGTGTTTCAAGCAGGCGTACGTCGTGAATACGTTAGCATGGAATAATAGCATAGGACCCCGGTCTGAAGCTGTTGGTTTTTGGGCCGAGGTAATGAAAATAGGGATAGTTGGGGGCATTCGTATTTAACTGTCAGAGGTGAAATTCTTAGATTTTTTAAAGACGAACTACTGCGAAAGCATCTGCCCAGGATGTTT	Yes	1	1	0	UnDP	No
Dino-Group-I-Clade-8_Dino-Group-I-Clade-8_X_am18s_z_7140	AGCTCCAATAGCGTATATTAAAATTGTTGCGGTTAAAACGCTCGTAGTTGGATATTTGTTGGGGAATACTGGTCTACCCCAGTGGTCAGTACTCGGTGTATCCCCGACACCTCTTTGGTTAACTGCGTTCACTTCACTGTGCGCGCAGCGGAGCCAGAACTTTTACTTTGAGGAAATGAGAGTGTTTCAAGCAGGCCAAGCCGTGAATACGTTAGCATGGAATAATAGCATAGGACCTTGTGTCGTATCTGTTGGTTGACGACACATGGTAATACAAATAGGGACAGTTGGGGGCATTCGTATTGCATAGTCAGAGGTGAAATTCTTAGATTTGTGCAAGACGGACTACTGCGAAAGCATTTGCCAAGGATGTTT	Yes	1	1	0	UnDP	No
Dino-Group-I_X_Dino-Group-I_XX_am18s_z_9284	AGCTCCAATAGCGTATATTAAAATTGTTGCGGTTAGAACGCTCGTAGTCGAATGTTTGTTCAAGCCTGACGGTCCTCCCTAGTGGTGCGTACTCAGTTCGGTCTGAGCACTTCTCTGGTGCAAGTGTTTGCAGTTAATTCTGTTGCACTTTGTCCAGAACTTTTACTTTGAGGAAATGAGAGTGCTTCAAGCAAATGTATGTTATGAATACGTTAGCATGGAATAATCGCATGGGACATCATCCTGAATTTGTTGGTTTTTGGGTAGATGTAATGAAGGTGGGGATAGTTGGGGGCATTCGTATTTAACTGTTAGAGGTGAAATTCTTGGATTTTTTAAAGATGGACTACTGCGAAAGCATCTGCCAAAGATGTTT	Yes	1	0	0	UnDP	No
Dino-Group-I_X_Dino-Group-I_XX_am18s_z_1114	AGCTCCAATAGCGTATATTAAAATTGTTGCGGTTAGAACGCTCGTAGTCGAATGTTTGTTCAAGCCTGACGGTCCTCCCTAGTGGTGCGTACTCAGTTCGGTCTGAGCACTTCTCTGGTGCAAGTGTTTGCAGTTAGTTCTGTTGCACTTTGTCCAGAACTTTTACTTTGAGGAAATGAGAGTGCTTCAAGCAAATGTATGTTATGAATACGTTAGCATGGAATAATCGCATGGGACATCATCCTGAATTTGTTGGTTTTTGGGTAGATGTAATGAAGGTGGGGATAGTTGGGGGCATTCGTATTTAACTGTTAGAGGTGAAATTCTTGGATTTTTTAAAGATGGACTACTGCGAAAGCATCTGCCAAAGATGTTT	Yes	1	0	0	UnDP	No
Dino-Group-II_X_Dino-Group-II_XX_am18s_z_11016	AGCTCCAATAGCGTATATTAAAGCTGTTGCGGTTAAAAAGCTCGTAGTTGGATTTCTGTCAAGGTGCGTCGGTCCTTGCTTCGCAAGCGTATCTGATTTGCACTTTGGCATCCTCGCGGGGGGCGTTGGGGTGATTGAGTTCATCACAGCGTTTATTCGCGACTTTTACTTTGAGGAAATTAGAGTGTTCACGGCAGGCTTTATGCCTATTGAATACATTAGCATGGAATAATAACATAGGACCTTGGTGCTATTTTGTTGGTTTCTAGAGCTAAGGTAATGATTAATAGGGATAATTGGGGGCATTCGTATTAACGCGTCAGAGGTGGAATTCTTGGATTGCGTTACGACGAACTACTGCGAAAGCATTTGCCAAGGATGTTT	Yes	0	1	1	UnDP	No
Dino-Group-I_X_Dino-Group-I_XX_am18s_z_2066	AGCTCCAATAGCGTATATTAAAGCTGTTGCGGTTGAAAAGCTCGTAGTTGGATTTCTGGCGCGGGTGGGCGGTCTTCGCTTCGCGATTGTATCTGTGCGCCCTCGGCATCCTCGCGGGGGATGTCGTTGCGCTTAAGTGCGCAAGTTGGACCTCGCGACGTTTACTTTGAGAAAATTAGAGTGGCCGCAGCAAGTTAAACGCCCCGAACACATTAGCATGGCATAATACTATAGGGCCCCAGTTCTATTTTGTTGGTTTCTAGGACAAGGGTGATAGTTAACAGGGGCAACTGGGGGTATCTGTATTAACCTGTCAGAGGTGGAATTCTTGGATTAGGTTTCGACAAACTGCCGCGAAAGCATTTGCCAAGGATGCTC	Yes	1	1	1	UnDP	No
Dino-Group-I_X_Dino-Group-I_XX_am18s_z_24135	AGCTCCAATAGCGTATATTAAAGCTGTTGCGGTTGAAAAGCTCGTAGTTGGATTTCTGGCGCGGGTGGGCGGTCTTCGCTTCGCGATTGTATCTGTGCGCCCTCGGCATCCTCGCGGGGGATGTCGTTGCGCTTAAGTGCGCAAGTTGGACCTCGCGACGTTTACTTTGAGAAAATTAGAGTGGCCGCAGCAAGTTAAACGCCCCGAACACATTAGCATGGCATAATACTATAGGGCCCCAGTTCTATTTTGTTGGTTTCTAGGACAAGGGTGATAGTTAACAGGGGCTACTGGGGGTATCTGTATTAACCTGTCAGAGGTGGAATTCTTGGATTAGGTTTCGACAAACTGCCGCGAAAGCATTTGCCAAGGATGCTC	Yes	0	1	1	UnDP	No
Polar-centric-Mediophyceae_Chaetoceros_am18s_z_51089	AGCTCCAATAGCGTATATTAAAGTTGCCGCAGTTAAAAAGCTCGTAGTTGGATTTCTGTTGGAAGGGATCAGCCGAACTCTCAGAGTTTGCGCTCGCATCGTCTTCCGACATCCTTGGGTGGAGCCAGTCTGGCATTAAGTTGTCGGGCTGGGGATGCCCATCGTTTACTGTGAATTAATTAGAGTGTTCAAAGCAGGCTTATGCCGTTGAATATATTAGCATGGAATAATAAGATAGGACCTTGGTACTATTTTGTTGGTTTGCGCACCAAGGTAATGATCAATAGGGACAGTTGGGGGTATTCGTATTCAGTTGTCAGAGGTGAAATTCTTAGATTTATTGAAGACGAACTACTGCGAAAGCATTTACCAAGGATGTTT	Yes	0	0	1	UnDP	No
Polar-centric-Mediophyceae_Chaetoceros_am18s_z_16127	AGCTCCAATAGCGTATATTAAAGTTGCTGCAGTTAAAAAGCTCGTAGTTGCATTTCCGAGGCAAGGGATTAGTCCGACCTTTGGTGGGTATTTAATCCTCTTCCCTCGTCCTTGAGTGGTGCTTCTTGGTATTAAGTTATCGAGGAGATAGCCGCTCATCGTTTACTGTGAGAAAATTAGAGTGTTCAAAGCAGGCTTATGCCGTTGAATATATTAGCATGGAATAATAAGATAGGACCTCGGTACTATTTTGTTGGTTTGAGAACCAAGGTAATGATGAATAGGGACAGTTGGGGGTATTCGTATTCAGTTGTCAGAGGTGAAATTCTTAGATTTACGGAAGACGAACTACTGCGAAAGCATTTACCAAGGATGTTT	Yes	1	0	0	UnDP	No
Polar-centric-Mediophyceae_Chaetoceros_am18s_z_36056	AGCTCCAATAGCGTATATTAAAGTTGCTGCAGTTAAAAAGCTCGTAGTTGCATTTCCGAGGCAAGGGATTAGTCCGACCTTTGGTGGGTATTTAATCCTCTTGCCTCGTCCTTGAGTGGTGCTTCTTGGTATTAAGTTATCGAGGAGATAGCCGCTCATCGTTTACTGTGAGAAAATTAGAGTGTTAAAAGCAGGCTTATGCCGTTGAATATATTAGCATGGAATAATAAGATAGGACCTCGGTACTATTTTGTTGGTTTGAGAACCAAGGTAATGATGAATAGGGACAGTTGGGGGTATTCGTATTCAGTTGTCAGAGGTGAAATTCTTAGATTTACGGAAGACGAACTACTGCGAAAGCATTTACCAAGGATGTTT	Yes	0	1	1	UnDP	No
Polar-centric-Mediophyceae_Chaetoceros_am18s_z_31120	AGCTCCAATAGCGTATATTAAAGTTGCTGCAGTTAAAAAGCTCGTAGTTGCATTTCCGAGGCAAGGGATTAGTCCGACCTTTGGTGGGTATTTAATCCTCTTGCCTCGTCCTTGAGTGGTGCTTCTTGGTATTAAGTTATCGAGGAGATAGCCGCTCATCGTTTACTGTGAGAAAATTAGAGTGTTCAAAGCAGGCTTATGCCATTGAATATATTAGCATGGAATAATAAGATAGGACCTCGGTACTATTTTGTTGGTTTGAGAACCAAGGTAATGATGAATAGGGACAGTTGGGGGTATTCGTATTCAGTTGTCAGAGGTGAAATTCTTAGATTTACGGAAGACGAACTACTGCGAAAGCATTTACCAAGGATGTTT	Yes	1	0	0	UnDP	No
Polar-centric-Mediophyceae_Chaetoceros_am18s_z_34825	AGCTCCAATAGCGTATATTAAAGTTGCTGCAGTTAAAAAGCTCGTAGTTGCATTTCCGAGGCAAGGGATTAGTCCGACCTTTGGTGGGTATTTAATCCTCTTGCCTCGTCCTTGAGTGGTGCTTCTTGGTATTAAGTTATCGAGGAGATAGCCGCTCATCGTTTACTGTGAGAAAATTAGAGTGTTCAAAGCAGGCTTATGCCGTTGAATATATTAGCATGGAATAATAAGATAAGACCTCGGTACTATTTTGTTGGTTTGAGAACCAAGGTAATGATGAATAGGGACAGTTGGGGGTATTCGTATTCAGTTGTCAGAGGTGAAATTCTTAGATTTACGGAAGACGAACTACTGCGAAAGCATTTACCAAGGATGTTT	Yes	0	0	1	UnDP	No
Polar-centric-Mediophyceae_Chaetoceros_am18s_z_47225	AGCTCCAATAGCGTATATTAAAGTTGCTGCAGTTAAAAAGCTCGTAGTTGCATTTCCGAGGCAAGGGATTAGTCCGACCTTTGGTGGGTATTTAATCCTCTTGCCTCGTCCTTGAGTGGTGCTTCTTGGTATTAAGTTATCGAGGAGATAGCCGCTCATCGTTTACTGTGAGAAAATTAGAGTGTTCAAAGCAGGCTTATGCCGTTGAATATATTAGCATGGAATAATAAGATAGGAACTCGGTACTATTTTGTTGGTTTGAGAACCAAGGTAATGATGAATAGGGACAGTTGGGGGTATTCGTATTCAGTTGTCAGAGGTGAAATTCTTAGATTTACGGAAGACGAACTACTGCGAAAGCATTTACCAAGGATGTTT	Yes	0	0	1	UnDP	No
Polar-centric-Mediophyceae_Chaetoceros_am18s_z_27045	AGCTCCAATAGCGTATATTAAAGTTGCTGCAGTTAAAAAGCTCGTAGTTGCATTTCCGAGGCAAGGGATTAGTCCGACCTTTGGTGGGTATTTAATCCTCTTGCCTCGTCCTTGAGTGGTGCTTCTTGGTATTAAGTTATCGAGGAGATAGCCGCTCATCGTTTACTGTGAGAAAATTAGAGTGTTCAAAGCAGGCTTATGCCGTTGAATATATTAGCATGGAATAATAAGATAGGACCGCGGTACTATTTTGTTGGTTTGAGAACCAAGGTAATGATGAATAGGGACAGTTGGGGGTATTCGTATTCAGTTGTCAGAGGTGAAATTCTTAGATTTACGGAAGACGAACTACTGCGAAAGCATTTACCAAGGATGTTT	Yes	1	1	0	UnDP	No
Polar-centric-Mediophyceae_Chaetoceros_am18s_z_23558	AGCTCCAATAGCGTATATTAAAGTTGCTGCAGTTAAAAAGCTCGTAGTTGCATTTCCGAGGCAAGGGATTAGTCCGACCTTTGGTGGGTATTTAATCCTCTTGCCTCGTCCTTGAGTGGTGCTTCTTGGTATTAAGTTATCGAGGAGATAGCCGCTCATCGTTTACTGTGAGAAAATTAGAGTGTTCAAAGCAGGCTTATGCCGTTGAATATATTAGCATGGAATAATAAGATAGGACCTCGGTACTATTGTGTTGGTTTGAGAACCAAGGTAATGATGAATAGGGACAGTTGGGGGTATTCGTATTCAGTTGTCAGAGGTGAAATTCTTAGATTTACGGAAGACGAACTACTGCGAAAGCATTTACCAAGGATGTTT	Yes	0	0	1	UnDP	No
Polar-centric-Mediophyceae_Chaetoceros_am18s_z_30311	AGCTCCAATAGCGTATATTAAAGTTGCTGCAGTTAAAAAGCTCGTAGTTGCATTTCCGAGGCAAGGGATTAGTCCGACCTTTGGTGGGTATTTAATCCTCTTGCCTCGTCCTTGAGTGGTGCTTCTTGGTATTAAGTTATCGAGGAGATAGCCGCTCATCGTTTACTGTGAGAAAATTAGAGTGTTCAAAGCAGGCTTATGCCGTTGAATATATTAGCATGGAATAATAAGATAGGACCTCGGTACTATTTTGGTGGTTTGAGAACCAAGGTAATGATGAATAGGGACAGTTGGGGGTATTCGTATTCAGTTGTCAGAGGTGAAATTCTTAGATTTACGGAAGACGAACTACTGCGAAAGCATTTACCAAGGATGTTT	Yes	0	0	1	UnDP	No
Polar-centric-Mediophyceae_Chaetoceros_am18s_z_17459	AGCTCCAATAGCGTATATTAAAGTTGCTGCAGTTAAAAAGCTCGTAGTTGCATTTCCGAGGCAAGGGATTAGTCCGACCTTTGGTGGGTATTTAATCCTCTTGCCTCGTCCTTGAGTGGTGCTTCTTGGTATTAAGTTATCGAGGAGATAGCCGCTCATCGTTTACTGTGAGAAAATTAGAGTGTTCAAAGCAGGCTTATGCCGTTGAATATATTAGCATGGAATAATAAGATAGGACCTCGGTACTATTTTGTTGGTTTGAGAACCAAGGTAATGATGAATAGGGACAGTTGGGGGTATTCGTATTCAGTTGTCAGAGGTGAAATTCTTAGATTTACGGAAGACGAACTACTGCGAAAGCATTTGCCAAGGATGTTT	Yes	0	1	1	UnDP	No
Polar-centric-Mediophyceae_Chaetoceros_am18s_z_7530	AGCTCCAATAGCGTATATTAAAGTTGCTGCAGTTAAAAAGCTCGTAGTTGCATTTCCGAGGCAAGGGATTAGTCCGACCTTTGGTGGGTATTTAATCCTCTTGCCTCGTCCTTGAGTGGTGCTTCTTGGTATTAAGTTATCGAGGAGATAGCCGCTCATCGTTTACTGTGAGAAAATTAGAGTGTTCAAAGCAGGCTTATGCCGTTGAATATATTAGCATGGAATAATAAGATAGGACCTCGGTACTATTTTGTTGGTTTGAGAACCAAGGTAATGATGAATAGGGACAGTTGGGGGTATTCGTATTCAGTTGTCAGAGGTGAAATTCTTAGATTTACGGAAGACGAACTACTGCGAAAGCATTTACCAAGGATGTT	Yes	0	0	1	UnDP	No
Polar-centric-Mediophyceae_Chaetoceros_am18s_z_34300	AGCTCCAATAGCGTATATTAAAGTTGCTGCAGTTAAAAAGCTCGTAGTTGCATTTCCGAGGCAAGGGATTAGTCCGACCTTTGGTGGGTATTTAATCCTCTTGCCTCGTCCTTGAGTGGTGCTTCTTGGTATTAAGTTATCGAGGAGATAGCCGCTCATCGTTTACTGTGAGAAAATTAGAGTGTTCAAAGCAGGCTTATGCCGTTGAATATATTAGCATGGAATAATAAGATAGGACCTCGGTACTATTTTGTTGGTTTGAGAACCAAGGTAATGATGAATAGGGACAGTTGGGGGTATTCGTATTCAGTTGTCAGAGGTGAAATTCTTAGATTTACGGAAGACGAACTACTGCGAAAGCATTTGCCAAGAATGTTT	Yes	0	1	0	UnDP	No
Polar-centric-Mediophyceae_Chaetoceros_am18s_z_42	AGCTCCAATAGCGTATATTAAAGTTGCTGCAGTTAAAAAGCTCGTAGTTGCATTTCCGAGGCAAGGGATTAGTCCGACCTTTGGTGGGTATTTAATCCTCTTGCCTCGTCCTTGAGTGGTGCTTCTTGGTATTAAGTTATCGAGGAGATAGCCGCTCATCGTTTACTGTGAGAAAATTAGAGTGTTCAAAGCAGGCTTATGCCGTTGAATATATTAGCATGGAATAATAAGATAGGACCTCGGTACTATTTTGTTGGTTTGAGAACCAAGGTAATGATGAATAGGGACAGTTGGGGGTATTCGTATTCAGTTGTCAGAGGTGAAATTCTTAGATTTACGGAAGACGAACTACTGCGAAAGCATTTACCAAGGATGTTT	Yes	0	1	0	UnDP	No
Polar-centric-Mediophyceae_Chaetoceros_am18s_z_12280	AGCTCCAATAGCGTATATTAAAGTTGCTGCAGTTAAAAAGCTCGTAGTTGCATTTCCGAGGCAAGGGATTAGTCCGACCTTTGGTGGGTATTTAATCCTCTTGCCTCGTCCTTGAGTGGTGCTTCTTGGTATTAAGTTATCGAGGAGATAGCCGCTCATCGTTTACTGTGAGAAAATTAGAGTGTTCAAAGCAGGCTTATGCCGTTGAATATATTAGCATGGAATAATAAGATAGGACCTCGGTACTATTTTGTTGGTTTGAGAACCAAGGTAATGATGAATAGGGACAGTTGGGGGTATTCGTATTCAGTTGTCAGAGGTGAAATTCTTAGATTTACGGAAGACGAACTAATGCGAAAGCATTTACCAAGGATGTTT	Yes	0	0	1	UnDP	No
Polar-centric-Mediophyceae_Chaetoceros_am18s_z_27879	AGCTCCAATAGCGTATATTAAAGTTGCTGCAGTTAAAAAGCTCGTAGTTGCATTTCCGAGGCAAGGGATTAGTCCGACCTTTGGTGGGTATTTAATCCTCTTGCCTCGTCCTTGAGTGGTGCTTCTTGGTATTAAGTTATCGAGGAGATAGCCGCTCATCGTTTACTGTGAGAAAATTAGAGTGTTCAAAGCAGGCTTATGCCGTTGAATATATTAGCATGGAATAATAAGATAGGGCCTCGGTACTATTTTGTTGGTTTGAGAACCAAGGTAATGATGAATAGGGACAGTTGGGGGTATTCGTATTCAGTTGTCAGAGGTGAAATTCTTAGATTTACGGAAGACGAACTACTGCGAAAGCATTTACCAAGGATGTTT	Yes	0	1	0	UnDP	No
Polar-centric-Mediophyceae_Chaetoceros_am18s_z_41222	AGCTCCAATAGCGTATATTAAAGTTGCTGCAGTTAAAAAGCTCGTAGTTGCATTTCCGAGGCAAGGGATTAGTCCGACCTTTGGTGGGTATTTAATCCTCTTGCCTCGTCCTTGAGTGGTGCTTCTTGGTATTAAGTTATCGAGGAGATAGCCGCTCATCGTTTACTGTGAGAAAGTTAGAGTGTTCAAAGCAGGCTTATGCCGTTGAATATATTAGCATGGAATAATAAGATAGGACCTCGGTACTATTTTGTTGGTTTGAGAACCAAGGTAATGATGAATAGGGACAGTTGGGGGTATTCGTATTCAGTTGTCAGAGGTGAAATTCTTAGATTTACGGAAGACGAACTACTGCGAAAGCATTTACCAAGGATGTTT	Yes	1	0	0	UnDP	No
Polar-centric-Mediophyceae_Chaetoceros_am18s_z_24783	AGCTCCAATAGCGTATATTAAAGTTGCTGCAGTTAAAAAGCTCGTAGTTGCATTTCCGAGGCAAGGGATTAGTCCGACCTTTGGTGGGTATTTAATCCTCTTGCCTCGTCCTTGAGTGGTGCTTCTTGGTATTAAGTTATCGTGGAGATAGCCGCTCATCGTTTACTGTGAGAAAATTAGAGTGTTCAAAGCAGGCTTATGCCGTTGAATATATTAGCATGGAATAATAAGATAGGACCTCGGTACTATTTTGTTGGTTTGAGAACCAAGGTAATGATGAATAGGGACAGTTGGGGGTATTCGTATTCAGTTGTCAGAGGTGAAATTCTTAGATTTACGGAAGACGAACTACTGCGAAAGCATTTACCAAGGATGTTT	Yes	0	1	1	UnDP	No
Polar-centric-Mediophyceae_Chaetoceros_am18s_z_29720	AGCTCCAATAGCGTATATTAAAGTTGCTGCAGTTAAAAAGCTCGTAGTTGCATTTCCGAGGCAAGGGATTAGTCCGCCCTTTGGTGGGTATTTAATCCTCTTGCCTCGTCCTTGAGTGGTGCTTCTTGGTATTAAGTTATCGAGGAGATAGCCGCTCATCGTTTACTGTGAGAAAATTAGAGTGTTCAAAGCAGGCTTATGCCGTTGAATATATTAGCATGGAATAATAAGATAGGACCTCGGTACTATTTTGTTGGTTTGAGAACCAAGGTAATGATGAATAGGGACAGTTGGGGGTATTCGTATTCAGTTGTCAGAGGTGAAATTCTTAGATTTACGGAAGACGAACTACTGCGAAAGCATTTACCAAGGATGTTT	Yes	1	0	0	UnDP	No
Polar-centric-Mediophyceae_Chaetoceros_am18s_z_44920	AGCTCCAATAGCGTATATTAAAGTTGCTGCAGTTAAAAAGCTCGTAGTTGCATTTCCGAGGCAAGGGATTCGTCCGACCTTTGGTGGGTATTTAATCCTCTTGCCTCGTCCTTGAGTGGTGCTTCTTGGTATTAAGTTATCGAGGAGATAGCCGCTCATCGTTTACTGTGAGAAAATTAGAGTGTTCAAAGCAGGCTTATGCCGTTGAATATATTAGCATGGAATAATAAGATAGGACCTCGGTACTATTTTGTTGGTTTGAGAACCAAGGTAATGATGAATAGGGACAGTTGGGGGTATTCGTATTCAGTTGTCAGAGGTGAAATTCTTAGATTTACGGAAGACGAACTACTGCGAAAGCATTTACCAAGGATGTTT	Yes	1	1	0	UnDP	No
Polar-centric-Mediophyceae_Chaetoceros_am18s_z_51317	AGCTCCAATAGCGTATATTAAAGTTGCTGCAGTTAAAAAGCTCGTAGTTGCATTTCCGAGGCAAGGGATTGGTCCGACCTTTGGTGGGTATTTAATCCTCTTGCCTCGTCCTTGAGTGGTGCTTCTTGGTATTAAGTTATCGAGGAGATAGCCGCTCATCGTTTACTGTGAGAAAATTAGAGTGTTCAAAGCAGGCTTATGCCGTTGAATATATTAGCATGGAATAATAAGATAGGACCTCGGTACTATTTTGTTGGTTTGAGAACCAAGGTAATGATGAATAGGGACAGTTGGGGGTATTCGTATTCAGTTGTCAGAGGTGAAATTCTTAGATTTACGGAAGACGAACTACTGCGAAAGCATTTACCAAGGATGTTT	Yes	0	1	0	UnDP	No
Polar-centric-Mediophyceae_Chaetoceros_am18s_z_5038	AGCTCCAATAGCGTATATTAAAGTTGCTGCAGTTAAAAAGCTCGTAGTTGCATTTCCGGAGTGAGGGATTGGTCCAACCTTTGGTTGGTACTTAATCCTCTCACGCCGTCCTTGAGTGGCGCATTCTGGCATTAAGTTGTCGGGGTGATAGTCGCTCATCGTTTACTGTGAGAAAATTAGAGTGTTCAAAGCAGGCTTATGCCGTTGAATATATTAGCATGGAATAATAAGATAGGACCTCGGTACTATTTTGTTGGTTTGAGAACCAAGGTAATGATGAATAGGGACAGTTGGGGGTATTCGTATTCAGTTGTCAGAGGTGAAATTCTTAGATTTACGGAAGACGAACTACTGCGAAAGCATTTACCAAGGATGTTT	Yes	1	1	0	UnDP	No
Polar-centric-Mediophyceae_Chaetoceros_am18s_z_27046	AGCTCCAATAGCGTATATTAAAGTTGCTGCAGTTAAAAAGCTCGTAGTTGGATGTCAATAGAGCAAAGAGGTTCCGAATCTATGATTGGGTAACTTCCTTGTTCTATTCTTCTTTAGTTGATGTCTCTGGCATTAGGTTGTCGGGGTCCTGAGACTAATCGTTTACTGTGAGAAAATTAGAGTGTTCAAAGCAGGCTTATGCCGTTGAATATATTAGCATGGAATAATAAGATAGGACTTCGGTACTATTTTGTTGGTTTGCGTACTGATGTAATGATAAATAGGGACAGTTGGGGGTATTTGTATTCCTACGTCAGAGGTGAAATTCTTAGATTGTAGGAAGACAAACGACTGCGAAAGCATTTACCAAGGATGTTT	Yes	1	1	0	UnDP	No
Polar-centric-Mediophyceae_Chaetoceros_am18s_z_74540	AGCTCCAATAGCGTATATTAAAGTTGCTGCAGTTAAAAAGCTCGTAGTTGGATTTCTAGCGAGGCACGAGAATATCCACCTATGGTGAATACTTCTCTCGCCTTGCTCTTCTTTAGTTGATGTCTCTGGCATTAAGTTGTCGGGGTCCTGAGACTAATCGTTTACTGTGAGAAAATTAGAGTGTTCAAAGCAGGCTTATGCCGTTGAATATATTAGCATGGAATAATAAGATAGGACTTCGGTACTAGTTTGTTGGTTTGCGTACTGATGTAATGATAAATAGGGACTGGCGTGGGTATTCGTATTCTAGTGTCAGAGGTGAAATTCTTAGATTACTGGAAGACGAACTACTGCGAAAGCATTTACCAAGGATGTTT	Yes	0	1	0	UnDP	No
Polar-centric-Mediophyceae_Chaetoceros_am18s_z_2059	AGCTCCAATAGCGTATATTAAAGTTGCTGCAGTTAAAAAGCTCGTAGTTGGATTTCTAGCGAGGCACGAGAATATCCACCTATGGTGAATACTTCTCTCGCCTTGCTCTTCTTTAGTTGATGTCTCTGGCATTAAGTTGTCGGGGTCCTGAGACTAATCGTTTACTGTGAGAAAATTAGAGTGTTCAAAGCAGGCTTATGCCGTTGAATATATTAGCATGGAATAATAAGATAGGACTTCGGTACTATTTTGTTGGTTTGCGTACTGATGTAATGATAAATAGGGACTGGCGTGGGTATTCGTATTCTAGTGTCAGAGGTGAAATTCTTAGATTACTGGAAGACGAACGACTGCGAAAGCATTTACCAAGGATGTTT	Yes	1	1	1	UnDP	No
Polar-centric-Mediophyceae_Chaetoceros_am18s_z_994	AGCTCCAATAGCGTATATTAAAGTTGCTGCAGTTAAAAAGCTCGTAGTTGGATTTCTAGCGAGGCACGAGAATATCCACCTATGGTGAATACTTCTCTCGCCTTGCTCTTCTTTAGTTGATGTCTCTGGCATTAAGTTGTCGGGGTCCTGAGACTAATCGTTTACTGTGAGAAAATTAGAGTGTTCAAAGCAGGCTTATGCCGTTGAATATATTAGCATGGAATAATAAGATAGGACTTCGGTACTATTTTGTTGGTTTGCGTACTGATGTAATGATAAATAGGGACTGGCGTGGGTATTCGTATTCTAGTGTCAGAGGTGAAATTCTTAGATTACTGGAAGACGAACTACTGCGAAAGCATTTACCAAGGATGTTT	Yes	1	0	0	UnDP	No
Polar-centric-Mediophyceae_Chaetoceros_am18s_z_3560	AGCTCCAATAGCGTATATTAAAGTTGCTGCAGTTAAAAAGCTCGTAGTTGGATTTCTGGTAAGAGGGATCGGTCCGGCACTTAGTGTCGAAACTTGTATCCTCTCTGACCATCCTTGGGTTGATCCTGTCTGGCATTAAGTTGTTGGGTAGGGAATGCCCATCGTTTACTGTGAAAAAATTAGAGTGTTCAAAGCAGGCTTATGCCATTGAATATATTAGCATGGAATAATAAGATAGGACCTTGGTACTATTTTGTTGGTTTGCGTACCGAGGTAATGATTAACAGGGACAGTTGGGGGTATTCGTATTCAGTATTCAGTGGTGAAATACTTAGACCTACGGAAGACGAACAACTGCGAAAGCATTTACCAGGGATGTTT	Yes	0	0	1	UnDP	No
Ceratiaceae_Tripos_am18s_z_39452	AGCTCCAATAGCGTATATTAAAGTTGCTGCGGTTAAAAAGCTCGTAGTTGGAATTCTGCTGAAACAAACCGGTCCGCCCTCTGGGTGAGCATCTGGTTTTGTTTTGGCATATGCTCAGGCTTTGCAGCTGCACTTGACTGTGTGGTGCGAAGGCTGTGCCTTTTACTTTGAGGAAATCAGAGTGTTTCAAGCAGGCCTTTGCCTTGAATACACTAGCATGGAATAATATGATATGACTGCGGTTTTATTTTGTTGGCTTTTAGAATTAAAGTAATGGTTAATAGGGATAGTTGGGGGCATTCATATTTAACTGTCAGAGGTGAAATTCTTGGATTTGTTAAGGATGAACAACTGCGAAAGCATTTGCCAAGGATGCTT	Yes	1	0	0	LoDP	No
Dino-Group-II_X_Dino-Group-II_XX_am18s_z_3882	AGCTCCAATAGCGTATATTAAAGTTGCTGCGGTTAAAAAGCTCGTAGTTGGAGTTCTGCCGAAGTTGAGCGGTCCGCTTTATGAGCGTGTATCAGTCTCTGATTTGGTATCTCTGCAAACTTCACAAATGCGCTTGATTGCGCGTCGGAAAATTTGCAGCATTTACTTTGAGGAAAATAGAGTGCTCATAGCAAGTCTTAGCTTTGTATATGCTAGCATGGGATAATTACATAGATCTACTATTCTATTTATTTGGTTTCTAGAGTTATAGAGATGGTTAATAGAATCAGCTGGGGGCATTTGTATTAACGCGTCAGAGGTGGAATTCTTGGATTGCGTTACGACAGACCACTGCGAAAGCATTTGTCAAGGATGTTT	Yes	0	0	1	UnDP	No
Dino-Group-II-Clade-10-and-11_Dino-Group-II-Clade-10-and-11_X_am18s_z_31441	AGCTCCAATAGCGTATATTAAAGTTGCTGCGGTTAAAAAGCTCGTAGTTGGATTTCTGTCGAAGACGGTCGGTCCGCTCTATGAGCGTGCATCTGATTCGGCTTTGGCATCCTCGTGGGGAACGTAACTGTGCTTGATTGCATGGTGCGGAATTCACGACTTTTACTTTGAGGAAATTAGAGTGTTCACGGCAGGCAAGCGCCTTGAATATATTAGCATGGAATAATAATATAGGACTTTGGTTCTATTTTGTTGGTTTCTAGGACTAAAGTAATGATTAATAGGGATAATTGGGGGCATTTGTATTAACGCGTCAGAGGTGGAATTCTTGGATTGCGTTACGACAAACTACTGCGAAAGCATTTGCCAAGGATGTTT	Yes	1	1	1	UnDP	No
Dino-Group-II-Clade-10-and-11_Dino-Group-II-Clade-10-and-11_X_am18s_z_2952	AGCTCCAATAGCGTATATTAAAGTTGCTGCGGTTAAAAAGCTCGTAGTTGGATTTCTGTCGAAGCCGTTCGGTCCGCTCTACGAGCGTGTATCTGGCCCGGCTTTGGCATCTTTGTAGGGAGCGTTTCTGTGCTTGATTGCACGGTGCGAGACTTACGACTTTTACTTTGAGGAAATTAGAGTGCTCACTGCAGGCAAGCGCTTTGAATATATTAGCATGGCATGATGATATAGGACTTTGGTTTTATTTTGTTGGTTTCTCGAGCTAAGGTAATGATTAATAGGGGCGACTGGGGGCACTTGTATTAACGCGTCAGAGGTGGAATTCTTGGATTGCGTTACGACAGCCTACTGCGAAAGCATTTGCCAAGGATGTTT	Yes	1	1	1	UnDP	No
Dino-Group-II-Clade-10-and-11_Dino-Group-II-Clade-10-and-11_X_am18s_z_7592	AGCTCCAATAGCGTATATTAAAGTTGCTGCGGTTAAAAAGCTCGTAGTTGGATTTCTGTCGAAGCCGTTCGGTCCGCTCTACGAGCGTGTATCTGGCCCGGCTTTGGCATCTTTGTAGGGAGCGTTTCTGTGCTTGATTGCACGGTGCGAGACTTACGACTTTTACTTTGAGGAAATTAGAGTGCTCACTGCAGGCAAGCGCTTTGAATATATTAGCATGGCATGATGATATAGGACTTTGGTTTTATTTTGTTGGTTTCTCGAGCTAAGGTAACGATTAATAGGGGCGACTGGGGGCACTTGTATTAACGCGTCAGAGGTGGAATTCTTGGATTGCGTTACGACAGCCTACTGCGAAAGCATTTGCCAAGGATGTTT	Yes	1	0	0	UnDP	No
Dino-Group-II-Clade-10-and-11_Dino-Group-II-Clade-10-and-11_X_am18s_z_38689	AGCTCCAATAGCGTATATTAAAGTTGCTGCGGTTAAAAAGCTCGTAGTTGGATTTCTGTCGAAGCCGTTCGGTCCGCTCTACGAGCGTGTATCTGGCCCGGCTTTGGCATCTTTGTAGGGAGCGTTTCTGTGCTTGATTGCACGGTGCGAGACTTACGACTTTTACTTTGAGGAAGTTAGAGTGCTCACTGCAGGCAAGCGCTTTGAATATATTAGCATGGCATGATGATATAGGACTTTGGTTTTATTTTGTTGGTTTCTCGAGCTAAGGTAATGATTAATAGGGGCGACTGGGGGCACTTGTATTAACGCGTCAGAGGTGGAATTCTTGGATTGCGTTACGACAGCCTACTGCGAAAGCATTTGCCAAGGATGTTT	Yes	0	1	0	UnDP	No
NA_NA_am18s_z_6895	AGCTCCAATAGCGTATATTAAAGTTGCTGCGGTTAAAAAGCTCGTAGTTGGATTTCTGTCGGAGGCGATCGGTCCGCTCTATGAGTGTGCATCTGATTCGAATCTGGCATCATCGCTAGCGTCGTTACTGTGCTTGATTGCATGGTGCGTCTCTTGCGACATTTACTTTGAGGAAATTAGAGTGCTCAACGCAAGCAAGCGCTTTGAATATATTAGCATGGCATGATAATATAGGGCTTTGGTTCTATTTTGTTGGTTTCTAGGGCTAAAGCAATGATTAATAGGGATAATTGGGGGCATTTGTATTAACGCGTCAGAGGTGGAATTCTTGGATTGCGTTACGACAGTCGACTGCGAAAGCATTTGCCAAGGATGTTT	Yes	0	0	1	UnDP	No
Dino-Group-II-Clade-10-and-11_Dino-Group-II-Clade-10-and-11_X_am18s_z_4567	AGCTCCAATAGCGTATATTAAAGTTGCTGCGGTTAAAAAGCTCGTAGTTGGATTTCTGTTGAAGACGATCGGTCCGCTCTATGAGCGTGTATCTGGCCCGGCTTTGGCATCTTCGTAGGGGGCGTTACTGTGCTTGATTGCATGGTGCGAGACTTATGACATTTACTTTGAGGAAATTAGAGTGCTCACTGCAAGCAGGCGCTTTGAATATATTAGCATGGCATGATGATATAGGACCTTGGTTTTATTTTGTTGGTTTTTCGGGCTGAGGTAATGATTAATAGGGATAGTTGGGGGCACTTGTATTAACGCGTCAGAGGTGGAATTCTTGGATTGCGTTACGACAGCCTACTGCGAAAGCATTTGCCAAGGATGTTT	Yes	1	1	0	UnDP	No
Gonyaulacaceae_Gonyaulax_am18s_z_22093	AGCTCCAATAGCGTATATTAAAGTTGCTGCGGTTAAAAAGCTCGTAGTTGGATTTCTGTTGAGGACAACCGGTCCGCCCTCTGGGTGAGCATCTGGCTTTGCCTTGGCATCTTCTTGGGGACCACTACTGCACTTGATTGTGTGGTGTGACACCCAAGGCTTTTACTTTGAGGAAATCAGAGTGCTTCCAGCAGGCATTTGCCTTGAATACACTAGCATGGAATAATATGACAAGACTTTGGTTTTATCTTGTTGGTTTTTAGAATTGAAGTAATGATTGATAGGGATAGTTGGGGGCATTTGTATTTAACTGTCAGAGGTGAAATTCTTGGATTTGTTAAGGACACACGATTGCGAAAGCATTTGCCAAGGATGTTT	Yes	1	0	0	UnDP	No
Gonyaulacaceae_Gonyaulax_am18s_z_26399	AGCTCCAATAGCGTATATTAAAGTTGCTGCGGTTAAAAAGCTCGTAGTTGGATTTCTGTTGAGGACGACCGGTCCGCCCTCTGGGTGAGCATCTGGCTTTGCCTTGGCATCACCTTGGGAACCGCTACTGCACTTGATTGTGTGGTGTGACACCCAAGTATTTTACTTTGAGGAAATCAGAGTGCTTCCAGCAGGCATTTGCCTTGAATACACTAGCATGGAATAATGTGACAAGACTTTGGTTTTAGCTTGTTGGTTTTTAGAATTGAAGTAATGATTGATAGGGATAGTTGGGGGCATTTGTATTTAATTGTCAGAGGTGAAATTCTTGGATTTGTTAAGGACACACGATTGCGAAAGCATTTGCCAAGGATGTTT	Yes	1	1	1	UnDP	No
Dino-Group-II_X_Dino-Group-II_XX_am18s_z_9754	AGCTCCAATAGCGTATATTAAAGTTGCTGCGGTTAAAAAGCTCGTAGTTGGATTTCTGTTGGAATTGGGCGGTCCGCTCTTGGAGCGTGTATTAGAATCGATCCCGACATCACTGCGACCAGTGTGATTATGCTTGATTGCATTTCGCATTATTCGCGGCTTTTACTTTGAGGAAAATAGAGTGCTCACGGCAGGCTTACGTCTTGAATATTTTAGCATGGGATAATAGCATAGGGCTCTTGATCTATTTTATTGGCTTTTGGAATAGGAGTAATATTCAATAGGGATAGCTGGGGGCATTTGTATTAACGCGTCAGAGGTGGAATTCTTGGATTGCGTTACGACACACTACTGCGAAAGCATTTGTCAAAGGTGTTT	Yes	1	0	0	UnDP	No
Polar-centric-Mediophyceae_Bacteriastrum_am18s_z_23405	AGCTCCAATAGCGTATATTAAAGTTGTTGCAGTTAAAAAGCTCGTAGTCCGATTTCTGGTTCAAAGGATCTGTCTTGCCTCACGGCAAGAACTGTGTCCCTTGAACCATCCTTGGACGGATCCTACCTGGTATTAACTTATTGGGTTGGCTAAGTTCATCATTTACTGTGAGAAAATTAGGGTGTTCAAAGCAGGCTTATGCCTGAATATATTAGCATGGAATAACAATATAGGACCTTGGTACTATTTTGTTGGTTTGCGCACTGGGGTAATGGTCAATAGGGATAGATTGTGGGTATTGGTATTCCAGTGTCAGAGGTGAAATTCTTAAATTACTGGAAGACTAACTACTGCGAAAGCATTTACCAAGGATGTTT	Yes	0	1	0	UnDP	No
Polar-centric-Mediophyceae_Bacteriastrum_am18s_z_31999	AGCTCCAATAGCGTATATTAAAGTTGTTGCAGTTAAAAAGCTCGTAGTCCGATTTCTGGTTTAAAGGATCTGTCTTGCCTCACGGCAAGAACTGTGTCCCTTGAACCATCCTTGGACGGATCCTACCTGGTATTAACTTATTGGGTTGGCTAAGTTCATCATTTACTGTGAGAAAATTAGGGTGTTCAAAGCAGGCTTATGCCTGAATATATTAGCATGGAATAACAATATAGGACCTTGGTACTATTTTGTTGGTTTGCGCACTGGGGTAATGGTCAATAGGGATAGATTGTGGGTATTGGTATTCCAGTGTCAGAGGTGAAATTCTTAAATTACTGGAAGACTAACTACTGCGAAAGCATTTACCAAGGATGTTT	Yes	0	0	1	UnDP	No
Haptophyta_Clade_HAP4_XX_Haptophyta_Clade_HAP4_XXX_am18s_z_7754	AGCTCCAATAGCGTATATTAAAGTTGTTGCAGTTAAAAAGCTCGTAGTCGAACTTCGGGGCGGTGTGCTCGGTCTGCCGATGGGTATGCACTGAGCGTGTCGTCCTTCCAGCTGGAGACGCCGTGTGCTCTTGACTGAGCGTGCGGTGGACACAGCGCGTTTACTTTGAGAAAATCAGAGTGTTTAAAGCAGGCCAAGATTGCTCTTGCATGGATTAGCATGGGATAATGAAATAGGACTTTGGTGCTATTTTGTTGGTTTCGAGTACCGAAGTAATGATTAATAGGGATAGTCAGGGGCACTTGTATTCCGTTGAGAGAGGTGAAATTCTTAGACCAATGGAAGACAAACTACTGCGAAAGCATTTGCCAGGGATGTTT	Yes	0	0	1	UnDP	No
Haptophyta_Clade_HAP4_XX_Haptophyta_Clade_HAP4_XXX_am18s_z_5283	AGCTCCAATAGCGTATATTAAAGTTGTTGCAGTTAAAAAGCTCGTAGTCGAACTTCGGGGCGGTGTGCTCGGTCTGCCGATGGGTATGCACTGAGTGTGCCGTCCTTCCAGCTGGCGACGCCGTGTGTTCTTAACTGAGCGTGCGGTGGACACAGCGTGTTTACTTTGAGAAAATCAGAGTGTTTAAAGCAGGCCAAGATTGCTCTTGCATGGATTAGCATGGGATAATGAAATAGGACTTTGGTGCTATTTTGTTGGTTTCGAGTACCGAAGTAATGATTAATAGGGATAGTCAGGGGCACTTGTATTCCGTTGAGAGAGGTGAAATTCTTAGACCAATGGAAGACAAACTACTGCGAAAGCATTTGCCAGGGATGTTT	Yes	1	1	0	UnDP	No
Haptophyta_Clade_HAP4_XX_Haptophyta_Clade_HAP4_XXX_am18s_z_19563	AGCTCCAATAGCGTATATTAAAGTTGTTGCAGTTAAAAAGCTCGTAGTCGAATTTCAGGGCGGGGCGATCGGTCTGCCGATGGGTATGCACTGATTGGCCCGTCCTTCCTGCTGGAGACCGTGCGTGCACTTAACTGGGCGTGCACGGGAAACAGCGAGTTTACTTTGAGAAAATCAGAGTGTTTAAAGCAGGCCAAGATTGCTCTTGCATGGATTAGCATGGGATAATGAAATAGGACTTTGGTGCTATTTTGTTGGTTTCGAGTACCGAAGTAATGATTAATAGGGATAGTCAGGGGCACTTGTATTCCGTTGAGAGAGGTGAAATTCTTAGACCAACGGAAGACAAACTACTGCGAAAGCATTTGCCAGGGATGTTT	Yes	0	0	1	UnDP	No
Haptophyta_Clade_HAP4_XX_Haptophyta_Clade_HAP4_XXX_am18s_z_17755	AGCTCCAATAGCGTATATTAAAGTTGTTGCAGTTAAAAAGCTCGTAGTCGAATTTCAGGGCGGTGCGATCGGTCTGCCGATGGGTATGCACTGACCGCGCCGTTCTTCCTGCTGGAGACCACATCTGCACTTAACTGGGCGGGTGTGGGAAACAGCGATTTTACTTTGAGAAAATCAGAGTGTTTAAAGCAGGCCAAGATTGCTCTTGCATGGATTAGCATGGGATAATGAAATAGGACTTTGGTGCTATTTTGTTGGTTTCGAGTACCGAAGTAATGATTAATAGGGATAGTCAGGGGCACTTGTATTCCGTTGAGAGAGGTGAAATTCTTAGACCAATGGAAGACAAACTACTGCGAAAGCATTTGCCAGGGATGTTT	Yes	1	1	1	UnDP	No
Haptophyta_Clade_HAP4_XX_Haptophyta_Clade_HAP4_XXX_am18s_z_3849	AGCTCCAATAGCGTATATTAAAGTTGTTGCAGTTAAAAAGCTCGTAGTCGAATTTCGGGGCGGGATGATCGGTCTGCCGATGGGTATGCACTGATCAGCCCGTCCTTCCTTCTGGAGACCGTCCCTACTCTTAACTGAGCGGGGGCGGGAAACAGATCGTTTACTTTGAGAAAATCAGAGTGTTTAAAGCAGGCCAAGATTGCTCTTGCATGGATTAGCATGGGATAATGAAATAGGACTTTGGTGCTATTTTGTTGGTTTCGAGTACCGAAGTAATGATTAATAGGGATAGTCAGGGGCACTTGTATTCCGTTGAGAGAGGTGAAATTCTTAGACCAATGGAAGACAAACTACTGCGAAAGCATTTGCCAGGGATGTTT	Yes	1	1	1	UnDP	No
Polar-centric-Mediophyceae_Bacteriastrum_am18s_z_2460	AGCTCCAATAGCGTATATTAAAGTTGTTGCAGTTAAAAAGCTCGTAGTCGAATTTGTGATCGAAAGGATCATTCTTGCCTCACGGCAAGAAATGTGTCCTTTTGATCATCCTTGGACAGATCCTACCTGGTATTAATTTATTGGGTTGGCTAAGTTCATCACTTACTGTGAGAAAATTAGGGTGTTCAAAGCAGGCTTACGCCTGAATATATTAGCATGGAATAACAACATAGGATCCCTGTTCTATTTTGTTGGTTTGCGCACTGGGATAATGATTAAAAGGAACAGTTTGTGGGTATTCGTATTGCAATGTCAGGGGTGAAATCCTTAAATTATTGCAAGACGAACTACTGCGAAAGCATTTACCAAGGATGTTT	Yes	0	1	0	UnDP	No
Polar-centric-Mediophyceae_Bacteriastrum_am18s_z_54628	AGCTCCAATAGCGTATATTAAAGTTGTTGCAGTTAAAAAGCTCGTAGTCGAATTTGTGATTGAAAGGATCATTCTTGCCTCACGGCAAGAAATGTGTCCTTTTGATCATCCTTGGACAGATCCTACCTGGTATTAATTTATTGGGTTGGCTAAGTTCATCACTTACTGTGAGAAAATTAGGGTGTTCAAAGCAGGCTTACGCCTGAATATATTAGCATGGAATAACAACATAGGATCCCTGTTCTATTTTGTTGGTTTGCGCACTGGGATAATGATTAAAAGGAACAGTTTGTGGGTATTCGTATTGCAATGTCAGGGGTGAAATCCTTAAATTATTGCAAGACGAACTACTGCGAAAGCATTTACCAAGGATGTTT	Yes	1	0	0	UnDP	No
Cryptomonadales_X_Teleaulax_am18s_z_8109	AGCTCCAATAGCGTATATTAAAGTTGTTGCAGTTAAAAAGCTCGTAGTCGGATGTCGGGCTCGGGCAGGCTGTCGGCTTCGGTCGGACGGCAGGCTCGGGTCTTTCTGCCTGAGGAACCCGTGGCACTTAACTGTGCGGCGTGGGGACGCAGGCCGTTTACTTTGAAAAAATTAGAGTGTTCAAAGCAGGCCTACGCTTGAATACATTAGCATGGAATAATGGAATAGGACTTTGGTGCTATTTTGTTGGTTTATGGGACCGAAGTAATGATTAACAGGGACAGTTGGGGCCGTTTATATTTCGTTGTCAGAGGTGAAATTCTTGGATTTACGAAAGATAAACTTCTGCGAAAGCATTCGGCAAGGATGTTT	Yes	0	0	1	UnDP	No
Cryptomonadales_X_Teleaulax_am18s_z_2422	AGCTCCAATAGCGTATATTAAAGTTGTTGCAGTTAAAAAGCTCGTAGTCGGATGTCGGGCTCGGGCAGGCTGTCGGCTTCGGTCGGACGGCAGGCTCGGGTCTTTCTGCCTGAGGATCCATCTCATTCACTTGGGGTGGGGACGCAGGCCGTTTACTTTGAAAAAATTAGAGTGTTCAAAGCAGGCCTACGCTTGAATACATTAGCATGGAATAATGGAATAGGACTTTGGTGCTATTTTGTTGGTTTATGGGACCGAAGTAATGATTAACAGGGACAGTTGGGGCCGTTTATATTTCGTTGTCAGAGGTGAAATTCTTGGATTTACGAAAGATAAACTTCTGCGAAAGCATTCGGCAAGGATGTTT	Yes	0	0	1	UnDP	No
Haptophyta_XXX_Haptophyta_XXXX_am18s_z_1286	AGCTCCAATAGCGTATATTAAAGTTGTTGCAGTTAAAAAGCTCGTAGTCGGATTTCAGGGCAGGGCGACCGGTCTGCCGATGGGTATGCACTGGTCGACTTGTCCTTCCTTCTGGAGACCGTGCCTACTCTTAACTGAGCGGGGACGGGAAACAGATCGTTTACTTTGAAAAAATCAGAGTGTTTAAAGCAGGCCAAGATTGCTCTTGCATGGATTAGCATGGGATAATGAAATAGGACTTTGGTGCTATTTTGTTGGTTTCGAACACCGAAGTAATGATTAATAGGGATAGTCAGGGGCACTCGTATTCCGTCGAGAGAGGTGAAATTCTCAGACCAATGGAAGACGAACTACTGCGAAAGCATTTGCCAGGGATGTTT	Yes	0	1	1	UnDP	No
Haptophyta_XXX_Haptophyta_XXXX_am18s_z_4994	AGCTCCAATAGCGTATATTAAAGTTGTTGCAGTTAAAAAGCTCGTAGTCGGATTTCAGGGCGCGGCGACCGGTCTGCCGATGGGTATGCACTGGTCGGCGTGTCCTTCCTTCTGGAGACCGTGCCTACTCTTAACTGAGCGGGGACGGGAAACAGATCGTTTACTTTGAAAAAATCAGAGTGTTTCAAGCAGGCCAAGATTGCTCTTGCATGGATTAGCATGGGATAATAAAATAGGACTTTGGTGCTATTTTGTTGGTTTCGAACACCGAAGTAATGATTAATAGGGATAGTCAGGGGCACTCGTATTCCGTCGAGAGAGGTGAAATTCTCAGACCAATGGAAGACGAACTACTGCGAAAGCATTTGCCAGGGATGTTT	Yes	0	1	1	UnDP	No
Haptophyta_XXX_Haptophyta_XXXX_am18s_z_14669	AGCTCCAATAGCGTATATTAAAGTTGTTGCAGTTAAAAAGCTCGTAGTCGGATTTCAGGGCGGGGCAACCGGTCGGCCGATGGGTTTGTACTGGTTGGCGCGTCCTTCCTTCTGGAGACCGTGCCTACTCTTAACTGAGCGGGGACGGGAAACAGATCGTTTACTTTGAAAAAATCAGAGTGTTTAAAGCAGGCCAAGATTGCTCTTGCATGGATTAGCATGGGATAATGAAATAGGACTTTGGTGCTATTTTGTTGGTTTCGAACACCGAAGTAATGATTAATAGGGATAGTCAGGGGCACTCGTATTCCGTCGAGAGAGGTGAAATTCTCAGACCAATGGAAGACGAACTACTGCGAAAGCATTTGCCAGGGATGTTT	Yes	0	0	1	UnDP	No
Haptophyta_XXX_Haptophyta_XXXX_am18s_z_6213	AGCTCCAATAGCGTATATTAAAGTTGTTGCAGTTAAAAAGCTCGTAGTCGGATTTCAGGGCGGGGCGACCGGTCTGCCGATGGGTATGCACTGGTCGGCGCGTCCTTCCTTCCGGAGACCGTGCCTACTCTTAACTGAGCGGGAACGGGAAGCGGATCGTTTACTTTGAAAAAATCAGAGTGTTCAAAGCAGGCCAAGATTGCTCTTGCATGGATTAGCATGGGATAATGAAATAGGACTTTGGTGCTATTTTGTTGGTTTCGAACACCAAAGTAATGATTAATAGGGATAGTCAGGGGCACCCGTATTCCGTCGAGAGAGGTGAAATTCTCAGACCAATGGAAGACGAACTACTGCGAAAGCATTTGCCAGGGATGTTT	Yes	0	0	1	UnDP	No
Haptophyta_XXX_Haptophyta_XXXX_am18s_z_1159	AGCTCCAATAGCGTATATTAAAGTTGTTGCAGTTAAAAAGCTCGTAGTCGGATTTCAGGGCGGGGCGACCGGTCTGCCGATGGGTATGCACTGGTCGGCGCGTCCTTCCTTCTGGAGACCGTGCCTACTCTTAACTGAGCGGGGACGGGAAACAGATCGTTTACTTTGAAAAAATCAGAGTGTTTAAAGCAGGCCAAGATTGCTCTTGCATGGATTAGCATGGGATAATGAAATAGGACTTTGGTGCTATTTTGTTGGTTTCGAACACCGAAGTAATGATTAATAGGGATAGTCAGGGGCACTCGTATTCCGTCGAGAGAGGTGAAATTCTCAGACCAATGGAAGACGAACTACTGCGAAAGCATTTGCCAGGGATGTTT	Yes	0	0	1	UnDP	No
Haptophyta_Clade_HAP5_XX_Haptophyta_Clade_HAP5_XXX_am18s_z_12843	AGCTCCAATAGCGTATATTAAAGTTGTTGCAGTTAAAAAGCTCGTAGTCGGATTTCAGGGCGGGGCGACCGGTCTGCCGATGGGTATGCACTGGTCGGCGCGTCCTTGCTTCTGGAGACCGTGCCTACTCTTAACTGAGCGGGGACGGGAAACAGATCGTTTACTTTGAAAAAATCAGAGTGTTTAAAGCAGGCCAAGATTGCTCTTGCATGGATTAGCATGGGATAATGAAATAGGACTTTGGTGCTATTTTGTTGGTTTCGAACACCGAAGTAATGATTAATAGGGATAGTCAGGGGCACTTGTATTCCGTCGAGAGAGGTGAAATTCTCAGACCAATGGAAGACAAACTACTGCGAAAGCATTTGCCAGGGATGTTT	Yes	0	0	1	UnDP	No
Haptophyta_Clade_HAP5_XX_Haptophyta_Clade_HAP5_XXX_am18s_z_2270	AGCTCCAATAGCGTATATTAAAGTTGTTGCAGTTAAAAAGCTCGTAGTCGGATTTCAGGGCGGGGCGACCGGTCTGCCGATGGGTATGCACTGGTCGGCGCGTCCTTGCTTCTGGAGACCGTGCCTACTCTTAACTGAGCGGGGACGGGAAACAGATCGTTTACTTTGAAAAAATCAGAGTGTTTAAAGCAGGCCAAGATTGCTCTTGCATGGATTAGCATGGGATAATGAAATAGGACTTTGGTGCTATTTTGTTGGTTTCGAACACCGAAGTAATGATTAATAGGGATAGTCAGGGGCACTCGTATTCCGTCGAGAGAGGTGAAATTCTCAGACCAATGGAAGACGAACTACTGCGAAAGCATTTGCCAGGGATGTTT	Yes	1	0	0	UnDP	No
Haptophyta_Clade_HAP2_XX_Haptophyta_Clade_HAP2_XXX_am18s_z_1213	AGCTCCAATAGCGTATATTAAAGTTGTTGCAGTTAAAAAGCTCGTAGTCGGATTTCAGGGCGGGGCTGCCGGTCTGCCGATGGGTATGCACTGGTGGGCTCGTTCTTCCTTCTGGGGACTGCGCCTACTCTTGACTGAGCGGGCGTAGGAAACAGGACTTTTACTTTGAAAAAATCAGAGTGTTTAAAGCAGGCCAAGATGCTCTTGCATGGATTAGCATGGGATAATGGAATAGGACTTTGGTGCTATTTTGTTGGTTTCGAACACCGAAGTAATGATTAATAGGGACAGTCAGGGGCACTCGTATTCCGTTGAGAGAGGTGAAATTCTTAGACCAATGGAAGACGAACTTCTGCGAAAGCATTTGCCAGGGATGTTT	Yes	1	0	0	UnDP	No
Haptophyta_Clade_HAP2_XX_Haptophyta_Clade_HAP2_XXX_am18s_z_5387	AGCTCCAATAGCGTATATTAAAGTTGTTGCAGTTAAAAAGCTCGTAGTCGGATTTCAGGGCGGGGCTGCCGGTCTGCCGATGGGTATGCACTGGTGGGCTCGTTCTTCCTTCTGGGGACTGCGCCTACTCTTGACTGAGCGGGCGTAGGAAACAGGACTTTTACTTTGAAAAAATCAGAGTGTTTAAAGCAGGCCAAGATGCTCTTGCATGTTATAGCATGGGATAATGGAATAGGACTTTGGTGCTATTTTGTTGGTTTCGAACACCGAAGTAATGATTAATAGGGACAGTCAGGGGCACTCGTATTCCGTTGAGAGAGGTGAAATTCTTAGACCAATGGAAGACGAACTTCTGCGAAAGCATTTGCCAGGGATGTTT	Yes	1	1	0	UnDP	No
Haptophyta_Clade_HAP2_XX_Haptophyta_Clade_HAP2_XXX_am18s_z_5880	AGCTCCAATAGCGTATATTAAAGTTGTTGCAGTTAAAAAGCTCGTAGTCGGATTTCAGGGCGGGGCTGCCGGTCTGCCGATGGGTATGCACTGGTGGGCTCGTTCTTCCTTCTGGGGACTGCGCCTACTCTTGACTGAGCGGGTGTAGGAAACAGGACTTTTACTTTGAAAAAATCAGAGTGTTTAAAGCAGGCCAAGATGCTCTTGCATGGATTAGCATGGGATAATGGAATAGGACTTTGGTGCTATTTTGTTGGTTTCGAACACCGAAGTAATGATTAATAGGGACAGTCAGGGGCACTCGTATTCCGTTGAGAGAGGTGAAATTCTTAGACCAATGGAAGACGAACTTCTGCGAAAGCATTTGCCAGGGATGTTT	Yes	0	0	1	UnDP	No
Haptophyta_XXX_Haptophyta_XXXX_am18s_z_8005	AGCTCCAATAGCGTATATTAAAGTTGTTGCAGTTAAAAAGCTCGTAGTCGGATTTCAGGGCGTGGCAACCGGTCTGCCGATGGGTATGCACTGGTTGGCGTGTCCTTCCTTCTGGAGACCGTGCCTACTCTTAACTGAGCGGGGACGGGAAACAGATCGTTTACTTTGAAAAAATCAGAGTGTTTCAAGCAGGCCAAGATTGCTCTTGCATGGATTAGCATGGGATAATAAAATAGGACTTTGGTGCTATTTTGTTGGTTTCGAACACCGAAGTAATGATTAATAGGGATAGTCAGGGGCACTCGTATTCCGTCGAGAGAGGTGAAATTCTCAGACCAATGGAAGACGAACTACTGCGAAAGCATTTGCCAGGGATGTTT	Yes	1	0	0	UnDP	No
Phaeocystaceae_Phaeocystis_am18s_z_1436	AGCTCCAATAGCGTATATTAAAGTTGTTGCAGTTAAAAAGCTCGTAGTCGGATTTCGGGGCCTGCCGAGCGGTCTGCCGATGGGTATGCACTGTTCGGCGCGTCCTTCTTTCCGGAGACTAATTCTACTCTTAACTGAGCGGAATTGGGAGACGGATCGTTTACTTTGAAAAAATCAGAGTGTTTCAAGCAGGCAGCTCGCTCTTGCATGGATTAGCATGGGATAATGAAATAGGACTCTGGTGCTATTTTGTTGGTTTCGAACACCGGAGTAATGATTAACAGGGACAGTCAGGGGCACTCGTATTCCGTCGAGAGAGGTGAAATTCTCAGACCAATGGAAGACGAACCACTGCGAAAGCATTTGCCAGGGATGTTT	Yes	0	1	1	HiDP	No
NA_NA_am18s_z_4339	AGCTCCAATAGCGTATATTAAAGTTGTTGCAGTTAAAAAGCTCGTAGTCGGATTTCGGGGCGACGCATTCGGTCTGCCGAAGGGTAAGTACTGGGTGTTGCGTCCTTCCTTCTGGAGACTGGTTCTACTCTTAACTGAGCGGGGTCAGGAAACAGATCGTTTACTTTGAAAAAATCAGAGTGTTTAAAGCAGGCCAAGATTGCTCTTGCATGGATTAGCATGGGATAATGAAATAGGACTTTGGTGCTATTTTGTTGGTTTCGAGCACTGAAGTAATGATTAAAAGGGACAGTCAGGGGCACTTGTATTCCGTTGAGAGAGGTGAAATTCTTAGACCAATGGAAGACAAACTTCTGCGAAAGCATTTGCCAGGGATGTTT	Yes	1	1	0	UnDP	No
Phaeocystaceae_Phaeocystis_am18s_z_12046	AGCTCCAATAGCGTATATTAAAGTTGTTGCAGTTAAAAAGCTCGTAGTCGGATTTCGGGGCGGGCCGACCGGTCTGCCGATGGGTATGCACTGGTCGGCGCGTCTCTTCTTCCGGAGACCGCGCCTACTCTTAACTGAGCGGGCGCGGGAGACGGATCGTTTACTTTGAAAAAATCAGAGTGCTTCAAGCAGGCAGCTCGCTCTTGCATGGATTAGCATGGGATAATGAAATAGGACTCTGGTGCTATTTTGTTGGTTTCGAACACCGGAGTAATGATTAACAGGGACAGTCAGGGGCACTCGTATTCCGTCGAGAGAGGTGAAATTCTCAGACCAATGGAAGACGAACCACTGCGAAAGCATTTGCCAGGGATGTTT	Yes	0	0	1	HiDP	No
Phaeocystaceae_Phaeocystis_am18s_z_1803	AGCTCCAATAGCGTATATTAAAGTTGTTGCAGTTAAAAAGCTCGTAGTCGGATTTCGGGGCGGGCCGAGCGGTCTGCCGATGGGTATGCACTGTTCGGCGCGTCCTTCTTTCCGGAGACCGCGCCTACTCTTAGCTGAGCGGGCGCGGGAGACGGATCGTTTACTTTGAAAAAATCAGAGTGTTTCAAGCAGGCAGCTCGCTCTTGCATGGATTAGCATGGGATAATGAAATAGGACTCTGGTGCTATTTTGTTGGTTTCGAACACCGGAGTAATGATTAACAGGGACAGTCAGGGGCACTCGTATTCCGTCGAGAGAGGTGAAATTCTCAGACCAATGGAAGACGAACCACTGCGAAAGCATTTGCCAGGGATGTTT	Yes	1	1	1	HiDP	No
Phaeocystaceae_Phaeocystis_am18s_z_2246	AGCTCCAATAGCGTATATTAAAGTTGTTGCAGTTAAAAAGCTCGTAGTCGGATTTCGGGGCGGGCCGAGCGGTCTGCCGATGGGTATGCACTGTTCGGCGCGTCCTTCTTTCCGGAGACCGCGCCTACTCTTAGCTGAGCGGGCGCGGGAGACGGATCGTTTACTTTGAAAAAATCAGAGTGTTTCAAGCAGGCAGCTCGCTCTTGCATGGATTAGCATGGGATAATGAAATAGGACTCTGGTGCTATTTTGTTGGTTTCGAACACCGGAGTAATGATTAACAGGGACAGTCAGGGGCACTCGTATTCCGTCGAGAGAGGTGAAATTCTCAGACCAATGGAAGACGAACTACTGCGAAAGCATTTGCCAGGGATGTTT	Yes	0	1	0	HiDP	No
Phaeocystaceae_Phaeocystis_am18s_z_2777	AGCTCCAATAGCGTATATTAAAGTTGTTGCAGTTAAAAAGCTCGTAGTCGGATTTCGGGGCGGGCCGAGCGGTCTGCCGATGGGTATGCACTGTTCGGCGCGTCCTTCTTTCCGGAGACTAGTTCTACTCTTAACTGAGCGGGACTGGGAGACGGATCGTTTACTTTGAAAAAATCAGAGTGTTTCAAGCAGGCAGCTCGCTCTTGCATGGATTAGCATGGGATAATGAAATAGGACTCTGGTGCTATTTTGTTGGTTTCGAACACCGGAGTAATGATTAACAGGGACAGTCAGGGGCACTCGTATTCCGTCGAGAGAGGTGAAATTCTCAGACCAATGGAAGACGAACCACTGCGAAAGCATTTGCCAGGGATGTTT	Yes	1	1	1	HiDP	No
Phaeocystaceae_Phaeocystis_am18s_z_9820	AGCTCCAATAGCGTATATTAAAGTTGTTGCAGTTAAAAAGCTCGTAGTCGGATTTCGGGGCGGGCGCAGCGGTCTGCCGATGGGGATGCACTGTTGGGCGCGTCCTTCTTTCCGGAGACCGCGCCTACTCTTAGCTGAGCGGGCGCGGGAGACGGATCGTTTACTTTGAAAAAATCAGAGTGTTTCAAGCAGGCAGCTCGCTCTTGCATGGATTAGCATGGGATAATGAAATAGGACTCTGGTGCTATTTTGTTGGTTTCGAACACTGGAGTAATGATTAACAGGGACAGTCAGGGGCACTCGTATTCCGTCGAGAGAGGTGAAATTCTCAGACCAATGGAAGACGAACCACTGCGAAAGCATTTGCCAGGGATGTTT	Yes	0	0	1	HiDP	No
Phaeocystaceae_Phaeocystis_am18s_z_22845	AGCTCCAATAGCGTATATTAAAGTTGTTGCAGTTAAAAAGCTCGTAGTCGGATTTCGGGTCGGGCCGAGCGGTCTGCCGATGGGTATGCACTGTTCGGCGCGGCCTTCTTTCCGGAGACCGCGGCTACTCTTAACTGAGCGGGCGTGGGAGACGGATCGTTTACTTTGAAAAAATCAGAGTGTTTCAAGCAGGCAGCTCGCTCTTGCATGGATTAGCATGGGATAATGAAATAGGACTCTGGTGCTATTTTGTTGGTTTCGAACACCGGAGTAATGATTAACAGGGACAGTCAGGGGCACTCGTATTCCGTCGAGAGAGGTGAAATTCTCAGACCAATGGAAGACGAACCACTGCGAAAGCATTTGCCAGGGATGTT	Yes	1	1	1	HiDP	No
Phaeocystaceae_Phaeocystis_am18s_z_401	AGCTCCAATAGCGTATATTAAAGTTGTTGCAGTTAAAAAGCTCGTAGTCGGATTTCGGGTCGGGCCGAGCGGTCTGCCGATGGGTATGCACTGTTCGGCGCGGCCTTCTTTCCGGAGACCGCGGCTACTCTTAACTGAGCGGGCGTGGGAGACGGATCGTTTACTTTGAAAAAATCAGAGTGTTTCAAGCAGGCAGCTCGCTCTTGCATGGATTAGCATGGGATAATGAAATAGGACTCTGGTGCTATTTTGTTGGTTTCGAACACCGGAGTAATGATTAACAGGGACAGTCAGGGGCACTCGTATTCCGTCGAGAGAGGTGAAATTCTCAGACCAATGGAAGACGAACCACTGCGAAAGCATTTGCCAGGGATGTTT	Yes	0	1	0	HiDP	No
Polar-centric-Mediophyceae_Bacteriastrum_am18s_z_3133	AGCTCCAATAGCGTATATTAAAGTTGTTGCAGTTAAAAAGCTCGTAGTCGGATTTCTGGTTGAAGGGATCTGTCTTGCCTCACGGCAAGAACTGTGTCCTTTTGACCATCCTTGAACAGATCCTATCTGGTATTAATTTATCGGGTTGGCTAAGTTCATCATTTACTGTGAGAAAATTAGAGTGTTCAAAGCAGGCTTATGCCTGAATATATTAGCATGGAATAACAATATAGGGCCTTGGTACTATTTTGTTGGTTTGCGCACTGAGGTAATGGTCAATAGGGATAGTTTGTGGATATTGGTATTCCAGTGTCAGAGGTGAAATTCTTAGATTACTGGAAGACTAACTACTGCGAAAGCATTTATCAAGGATGTTT	Yes	0	0	1	UnDP	No
Polar-centric-Mediophyceae_Bacteriastrum_am18s_z_43864	AGCTCCAATAGCGTATATTAAAGTTGTTGCAGTTAAAAAGCTCGTAGTCGGATTTCTGGTTGAAGGGATCTGTCTTGCCTCACGGCAAGAACTGTGTCCTTTTGACCATCCTTGAACAGATCCTATCTGGTATTAATTTATTGGGTTGGCTAAGTTCATCATTTACTGTGAGAAAATTAGAGTGTTCAAAGCAGGCTTATGCCTGAATATATTAGCATGGAATAACAATATAGGGCCTTGGTACTATTTTGTTGGTTTGCGCACTGAGGTAATGGTCAATAGGGATAGTTTGTGGATATTGGTATTCCAGTGTCAGAGGTGAAATTCTTAGATTACTGGAAGACTAACTACTGCGAAAGCATTTATCAAGGATGTTT	Yes	0	0	1	UnDP	No
Polar-centric-Mediophyceae_Bacteriastrum_am18s_z_15141	AGCTCCAATAGCGTATATTAAAGTTGTTGCAGTTAAAAAGCTCGTAGTCGGATTTCTGGTTGGAAGGATCTGTCTTGCCTCACGGCAAGAACTGTGTCCTTTTGACCATCCTTGGACAGATCCTATCTGGTATTAATTTATCGGGTTGGCCAAGTCCATCATTTACTGTGAGAAAATTAGAGTGTTCAAAGCAGGCTTACGCCTGAATATATTAGCATGGAATAACAATATAGGGCCTTGGTACTATTTTGTTGGTTTGCGCACTGAGGTAATGGTCAATAGGGATAGTTTGTGGATATTGGTATTCCAGTGTCAGAGGTGAAATTCTTAGATTACTGGAAGACTAACTACTGCGAAAGCATTTATCAAGGATGTTT	Yes	1	0	0	UnDP	No
Bathycoccaceae_Ostreococcus_am18s_z_2340	AGCTCCAATAGCGTATATTAAAGTTGTTGCAGTTAAAAAGCTCGTAGTCGGATTTTGGCTGAGAACGGTCGGTCCGCCGTTAGGTGTGCACTGACTGGTCTCAGCTTCCTGGTGAGGAGGTGTGCTTCATCGCCACTTAGTCACCGTGGTTACTTTGAAAAAATTAGAGTGTTCAAAGCGGGCTTACGCTTGAATATATTAGCATGGAATAACACCATAGGACTCCTGTCCTATTTCGTTGGTCTCGGGACGGGAGTAATGATTAAGAGGAACAGTTGGGGGCATTCGTATTTCATTGTCAGAGGTGAAATTCTTGGATTTATGAAAGACGAACTTCTGCGAAAGCATTTGCCAAGGATGTTT	Yes	0	0	1	UnDP	Yes
Araphid-pennate_Thalassiothrix_am18s_z_7311	AGCTCCAATAGCGTATATTAAAGTTGTTGCAGTTAAAAAGCTCGTAGTTGAACTTGTGGTCTGAATGGATCGGTCCGACGCTCATGCGTGGGTACCTGAGCCATTCTACCATCCTTGGGTGGAACCTGTGTGGCATTAAGTTGTCGTGCAGGGGATGCCCATCGTTTACTGTGAAAAAATTAGAGTGTTCAAAGCAGGCTTATGCCGTTGAATATATTAGCATGGAATAATAAGATAGGACTTTAGTACTATTTTGTTGGTTTGTGCACTAAAGTAATGATTAATAGGGACAGTTGGGGGTATTCGTATTCCATTGTCAGAGGTGAAATTCTTGGATTTCTGGAAGACGAACTACTGCGAAAGCATTTACCAAGGATGTTT	Yes	1	0	0	UnDP	No
Araphid-pennate_NA_am18s_z_13990	AGCTCCAATAGCGTATATTAAAGTTGTTGCAGTTAAAAAGCTCGTAGTTGAACTTGTGGTCTGAATGGATCGGTCCGACGCTCATGCGTGGGTACCTGAGCCATTCTACCATCCTTGGGTGGAACTTGTGTGGCATTAAGTTGTCGTGCAGGGGATGCCCATCGTTTACTGTGAAAAAATTAGAGTGTTCAAAGCAGGCTTATGCCGTTGAATATATTAGCATGGAATAATAAGATAGGACTTTAGTACTATTTTGTTGGTTTGTGCACTAAAGTAATGATTAATAGGGACAGTTGGGGGTATTCGTATTCCATTGTCAGAGGTGAAATTCTTGGATTTCTGGAAGACGAACTACTGCGAAAGCATTTACCAAGGATGTTT	Yes	1	0	0	UnDP	No
Araphid-pennate_Thalassiothrix_am18s_z_29591	AGCTCCAATAGCGTATATTAAAGTTGTTGCAGTTAAAAAGCTCGTAGTTGAACTTGTGGTCTGAATGGATCGGTCCGACGCTCATGCGTGGGTGCCTGAGCCATTCTACCATCCTTGGGTGGAACTTGTGTGGCATTAAGTTGTCGTGCAGGGGATGCCCATCGTTTACTGTGAAAAAATTAGAGTGTTCAAAGCAGGCTTATGCCGTTGAATATATTAGCATGGAATAATAAGATAGGACTTTAGTACTATTTTGTTGGTTTGTGCACTAAAGTAATGATTAATAGGGACAGTTGGGGGTATTCGTATTCCATTGTCAGAGGTGAAATTCTTGGATTTCTGGAAGACGAACTACTGCGAAAGCATTTACCAAGGATGTTT	Yes	1	1	0	UnDP	No
Araphid-pennate_NA_am18s_z_22894	AGCTCCAATAGCGTATATTAAAGTTGTTGCAGTTAAAAAGCTCGTAGTTGAACTTGTGGTCTGGATGGATCGGTCCGACGCTCATGCGTGGGTACCTGAGCCATCCAACCATCCTTGGGTGGAACCTGTGTGGCATTAAGTTGTCGTGCAGGGGATGCCCATCGTTTACTGTGAAAAAATTAGAGTGTTCAAAGCAGGCTTATGCCGTTGAATATATTAGCATGGAATAATAAGATAGGACTTTAGTACTATTTTGTTGGTTTGTGCACTAAAGTAATGATTAATAGGGACAGTTGGGGGTATTCGTATTCCATTGTCAGAGGTGAAATTCTTGGATTTTTGGAAGACGAACTACTGCGAAAGCATTTACCAAGGATGTTT	Yes	0	1	1	UnDP	No
Araphid-pennate_NA_am18s_z_19792	AGCTCCAATAGCGTATATTAAAGTTGTTGCAGTTAAAAAGCTCGTAGTTGAACTTGTGGTCTGGATGGATCGGTCCGACGCTCATGCGTGGGTACCTGAGCCATCCGACCATCCTTGGGTGGAACCTGTGTGGCATTAAGTTGTCGTGCAGGGGATGCCCATCGTTTACTGTGAAAAAATTAGAGTGTTCAAAGCAGGCTTATGCCGTTGAATATATTAGCATGGAATAATAAGATAGGACTTTAGTACTATTTTGTTGGTTTGTGCACTAAAGTAATGATTAATAGGGACAGTTGGGGGTATTCGTATTCCATTGTCAGAGGTGAAATTCTTGGATTTCTGGAAGACGAACTACTGCGAAAGCATTTACCAAGGATGTTT	Yes	1	0	0	UnDP	No
Araphid-pennate_NA_am18s_z_4637	AGCTCCAATAGCGTATATTAAAGTTGTTGCAGTTAAAAAGCTCGTAGTTGAACTTGTGGTCTGGATGGATCGGTCCGACGCTCATGCGTGGGTACCTGAGCCATCCGACCATCCTTGGGTGGAACCTGTGTGGCATTAAGTTGTCGTGCAGGGGATGCCCATCGTTTACTGTGAAAAAATTAGAGTGTTCAAAGCAGGCTTATGCCGTTGAATATATTAGCATGGAATAATAAGATAGGACTTTAGTACTATTTTGTTGGTTTGTGCACTAAAGTAATGATTAATAGGGACAGTTGGGGGTATTCGTATTCCATTGTCAGAGGTGAAATTCTTGGATTTTTGGAAGACGAACTACTGCGAAAGCATTTACCAAGGATGTTT	Yes	1	0	0	UnDP	No
Araphid-pennate_Thalassionema_am18s_z_5311	AGCTCCAATAGCGTATATTAAAGTTGTTGCAGTTAAAAAGCTCGTAGTTGAACTTGTGGTCTGGATGGATCGGTCCGACGCTCATGCGTGGGTACCTGAGCCATTCTACCATCCTTGGGTGGAACCTGTGTGGCATTAAGTTGTCGTGCAGGGGATGCCCATCGTTTACTGTGAAAAAATTAGAGTGTTCAAAGCAGGCTTATGCCGTTGAATATATTAGCATGGAATAATAAGATAGGACTTTAGTACTATTTTGTTGGTTTGTGCACTAAAGTAATGATTAATAGGGACAGTTGGGGGTATTCGTATTCCATTGTCAGAGGTGAAATTCTTGGATTTTTGGAAGACGAACTACTGCGAAAGCATTTACCAAGGATGTTT	Yes	1	1	1	UnDP	No
Araphid-pennate_NA_am18s_z_67625	AGCTCCAATAGCGTATATTAAAGTTGTTGCAGTTAAAAAGCTCGTAGTTGAACTTGTGGTCTGGATGGATCGGTCCGACGCTCATGCGTGGGTACTTGAGCCATTCTACCATCCTTGGGTGGAACTTGTGTGGCATTAAGTTGTCGTGCAGGGGATGCCCATCGTTTACTGTGAAAAAATTAGAGTGTTCAAAGCAGGCTTATGCCGTTGAATATATTAGCATGGAATAATAAGATAGGACTTTAGTACTATTTTGTTGGTTTGTGCACTAAAGTAATGATTAATAGGGACAGTTGGGGGTATTCGTATTCCATTGTCAGAGGTGAAATTCTTGGATTTTTGGAAGACGAACTACTGCGAAAGCATTTACCAAGGATGTTT	Yes	0	0	1	UnDP	No
Araphid-pennate_Thalassionema_am18s_z_8035	AGCTCCAATAGCGTATATTAAAGTTGTTGCAGTTAAAAAGCTCGTAGTTGAACTTGTGGTCTGGGTGGATCGGTCCCACGCTCATGCGTGGGTACCTGAGCCACCCGTCCATCCTTGGGTGGAACCTGTGTGGCATTAAGTTGTCGTGCAGGGGATGCCCATCGTTTACTGTGAAAAAATTAGAGTGTTCAAAGCAGGCTTATGCCGTTGAATATATTAGCATGGAATAATAAGATAGGACTTTAGTACTATTTTGTTGGTTTGTGCACTAAAGTAATGATTAATAGGGACAGTTGGGGGTATTCGTATTCCATTGTCAGAGGTGAAATTCTTGGATTTTTGGAAGACGAACTACTGCGAAAGCATTTACCAAGGATGTTT	Yes	1	0	0	UnDP	No
Polar-centric-Mediophyceae_Chaetoceros_am18s_z_3915	AGCTCCAATAGCGTATATTAAAGTTGTTGCAGTTAAAAAGCTCGTAGTTGAATTTCTGATAGAAGGGAGCGGTTCCGTATTCTTACGGATACTTGCTCGTCTTCCGTCATCCTTGGGCTTAGTCTCGCTGATATTAACTTATCGGCGTGTACGATGCCCATCGTTTACTGTGAGCAAATTAGAGTGTTCAAAGCAGACTTATGTCGTTGAATATATTAGCATGGAATAATAAGATAGGACCTAGTGACTATTTTGTTGGTTTGCGTTATTAGGTAATGATTAAGAGGGACAGTTGTGGGTATTCGTATTCAGATGTCAGAGGTGAAATTCTTAGATTATCGGAAGACGAACGACTGCGAAAGCATTTACCAAGGATGTTT	Yes	1	0	0	UnDP	No
Polar-centric-Mediophyceae_Chaetoceros_am18s_z_6753	AGCTCCAATAGCGTATATTAAAGTTGTTGCAGTTAAAAAGCTCGTAGTTGAATTTCTGGCCGGAAGGGAGCGGTTCCGCATCTTTGCGGATACTTGCTCGTCTTCTGCCATCCTTGGGCTTAGTCTCGCTGATATTAACTTATCGGTGTGTACGATGCCCATCGTTTACTGTGAGCAAATTAGAGTGTTCAAAGCAGGCTTATGCCGTTGAATATATTAGCATGGAATAATAAGATAGGACCTAGTGACTATTTTGTTGGTTTGCGTTATTAGGTAATGATTAAGAGGGACAGTTGTGGGTATTCGTATTCAGGTGTAAGAGGTGAAATTCTTAGATTATCGGAAGACGAACGACTGCGAAAGCATTTACCAAGGATGTTT	Yes	1	1	1	UnDP	No
Radial-centric-basal-Coscinodiscophyceae_Stephanopyxis_am18s_z_18355	AGCTCCAATAGCGTATATTAAAGTTGTTGCAGTTAAAAAGCTCGTAGTTGAATTTCTGGCGAGAGCAACCGGTCCTTCACTTGGTGTTGGTACTTGTGTTGTCTCTGGCCATCCTTGGGGAGAGCCTGTGTGGCATTAAGTTGTCGGGCAGGGGATCCCCATCGTTTACTGTGAAGAAATTAGAGTGTTCAAAGCAGGCTTATGCCGCTGAATACATTAGCATGGAATAATAAGATAGGACCTTGGTACTATTTTGTTGGTTTGCGCATCAAGGTAATGATTAATAGGGACAGTTGGGGGTATTCGTATTCAATTGTCAGAGGTGAAATTCTTGGATTTCTGGAAGACGAACTACTGCGAAAGCATTTACCAAGGATGTTT	Yes	0	0	1	UnDP	No
Radial-centric-basal-Coscinodiscophyceae_Stephanopyxis_am18s_z_18107	AGCTCCAATAGCGTATATTAAAGTTGTTGCAGTTAAAAAGCTCGTAGTTGAATTTCTGGCGAGAGCAACCGGTCCTTCACTTGGTGTTGGTACTTGTGTTGTCTCTGGCCATCCTTGGGGAGAGCCTGTGTGGCATTAAGTTGTCGGGCAGGGGATTCCCATCGTTTACTGTGAAGAAATTAGAGTGTTCAAAGCAGGCTTATGCCGCTGAATACATTAGCATGGAATAATAAGATAGGACCTTGGTACTATTTTGTTGGTTTGCGCATCAAGGTAATGATTAATAGGGACAGTTGGGGGTATTCGTATTCAATTGTCAGAGGTGAAATTCTTGGATTTCTGGAAGACGAACTACTGCGAAAGCATTTACCAAGGATGTTT	Yes	0	1	0	UnDP	No
Radial-centric-basal-Coscinodiscophyceae_Stephanopyxis_am18s_z_5931	AGCTCCAATAGCGTATATTAAAGTTGTTGCAGTTAAAAAGCTCGTAGTTGAATTTCTGGCGGGAGCAACCGGTCCTTCACTTGGTGTTGGTACTTGTGTTGTCTCTGGCCATCCTTGGGGAGAGCCTGTGTGGCATTAAGTTGTCGGGCAGGGGATCCCCATCATTTACTGTGAAGAAATTAGAGTGTTCAAAGCAGGCTTATGCCGCTGAATACATTAGCATGGAATAATAAGATAGGACCTTGGTACTATTTTGTTGGTTTGCGCATCAAGGTAATGATTAATAGGGACAGTTGGGGGTATTCGTATTCAATTGTCAGAGGTGAAATTCTTGGATTTCTGGAAGACGAACTACTGCGAAAGCATTTACCAAGGATGTTT	Yes	1	0	0	UnDP	No
Polar-centric-Mediophyceae_Chaetoceros_am18s_z_2701	AGCTCCAATAGCGTATATTAAAGTTGTTGCAGTTAAAAAGCTCGTAGTTGAATTTCTGGCTGGAAGGGAGCGGTCCCGCATCTTTGCGGGTACTTGCTCGTCTTCTGCCATCCTTGGGCTTAGTCTCGCTGATATTAACTTATCGGCGTGTACGATGCCCATCGTTTACTGTGAGCAAATTAGAGTGTTCAAAGCAGGCTTATGCCGTTGAATATATTAGCATGGAATAATAAGATAGGACCTAGTGACTATTTTGTTGGTTTGCGTTATTAGGTAATGATTAAGAGGGACAGTTGTGGGTATTCGTATTCAGGTGTAAGAGGTGAAATTCTTAGATTATCGGAAGACGAACGACTGCGAAAGCATTTACCAAGGATGTTT	Yes	1	1	0	UnDP	No
Polar-centric-Mediophyceae_Chaetoceros_am18s_z_4162	AGCTCCAATAGCGTATATTAAAGTTGTTGCAGTTAAAAAGCTCGTAGTTGAATTTCTGGCTGGAAGGGAGCGGTCCTGCATTTTTGCAGGTACTTGCTCGTCTTCTGCCATCCTTGGACTTAGTCTCACTGATATTAACTTATCGGTGTGTACGATGTCCATCGTTTACTGTGAGCAAATTAGAGTGTTCAAAGCAGGCTTATGCCGTTGAATATATTAGCATGGAATAATAAGATAGGATCTAGTGACTATTTTGTTGGTTTGCGTTATTAGATAATGATTAAGAGGGACAGTTGTGGGTATTCGTATTCAGGTGTAAGAGGTGAAATTCTTAGATTATCGGAAGACGAACGACTGCGAAAGCATTTACCAAGGATGTTT	Yes	1	1	0	UnDP	No
Polar-centric-Mediophyceae_Chaetoceros_am18s_z_878	AGCTCCAATAGCGTATATTAAAGTTGTTGCAGTTAAAAAGCTCGTAGTTGAATTTCTGGCTGGAAGGGAGCGGTTCCACATCTTTGTGGATACTTGCTCGTCTTCTGCCATCCGTGGGACTAGTGTCGCCGGTATTAACTTACCGGCGTCTACGATGCCCACCGTTTACTGTGAGCAAATTAGAGTGTTCAAAGCAGGCTTATGCCGTTGAATATATTAGCATGGAATAATAAGATAGGACCTAGTCACTATTTTGTTGGTTTGCGTGATTAGATAATGATTAAGAGGGACAGTTGTGGGTACTCGTATTCAAGTGTCAGAGGTGAAATTCTTAAATTACTTGAAGACGAACGACTGCGAAAGCATTTACCAAGGATGTTT	Yes	0	0	1	UnDP	No
Polar-centric-Mediophyceae_Chaetoceros_am18s_z_44042	AGCTCCAATAGCGTATATTAAAGTTGTTGCAGTTAAAAAGCTCGTAGTTGAATTTCTGGCTGGAAGGGAGCGGTTCTGCATCTTTGCAGATACTTGCTCGTCTTCTGCCATCCTTGGGCTTAGTCTCGCTGATATTAACTTATCGGTGTGTACGATGCCCATCGTTTACTGTGAGCAAATTAGAGTGTTCAAAGCAGGCTTATGCCGTTGAATATATTAGCATGGAATAATAAGATAGGATCTAGTGACTATTTTGTTGGTTTGCGTTATTAGATAATGATTAAGAGGGACAGTTGTGGGTATTCGTATTCAGGTGTAAGAGGTGAAATTCTTAGATTATCGGAAGACGAACGACTGCGAAAGCATTTACCAAGGATGTTT	Yes	1	0	0	UnDP	No
Polar-centric-Mediophyceae_Chaetoceros_am18s_z_10635	AGCTCCAATAGCGTATATTAAAGTTGTTGCAGTTAAAAAGCTCGTAGTTGAATTTCTGGTAGGAGGGATCGGTCATTCACTTAGTGTTTGCACTTGATCCTCTCCGGCCATCCTTGGGTGGATCCTTTCTGGTATTAATTTATCGGAATGGCAATACCCATCATTTACTGTGAAAAAATTAGAGTGTTCAAAGCAGGCTTATGCCATTGAATATATTAGCATGGAATAACAATATAGGGCCCTGGTACTATTTTGTTGGTTTGCGTACCGAGGTAATGACGAAAAGGGACAGTTGGGGGTATTTGTATTCAGTATTCAGTGGTGAAATACTTAGATCTACGGAAGACAAACTACTGCGAAAGCATTTACCAAGGATGTTT	Yes	1	1	1	UnDP	No
Radial-centric-basal-Coscinodiscophyceae_Proboscia_am18s_z_48608	AGCTCCAATAGCGTATATTAAAGTTGTTGCAGTTAAAAAGCTCGTAGTTGAATTTCTGGTAGGAGTGATTGGTCCATCACAACGTGTTGGAACCTGATTGTCTCCAGCCATCCTTGGAAAGAGTCTTCATGGCATTAAGTTGCCGAGTTGACAGTTTCCATCATTTACTGTGAAAAAATTAGAGTGTTCAAAGCAGGCTTATGCCATTGAATATATTAGCATGGAATAATAAGATAGGACTTTGGTACTATTTTGTTGGTTTGCGCACCAGAGTAATGATAAATAGGGACAGTTGGGGGTATTCGTATTCAATTGTCAGAGGTGAAATTCTTGGATTTATGGAAGACGAACTACTGCGAAAGCATTTACCAAGGATGTTT	Yes	0	0	1	UnDP	No
Radial-centric-basal-Coscinodiscophyceae_Guinardia_am18s_z_720	AGCTCCAATAGCGTATATTAAAGTTGTTGCAGTTAAAAAGCTCGTAGTTGAATTTCTGGTGGGAGCGATCGGTCCATCCTTCACTGGTTGGAACCTGATTGTCTCCCGCCATCCATGGAGAGAACTTATCTGGCATTAAGTTGTCGGGTTGGCAATCTTCATCTTTTACTGTGAAAAAATTAGAGTGTTCAAAGCAGGCTTATGCCGTTGAATATATTAGCATGGAATAATAAGATAGGACTATGGTACTATTTTGTTGGTTTGTGCACCATGGTAATGATTAATAGGGACAGTTGGGGGTATTCGTATTCCATTGTCAGAGGTGAAATTCTTGGATTTATGGAAGACGAACTACTGCGAAAGCATTTACCAAGGATGTTT	Yes	0	0	1	UnDP	No
Radial-centric-basal-Coscinodiscophyceae_Guinardia_am18s_z_35662	AGCTCCAATAGCGTATATTAAAGTTGTTGCAGTTAAAAAGCTCGTAGTTGAATTTCTGGTGGGAGCGATCGGTCCATCCTTCATTGGTTGGAACCTGATTGTCTCCCGCCATCCATGGAGAGAACTTATCTGGCATTAAGTTGTCGGGTTGGCAATCTTCATCTTTTACTGTGAAAAAATTAGAGTGTTCAAAGCAGGCTTATGCCGTTGAATATATTAGCATGGAATAATAAGATAGGACTATGGTACTATTTTGTTGGTTTGTGCACCATGGTAATGATTAATAGGGACAGTTGGGGGTATTCGTATTCCATTGTCAGAGGTGAAATTCTTGGATTTATGGAAGACGAACTACTGCGAAAGCATTTACCAAGGATGTTT	Yes	0	0	1	UnDP	No
Polar-centric-Mediophyceae_Cerataulina_am18s_z_87581	AGCTCCAATAGCGTATATTAAAGTTGTTGCAGTTAAAAAGCTCGTAGTTGAATTTCTGGTGGGAGTGTACAGTCCGACACTGAGTGTTGGTTCTTGTATGTCTCCGGCCATCCTTGGAGTGAATCTGTCTGGCATTCAGTTGTTGGGCAGAGTATCTCCATCGTTTACTGTGAGGAAATGAAAGTGTTCAAAGCAGGCTTACGCCGTTGAATCTTTTAGCATGGAATAATAAGATAGGATCTTGATACTATTTTGGTGGTTTGCGTGTTAAGATAATGATGAATAGGGACAGTTGGGGGTATTTGTATTCCATAGTCAGAGGTGAAATTCTTGGATTTATGGAAGACAAACTAATGCGAAAGCATCTACCAAGGATGTTT	Yes	0	0	1	UnDP	No
Polar-centric-Mediophyceae_Cerataulina_am18s_z_2806	AGCTCCAATAGCGTATATTAAAGTTGTTGCAGTTAAAAAGCTCGTAGTTGAATTTCTGGTGGGAGTGTACAGTCCGACACTGAGTGTTGGTTCTTGTATGTCTCCGGCCATCCTTGGAGTGAATCTGTCTGGCATTCAGTTGTTGGGCAGAGTATCTCCATCGTTTACTGTGAGGAAATGAAAGTGTTCAAAGCAGGCTTACGCCGTTGAATCTTTTAGCATGGAATAATAAGATAGGATCTTGATACTATTTTGTTGGTTTGCGTGTTAAGATAATGATGAATAGGGACAGTTGGGGGTATTTGTATTCCATAGTCAGAGGTGAAATTCTTAGATTTATGGAAGACAAACTAATGCGAAAGCATCTACCAAGGATGTTT	Yes	1	0	0	UnDP	No
Polar-centric-Mediophyceae_Cerataulina_am18s_z_26709	AGCTCCAATAGCGTATATTAAAGTTGTTGCAGTTAAAAAGCTCGTAGTTGAATTTCTGGTGGGAGTGTACAGTCCGACACTGAGTGTTGGTTCTTGTATGTCTCCGGCCATCCTTGGAGTGAATCTGTCTGGCATTCAGTTGTTGGGCAGAGTATCTCCATCGTTTACTGTGAGGAAATGAAAGTGTTCAAAGCAGGCTTACGCCGTTGAATCTTTTAGCATGGAATAATAAGATAGGATCTTGATACTATTTTGTTGGTTTGCGTGTTAAGATAATGATGAATAGGGACAGTTGGGGGTATTTGTATTCCATAGTCAGAGGTGAAATTCTTGGATTTATGGAAGACAAACTAATGCGAAAGCATCTACCAAGGATGTT	Yes	0	0	1	UnDP	No
Polar-centric-Mediophyceae_Cerataulina_am18s_z_863	AGCTCCAATAGCGTATATTAAAGTTGTTGCAGTTAAAAAGCTCGTAGTTGAATTTCTGGTGGGAGTGTACAGTCCGACACTGAGTGTTGGTTCTTGTATGTCTCCGGCCATCCTTGGAGTGAATCTGTCTGGCATTCAGTTGTTGGGCAGAGTATCTCCATCGTTTACTGTGAGGAAATGAAAGTGTTCAAAGCAGGCTTATGCCGTTGAATCTTTTAGCATGGAATAATAAGATAGGATCTTGATACTATTTTGTTGGTTTGCGTGTTAAGATAATGATGAATAGGGACAGTTGGGGGTATTTGTATTCCATAGTCAGAGGTGAAATTCTTGGATTTATGGAAGACAAACTAATGCGAAAGCATCTACCAAGGATGTTT	Yes	0	1	1	UnDP	No
Polar-centric-Mediophyceae_Eucampia_am18s_z_4889	AGCTCCAATAGCGTATATTAAAGTTGTTGCAGTTAAAAAGCTCGTAGTTGAATTTCTGGTGGGAGTGTACAGTCCGACACTGAGTGTTGGTTCTTGTGTGTCTCCGGCCATCCTTGGAGTGAATCTATCTGGCATTCAGTTGTTGGGTAGAGTATCTCCATCGTTTACTGTGAGGAAAGGAAAGTGTTCAAAGCAGGCTTACGCCGTTGAATCTTTTAGCATGGAATAATAAGATAGGATCTTGATACTATTTTGTTGGTTTGCGTGTCGAGATAATGATCAATAGGGACAGTTGGGGGTATTTGTATTCCATAGTCAGAGGTGAAATTCTTGGATTTATGGAAGACAAACTAATGCGAAAGCATCTACCAAGGATGTTT	Yes	0	1	1	UnDP	No
Polar-centric-Mediophyceae_Eucampia_am18s_z_19871	AGCTCCAATAGCGTATATTAAAGTTGTTGCAGTTAAAAAGCTCGTAGTTGAATTTCTGGTGGGAGTGTACAGTCCGACACTGAGTGTTGGTTCTTGTGTGTCTCCGGCCATCCTTGGAGTGAATCTATCTGGCATTCAGTTGTTGGGTAGAGTATCTCCATCGTTTACTGTGAGGAAAGGAAAGTGTTCAAAGCAGGCTTACGCCGTTGAATCTTTTAGCATGGAATAATAAGATAGGATCTTGATACTATTTTGTTGGTTTGCGTGTCGAGATAATGATAAATAGGGACAGTTGGGGGTATTTGTATTCCATAGTCAGAGGTGAAATTCTTGGATTTATGGAAGACAAACTAATGCGAAAGCATCTACCAAGGATGTTT	Yes	0	0	1	UnDP	No
Polar-centric-Mediophyceae_Eucampia_am18s_z_61785	AGCTCCAATAGCGTATATTAAAGTTGTTGCAGTTAAAAAGCTCGTAGTTGAATTTCTGGTGGGAGTGTACAGTCCGACACTGAGTGTTGGTTCTTGTGTGTCTCCGGCCATCCTTGGAGTGAATCTATCTGGCATTCAGTTGTTGGGTAGGGTATCTCCATCGTTTACTGTGAGGAAAGGAAAGTGTTCAAAGCAGGCTTACGCCGTTGAATCTTTTAGCATGGAATAATAAGATAGGATCTTGATACTATTTTGTTGGTTTGCGTGTCGAGATAATGATAAATAGGGACAGTTGGGGGTATTTGTATTCCATAGTCAGAGGTGAAATTCTTGGATTTATGGAAGACAAACTAATGCGAAAGCATCTACCAAGGATGTTT	Yes	0	1	0	UnDP	No
Polar-centric-Mediophyceae_Cerataulina_am18s_z_2819	AGCTCCAATAGCGTATATTAAAGTTGTTGCAGTTAAAAAGCTCGTAGTTGAATTTCTGGTGGGAGTGTACAGTCCGACACTGAGTGTTGGTTCTTGTGTGTCTCCGGCCATCCTTGGAGTGAATCTGTCTGGCATTCAGTTGTTGGGCAGAGTATCTCCATCGTTTACTGTGAGGAAATGAAAGTGTTCAAAGCAGGCTTACGCCGTTGAATCTTTTAGCATGGAATAATAAGATAGGATCTTGATACTATTTTGTTGGTTTGCGTGTTAAGATAATGATGAATAGGGACAGTTGGGGGTATTTGTATTCCATAGTCAGAGGTGAAATTCTTGGATTTATGGAAGACAAACTAATGCGAAAGCATCTACCAAGGATGTTT	Yes	1	1	1	UnDP	No
Polar-centric-Mediophyceae_Eucampia_am18s_z_4967	AGCTCCAATAGCGTATATTAAAGTTGTTGCAGTTAAAAAGCTCGTAGTTGAATTTCTGGTGGGAGTGTACAGTCCGACACTGAGTGTTGGTTCTTGTGTGTCTCCGGCCATCCTTGGAGTGAATCTGTCTGGCATTTAGTTGTTGGGCAGAGTATCTCCATCGTTTACTGTGAGGAAAGGAAAGTGTTCAAAGCAGGCTTACGCCGTTGAATCTTTTAGCATGGAATAATAAGATAGGATCTTGATACTATTTTGTTGGTTTGCGTGTCGAGATAATGATGAATAGGGACAGTTGGGGGTATTTGTATTCCATAGTCAGAGGTGAAATTCTTGGATTTATGGAAGACAAACTAATGCGAAAGCATCTACCAAGGATGTTT	Yes	0	1	0	UnDP	No
Polar-centric-Mediophyceae_Eucampia_am18s_z_1027	AGCTCCAATAGCGTATATTAAAGTTGTTGCAGTTAAAAAGCTCGTAGTTGAATTTCTGGTGGGAGTGTACAGTCCGACACTGAGTGTTGGTTCTTGTGTGTCTCCGGCCATCCTTGGAGTGAATCTGTCTGGCATTTAGTTGTTGGGCAGAGTATCTCCATCGTTTACTGTGAGGAAAGGAGAGTGTTCAAAGCAGGCTTACGCCGTTGAATCTTTTAGCATGGAATAATAAGATAGGATCTTGATACTATTTTGTTGGTTTGCGTGTCGAGATAATGATGAATAGGGACAGTTGGGGGTATTTGTATTCCATAGTCAGAGGTGAAATTCTTGGATTTATGGAAGACAAACTAATGCGAAAGCATCTACCAAGGATGTTT	Yes	1	1	1	UnDP	No
Polar-centric-Mediophyceae_Cerataulina_am18s_z_708	AGCTCCAATAGCGTATATTAAAGTTGTTGCAGTTAAAAAGCTCGTAGTTGAATTTCTGGTGGGAGTGTACAGTCCGACACTGAGTGTTGGTTCTTGTGTGTCTCCGGCCATCCTTGGAGTGAATCTGTCTGGCATTTAGTTGTTGGGCAGAGTATCTCCATCGTTTACTGTGAGGAAATGAAAGTGTTCAAAGCAGGCTTACGCCGTTGAATCTTTTAGCATGGAATAATAAGATAGGATCTTGATACTATTTTGTTGGTTTGCGTGTTAAGATAATGATGAATAGGGACAGTTGGGGGTATTTGTATTCCATAGTCAGAGGTGAAATTCTTGGATTTATGGAAGACAAACTAATGCGAAAGCATCTACCAAGGATGTTT	Yes	1	1	0	UnDP	No
Radial-centric-basal-Coscinodiscophyceae_Rhizosolenia_am18s_z_49036	AGCTCCAATAGCGTATATTAAAGTTGTTGCAGTTAAAAAGCTCGTAGTTGAATTTCTGGTTAGAATAGTCGGTCTTGCACTCAGTGTAAGTACCAGACTCTTCTTCCCATCTTTAGGGAGAACTCATATGGCATTAATTTGTTGTGTGATGTATCCTTATCGTTTACTGTGAAAAAATTAGAGTGTTAAAAGCAGGCTTATGCCGTTGAATATATTAGCATGGAATAATAAGATAGGACTATGGTACTATTTTGTTGGTTTGTGCACCATGGTAATGATTAAAAGAAACAGTCAGGGGTATTAGTATTCCGTAGTCAGAGGTGAAATTCTTGGATTTGCGGAAGACTCACAACTGCGAAAGCATTTACCAGGGATGTTT	Yes	1	1	1	LoDP	No
Radial-centric-basal-Coscinodiscophyceae_Rhizosolenia_am18s_z_41517	AGCTCCAATAGCGTATATTAAAGTTGTTGCAGTTAAAAAGCTCGTAGTTGAATTTCTGGTTAGAATAGTCGGTCTTGCACTCAGTGTAAGTACCAGACTCTTCTTCCCATCTTTAGGGAGAACTCATATGGCATTAATTTGTTGTGTGATGTATCCTTATCGTTTACTGTGAAAAAATTAGAGTGTTCAAAGCAGGCTTATGCCGTTGAATATATTAGCATGGAATAATAAGATAGGACTATGGTACTATTTTGTTGGTTTGTGCACCATGGTAATGATTAAAAGAAACAGTCAGGGGTATTAGTATTCCGTAGTCAGAGGTGAAATTCTTGGATTTGCGGAAGACTCACAACTGCGAAAGCATTTACCAGGGATGTT	Yes	0	1	0	LoDP	No
Radial-centric-basal-Coscinodiscophyceae_Rhizosolenia_am18s_z_9037	AGCTCCAATAGCGTATATTAAAGTTGTTGCAGTTAAAAAGCTCGTAGTTGAATTTCTGGTTAGAATGGTCGGTCTTGCACTCAGTGTAAGTACCAGACTCTTCTTCCCATCTTTAGGGAGAACTCATATGGCATTAATTTGTTGTGTGATGTATCCTTATCGTTTACTGTGAAAAAATTAGAGTGTTCAAAGCAGGCTTATGCCGTTGAATATATTAGCATGGAATAATAAGATAGGACTATGGTACTATTTTGTTGGTTTGTGCACCATGGTAATGATTAAAAGAAACAGTCAGGGGTATTAGTATTCCGTAGTCAGAGGTGAAATTCTTAGATTTGCGGAAGACTCACAACTGCGAAAGCATTTACCAGGGATGTTT	Yes	0	1	1	LoDP	No
Radial-centric-basal-Coscinodiscophyceae_Rhizosolenia_am18s_z_40527	AGCTCCAATAGCGTATATTAAAGTTGTTGCAGTTAAAAAGCTCGTAGTTGAATTTCTGGTTAGAATGGTCGGTCTTGCACTCAGTGTAAGTACCAGACTCTTCTTTCCATCTTTAGGGAGAACTCGTATGGCATTAATTTGTTGTGTGATGTATCCCTATCGTTTACTGTGAAAAAATTAGAGTGTTCAAAGCAGGCTTATGCCGTTGAATATATTAGCATGGAATAATAAGATAGGACTATGGTACTATTTTGTTGGTTTGTGCACCATGGTAATGATTAAAAGAAACAGTCAGGGGTATTAGTATTCCGTAGTCAGAGGTGAAATTCTTGGATTTGCGGAAGACTCACAACTGCGAAAGCATTTACCAGGGATGTTT	Yes	0	0	1	LoDP	No
Araphid-pennate_NA_am18s_z_37531	AGCTCCAATAGCGTATATTAAAGTTGTTGCAGTTAAAAAGCTCGTAGTTGAATTTGTGGTCTGGGTGGATCGGTCCGACGCTCATGCGTGGGTACCTGAGCCATCCGACCATCCTTGGGTGCAACCTGTGTGGCATTAAGTTGTCGTGCAGGGGATGCCCATCGTTTACTGTGAAAAAATTAGAGTGTTCAAAGCAGGCTTATGCCGTTGAATATATTAGCATGGAATAATAAGATAGGACTTTAGTACTATTTTGTTGGTTTGTGCACTAAAGTAATGATTAATAGGGACAGTTGGGGGTATTCGTATTCCATTGTCAGAGGTGAAATTCTTGGATTTTTGGAAGACGAACTACTGCGAAAGCATTTACCAAGGATGTTT	Yes	1	0	1	UnDP	No
Araphid-pennate_Araphid-pennate_X_am18s_z_1961	AGCTCCAATAGCGTATATTAAAGTTGTTGCAGTTAAAAAGCTCGTAGTTGAATTTGTGGTCTGGGTGGATCGGTCCGACGCTCATGCGTGGGTACCTGAGCCATCCGACCATCCTTGGGTGGAACCTGTGTGGCATTAAGTTGTCGTGCAGGGGATGCCCATCGTTTACTGTGAAAAAATTAGAGTGTTCAAAGCAGGCTTATGCCGTTGAATATATTAGCATGGAATAATAAGATAGGACTTTAGTACTATTTTGTTGGTTTGTGCACTAAAGTAATGATTAATAGGGACAGTTGGGGGTATTCGTATTCCATTGTCAGAGGTGAAATTCTTGGATTTTTGGAAGACGAACTACTGCGAAAGCATTTACCAAGGATGTTT	Yes	1	1	1	UnDP	No
Araphid-pennate_NA_am18s_z_5401	AGCTCCAATAGCGTATATTAAAGTTGTTGCAGTTAAAAAGCTCGTAGTTGAATTTGTGGTCTGGGTGGATCGGTCCGATGCTTATGCATGGGTACCTGAGCCATCCGACCATCCTTGGGTGGAACCTGTGTGGCATTAAGTTGTCGTGCAGGGGATGCCCATCGTTTACTGTGAAAAAATTAGAGTGTTCAAAGCAGGCTTATGCCGTTGAATATATTAGCATGGAATAATAAGATAGGACTTTAGTACTATTTTGTTGGTTTGTGCACTAAAGTAATGATTAATAGGGACAGTTGGGGGTATTCGTATTCCATTGTCAGAGGTGAAATTCTTGGATTTTTGGAAGACGAACTACTGCGAAAGCATTTACCAAGGATGTTT	Yes	1	0	0	UnDP	No
Polar-centric-Mediophyceae_Chaetoceros_am18s_z_15951	AGCTCCAATAGCGTATATTAAAGTTGTTGCAGTTAAAAAGCTCGTAGTTGCATTTCCGAGGCAAGGGATTAGTCCGACCTTTGGTGGGTATTTAATCCTCTTGCCTCGTCCTTGAGTGGTGCTTCTTGGTATTAAGTTATCGAGGAGATAGCCGCTCATCGTTTACTGTGAGAAAATTAGAGTGTTCAAAGCAGGCTTATGCCGTTGAATATATTAGCATGGAATAATAAGATAGGACCTCGGTACTATTTTGTTGGTTTGAGAACCAAGGTAATGATGAATAGGGACAGTTGGGGGTATTCGTATTCAGTTGTCAGAGGTGAAATTCTTAGATTTACGGAAGACGAACTACTGCGAAAGCATTTACCAAGGATGTTT	Yes	1	1	0	UnDP	No
Polar-centric-Mediophyceae_Chaetoceros_am18s_z_44219	AGCTCCAATAGCGTATATTAAAGTTGTTGCAGTTAAAAAGCTCGTAGTTGCGTTTCTGTTGGGAGGGATCGTTCCATGCCTCTGGCTTGGATTCGCATCGTCTCCTGACATCCTTGGGTGGAGCCATTCTGGCATTAAGTTGTCGGGGTGGGGATGCCCATCATTTACTGTGAAAAAATTAGAGTGTTCAAAGCAGGCTTATGCCGTTGAATATATTAGCATGGGATAATAAGATAGGACTTTGGTACTATTTTGTTGGTTTGCGCACCAGAGTAATGACGAATAGGGACAGTTGGGGGTATTCGTATTCAGTTGTCAGAGGTGAAATTCTTAGATTTATTGAAGACGAACTACTGCGAAAGCATTTACCAAGGATGTTT	Yes	0	1	1	UnDP	No
Polar-centric-Mediophyceae_Chaetoceros_am18s_z_26809	AGCTCCAATAGCGTATATTAAAGTTGTTGCAGTTAAAAAGCTCGTAGTTGCGTTTCTGTTGGGAGGGATCGTTCCATGCCTTTGGTTTGGATTCGTATCCTCTCCTGACATCCTTGGGTGGAGCCAGTCTGGCATTAAGTTGTCGGGCTGGGGATGCCCATCATTTACTGTGAAAAAATTAGAGTGTTCAAAGCAGGCTTACGCCGTTGAATATATTAGCATGGGATAATAAGATAGGACTTTGGTACTATTTTGTTGGTTTGCGCACCAGAGTAATGACGAATAGGGACAGTTGGGGGTATTCGTATTCAGTTGTCAGAGGTGAAATTCTTAGATTTATTGAAGACGAACTACTGCGAAAGCATTTACCAAGGATGTTT	Yes	1	1	0	UnDP	No
Polar-centric-Mediophyceae_Chaetoceros_am18s_z_71839	AGCTCCAATAGCGTATATTAAAGTTGTTGCAGTTAAAAAGCTCGTAGTTGCGTTTCTGTTGGGAGGGATCGTTCCTTGCCTTTGGCTTGGATTCGCATCCTCTCCTGACATCCTTGTGTAGAGCCTGTCTGGCATTAAGTTGCCGGGCTGCGTGACACACATCGTTTACTGTGAAAAAATTAGAGTGTTCAAAGCAGGCTTATGCCGTTGAATATATTAGCATGGGATAATAAGATAGGACTTTGGTACTATTTTGTTGGTTTGCGCACCAGAGTAATGACGAATAGGGACAGTTGTGGGTATTCGTATTCAGTTGTCAGAGGTGAAATTCTTAGATTTATTGAAGACGAACTACTGCGAAAGCATTTACCAAGGATGTTT	Yes	1	1	1	UnDP	No
Polar-centric-Mediophyceae_Chaetoceros_am18s_z_28250	AGCTCCAATAGCGTATATTAAAGTTGTTGCAGTTAAAAAGCTCGTAGTTGCGTTTCTGTTGGGAGGGATCGTTCCTTGCCTTTGGCTTGGATTCGCATCCTCTCCTGACATCCTTGTGTAGAGCCTGTCTGGCATTAAGTTGCTGGGCTGCGTAATACACATCGTTTACTGTGAAAAAATTAGAGTGTTCAAAGCAGGCTTATGCCGTTGAATATATTAGCATGGGATAATAAGATAGGACTTTGGTACTATTTTGTTGGTTTGCGCACCAGAGTAATGACGAATAGGGACAGTTGTGGGTATTCGTATTCAGTTGTCAGAGGTGAAATTCTTAGATTTATTGAAGACGAACTACTGCGAAAGCATTTACCAAGGATGTTT	Yes	1	0	0	UnDP	No
Polar-centric-Mediophyceae_Chaetoceros_am18s_z_47423	AGCTCCAATAGCGTATATTAAAGTTGTTGCAGTTAAAAAGCTCGTAGTTGCGTTTCTGTTGGGAGGGATCGTTCCTTGCCTTTGGCTTGGATTCGCATCCTCTCCTGACATCCTTGTGTAGAGCCTGTCTGGCATTAGGTTGCTGGGCTGCGTAATACACATCGTTTACTGTGAAAAAATTAGAGTGTTCAAAGCAGGCTTATGCCGTTGAATATATTAGCATGGGATAATAAGATAGGACTTTGGTACTATTTTGTTGGTTTGCGCACCAGAGTAATGACGAATAGGGACAGTTGTGGGTATTCGTATTCAGTTGTCAGAGGTGAAATTCTTAGATTTATTGAAGACGAACTACTGCGAAAGCATTTACCAAGGATGTTT	Yes	1	0	0	UnDP	No
Polar-centric-Mediophyceae_Chaetoceros_am18s_z_49931	AGCTCCAATAGCGTATATTAAAGTTGTTGCAGTTAAAAAGCTCGTAGTTGCGTTTCTGTTGGGAGGGATCGTTCCTTGCCTTTGGCTTGGATTCGCATCCTCTCCTGACATCCTTGTGTAGAGCCTGTCTGGCATTAGGTTGCTGGGCTGCGTGATACACATCGTTTACTGTGAAAAAATTAGAGTGTTCAAAGCAGGCTTATGCCGTTGAATATATTAGCATGGGATAATAAGATAGGACTTTGGTACTATTTTGTTGGTTTGCGCACCAGAGTAATGACGAATAGGGACAGTTGTGGGTATTCGTATTCAGTTGTCAGAGGTGAAATTCTTAGATTTATTGAAGACGAACTACTGCGAAAGCATTTACCAAGGATGTTT	Yes	1	0	0	UnDP	No
Polar-centric-Mediophyceae_Chaetoceros_am18s_z_92731	AGCTCCAATAGCGTATATTAAAGTTGTTGCAGTTAAAAAGCTCGTAGTTGCGTTTCTGTTGGGAGGGATCGTTCCTTGCCTTTGGCTTGGATTCGCATCCTCTCCTGACATCCTTGTGTAGAGCCTGTCTGGCATTAGGTTGCTGGGCTGTGTGACACACATCGTTTACTGTGAAAAAATTAGAGTGTTCAAAGCAGGCTTATGCCGTTGAATATATTAGCATGGGATAATAAGATAGGACTTTGGTACTATTTTGTTGGTTTGCGCACCAGAGTAATGACGAATAGGGACAGTTGTGGGTATTCGTATTCAGTTGTCAGAGGTGAAATTCTTAGATTTATTGAAGACGAACTACTGCGAAAGCATTTACCAAGGATGTTT	Yes	1	1	1	UnDP	No
Polar-centric-Mediophyceae_Chaetoceros_am18s_z_14243	AGCTCCAATAGCGTATATTAAAGTTGTTGCAGTTAAAAAGCTCGTAGTTGCGTTTCTGTTGGGAGGGATCGTTCCTTGCCTTTGGCTTGGATTCGCATCCTCTCCTGACATCCTTGTGTAGAGCCTGTCTGGCATTAGGTTGTCGGGCTGGGGACACACATCATTTACTGTGAAAAAATTAGAGTGTTCAAAGCAGGCTTATGCCGTTGAATATATTAGCATGGGATAATAAGATAGGACTTTGGTACTATTTTGTTGGTTTGCGCACCAGAGTAATGACGAATAGGGACAGTTGTGGGTATTCGTATTCAGTTGTCAGAGGTGAAATTCTTAGATTTATTGAAGACGAACTACTGCGAAAGCATTTACCAAGGATGTTT	Yes	0	0	1	UnDP	No
Polar-centric-Mediophyceae_Odontella_am18s_z_16431	AGCTCCAATAGCGTATATTAAAGTTGTTGCAGTTAAAAAGCTCGTAGTTGGACCTCTGGTGGGAGCGATCGGTCCGACGCTCTGCGTGGGTACTTGTATCGTCTCCGGCCATCCTTGGGAAGAGCCTGTCTGGCATTAGGTTGTCGGGCAGGGGATTCCCATCGTTTACTGTGAAAAAATTAGAGTGTTCAAAGCAGGCTTATGCCGTTGAATATATTAGCATGGAATAATAAGATAGGACCTCAGGACTATTTTGTTGGTTTGCGCCCCGAGGTAATGATTAATAGGGACAGTTGGGGGTATTCGTATTGCGCTGTCAGAGGTGAAATTCTTGGATTAGCGCAAGACGAACTACTGCGAAAGCATTTACCAAGGATGTTT	Yes	1	0	0	UnDP	No
Ventricleftida_X_Ventricleftida_XX_am18s_z_26710	AGCTCCAATAGCGTATATTAAAGTTGTTGCAGTTAAAAAGCTCGTAGTTGGACTTCTGGCACGCTGCGCCTGGCCCGCCCGCGTTAGCGGTGTGAGTGCCGGTTGCGCGGTTGCCATCCTTCTAGAAAACAGGCCTGCCCTTCACTGGGTGGGGTCTGCGATCTAGATCGTTTACTTTGAAAAAATTAGAGTGTTTAAAGCAGGCAATTGCTGTGAATACATTAGCATGGAATAATGATATAGGACTTTGGTTCTATTTTGTTGGTTTCTAGGACTGAAGTAATGATTGATAGGGATAGTTGGGGGTGCTAGTATTGAGCGGCCAGAGGTGAAATTCTTGGATTCGCTCAAGACTAACTTATGCGAAAGCATTCACCAAGGATGTCT	Yes	0	0	1	UnDP	No
Ventricleftida_X_Ventricleftida_XX_am18s_z_17136	AGCTCCAATAGCGTATATTAAAGTTGTTGCAGTTAAAAAGCTCGTAGTTGGACTTCTGGCATGCTGCGCCTGGCCCGCCCGCGTTAGCGGTGTGAGTGCCGGTTTGCGCGGTTGCCATCCTTCAGAAAATCCGGCCTGCCTTTTGTTAGGTTGGGTCGGCGATTCTGATCGTTTACTTTGAAAAAATTAGAGTGTTTAAAGCAGGCAATTGCTGTGAATACATTAGCATGGAATAATAATATAGGACTTTGGTTCTATTTTGTTGGTTTCTAGGACTAAAGTAATGATTGATAGGGATAGTTGGGGGTGCTAGTATTGAGTGGCCAGAGGTGAAATTTTCGGACTCACTCAAGACTAACTTATGCGAAAGCATTCACCAAGGATGTCT	Yes	0	0	1	UnDP	No
Polar-centric-Mediophyceae_Odontella_am18s_z_6456	AGCTCCAATAGCGTATATTAAAGTTGTTGCAGTTAAAAAGCTCGTAGTTGGACTTCTGGTGGGAGCAATCGGTCCGACGCTCTGCGTGGGTACTTGTATTGTCTCCCGCCATCCTTGGGGAGAGCCTGTCTGGCATTAGGTTGTCGGGCAGGGGATCCCCATCGTTTACTGTGAAAAAATTAGAGTGTTCAAAGCAGGCTTACGCCGTTGAATATATTAGCATGGAATAATAAGATAGGACCTCGGGACTATTTTGTTGGTTTGCGCCCCGTGGTAATGATTAATAGGGACAGTTGGGGGTATTCGTATTGTGCTGTCAGAGGTGAAATTCTTGGATTAGCGCAAGACGAACTACTGCGAAAGCATTTACCAAGGATGTTT	Yes	1	1	0	UnDP	No
Araphid-pennate_NA_am18s_z_2916	AGCTCCAATAGCGTATATTAAAGTTGTTGCAGTTAAAAAGCTCGTAGTTGGACTTGTGGCCTGGACGGCTCGGTCTGACGCTTATGCGTGAGTACCTGAGCCATCCGGCCATCCTTGGGTGGAACCTGTGTGGCATTAAGTTGTCGTGCAGGGGATGCCCATCGTTTACTGTGAAAAAATTAGAGTGTTCAAAGCAGGCTTATGCCGTTGAATATATTAGCATGGAATAATGATATAGGACTTTGGTACTATTTTGTTGGTTTGTGCACTAAAGTAATGATTAATAGGGACAGTTGGGGATATTAGTATTCTTGAGTCAGAGGTGAAATTCTTGGATTTCTTGAAGACTAACTACTGCGAAAGCATTTATCAAGGATGTTT	Yes	1	1	0	UnDP	No
NA_NA_am18s_z_4711	AGCTCCAATAGCGTATATTAAAGTTGTTGCAGTTAAAAAGCTCGTAGTTGGATATCTGACCACACCCTGCCTGGCCCGCTCCCTCAGGGAGAAGAGTGCCGGGCCGGGTTGGTCATCCTTCCGGAGAGTTGGTCTGCCCTTCACTGGGTTGGACTCTTTTACTATCTGGATCTTTTACTTTGAAGAAAATAGAGTGTTCAAAGCAAGCTTACGCTGTGAATATATTAGCATGGAATAATAACATAGGACTTTCTTTCCTATTTGTTGGTTCTAGGAATAAAAGTAATGATTGATAGGGACAGTTGGGGGTGCTGCTATTCCGTGGCCAGAGGTGAAATTCAGTGATTCACGGAAGAGCAACTTATGCGAAAGCATTCACCAAGGATGTCT	Yes	1	0	0	UnDP	No
Chlorarachnida_X_NA_am18s_z_10423	AGCTCCAATAGCGTATATTAAAGTTGTTGCAGTTAAAAAGCTCGTAGTTGGATATCTGACCACACCTTGTCTGGCCCGCTCCCTCAGGGAGAAGAGTGCCGGATCGGGTTGGTCATCCTTCCGGAGAGTTGGTCTGCCCTTCACTGGGTTGGACTCTTTTACTATCTGGATCTTTTACTTTGAAGAAAATAGAGTGTTCAAAGCAAGCTTACGCTGTGAATATATTAGCATGGAATAATAACATAGGACTTTCTTTCCTATTTGTTGGTTCTAGGAATAAAAGTAATGATTGATAGGGACAGTTGGGGGTGCTGCTATTCCGTGGCCAGAGGTGAAATTCAGTGATTCACGGAAGAGCAACTTATGCGAAAGCATTCACCAAGGATGTCT	Yes	1	1	0	UnDP	No
Chlorarachnida_X_Partenskyella_am18s_z_9407	AGCTCCAATAGCGTATATTAAAGTTGTTGCAGTTAAAAAGCTCGTAGTTGGATGTCTAGCTTCGCGCGGACGGCCCGCCTTCGGGTTGAGTGCTGGAAGCGCTAGCTTATTTTTCCGTTGGTGTCCTTTCCCTTCGTTGTGGCGAGGTTCACGATCGGGATCAGTTACTTTGAAGAAATTCAGGTGTTCAAAGCAGGCTTATGCCGTGAAGACTGCAGCATGGAATAACAAGATAGGGCTATCGCGTCTCATTTTGTTGGTTCTGGGATCGTAGCAATGATTGATACGGACGGTTGGGGGTGCTGGTATTGAACGGCCAGAGGTGAAATTCTCAGATTCCTTCAAGACCAACTTATGCGAAAGCATTCACCAAGGACGTCC	Yes	1	0	0	UnDP	No
Chlorarachnida_X_Partenskyella_am18s_z_8169	AGCTCCAATAGCGTATATTAAAGTTGTTGCAGTTAAAAAGCTCGTAGTTGGATGTCTAGCTTTGCGCGGACGGCCCGCCTTCGGGTTGAGTGCTGGAAGCGCTAGCTTGTTTTCCGGTTTGTGTCCCTTCCCTTGACTGTGGCGGGGGTCACGATCCGGATCTGTTACTTTGAAGAAATTCGGGTGTTCAAAGCAGGCTTATGCCGTGAAGACTGCAGCATGGAATAACAACATAGGGCTATCGCGTCTCATTTTGTTGGTTCTGGGATCGTAGCAATGATTGATACGGACCGTTGGGGGTGCTGCTATTCCGCGGCCAGAGGTGAAATTCTCAGATTCCCGGAAGAGCAACTTATGCGAAAGCGTTCACCAAGGAGGTCC	Yes	0	1	1	UnDP	No
Chlorarachnida_X_Partenskyella_am18s_z_3640	AGCTCCAATAGCGTATATTAAAGTTGTTGCAGTTAAAAAGCTCGTAGTTGGATGTCTAGCTTTGCGCGGACGGCCCGCCTTCGGGTTGAGTGCTGGAAGCGCTAGCTTGTTTTCCGGTTTGTGTCCCTTCCCTTGACTGTGGCGGGGTTCACGATCCGGATCTGTTACTTTGAAGAAATTCGGGTGTTCAAAGCAGGCTTATGCCGTGAAGACTGCAGCATGGAATAACAACATAGGGCTATCGCGTCTCATTTTGTTGGTTCTGGGATCGTAGCAATGATTGATACGGACCGTTGGGGGTGCTGCTATTCCGCGGCCAGAGGTGAAATTCTCAGATTCCCGGAAGAGCAACTTATGCGAAAGCGTTCACCAAGGAGGTCC	Yes	0	0	1	UnDP	No
NPK2-lineage_NPK2-lineage_X_am18s_z_2476	AGCTCCAATAGCGTATATTAAAGTTGTTGCAGTTAAAAAGCTCGTAGTTGGATTTCAGTCTTAATTCGTCTGGCCCGCTCCCTTGAGGAGCCGAGTGCCGGTTGCGAATTGGACTTCCTTCTAGCATGAATCTCCTACCGTTATGCGGCCGGGAAGGACATCTGGATCATTTACTTTGAAGAAATTAGAGTGTTCAAAGCAAGCTTACGCTGTGAATATATTAGCATGGAATAATAACATAGGACTCGGGTTCTATTTTGTTGGTTTCTAGGACTCAAGTAATGATTGATAGGGACAGTTGGGGGTGCTGCTATTATATGGCCAGAGGTGAAATTCACGGATTCATATAAGAGCAACTTATGCGAAAGCATTCACCAAGGATGTCT	Yes	1	1	0	UnDP	Yes
NPK2-lineage_NPK2-lineage_X_am18s_z_9177	AGCTCCAATAGCGTATATTAAAGTTGTTGCAGTTAAAAAGCTCGTAGTTGGATTTCAGTCTTAATTCGTCTGGCCCGCTCCCTTGAGGAGCCGAGTGCCGGTTGCGAATTGGACTTCCTTCTAGCATGGAACCTCTACCGTTATGCGGCCGGGGGGGACATCTGGATCATTTACTTTGAAGAAATTAGAGTGTTCAAAGCAAGCTTACGCTGTGAATATATTAGCATGGAATAATAACATAGGACTTTGTTTCTATTTTGTTGGTTTCTAGAAACGAGTAATGATTGATAGGGACAGTTGGGGGTGCTGCTATTATATGGCCAGAGGTGAAATTCACGGATTCATATAAGAGCAACTTATGCGAAAGCATTCACCAAGGATGTCT	Yes	0	0	1	UnDP	No
NPK2-lineage_NPK2-lineage_X_am18s_z_8123	AGCTCCAATAGCGTATATTAAAGTTGTTGCAGTTAAAAAGCTCGTAGTTGGATTTCAGTCTTAGCACGCCTGGCCCGCTCCCTTGAGGAGCCGAGTGCCGGTGAGTGCTGGACTTCCTTCTGGCAAGGATCTCCTACCTCTATGAGGCCGGGAGTGACTTCTGGATCATTTACTTTGAAGAAATTAGAGTGTTCAAAGCAAGCTTACGCTGTGAATATATTAGCATGGAATAATAACATAGGACTTGGGTTCTATTTTGTTGGTTTTCTGAATTCAAGTAATGATTGATAGGGACAGTTGGGGGTGCTGCTATTATATGGCCAGAGGTGAAATTCACGGATTCATATAAGAGCAACTTATGCGAAAGCATTCACCAAGGATGTCT	Yes	1	1	1	UnDP	No
NPK2-lineage_NPK2-lineage_X_am18s_z_8117	AGCTCCAATAGCGTATATTAAAGTTGTTGCAGTTAAAAAGCTCGTAGTTGGATTTCAGTCTTAGCACGCCTGGCCCGCTCCCTTGAGGAGCCGAGTGCCGGTGAGTGCTGGACTTCCTTCTGGCAAGGATCTCCTACCTCTATGAGGCCGGGAGTGACTTCTGGATCATTTACTTTGAAGAAATTAGAGTGTTCAAAGCAAGCTTACGCTGTGAATATATTAGCATGGAATAATAACATAGGACTTGGGTTCTATTTTGTTGGTTTTCTGAATCTAAGTAATGATTGATAGGGACAGTTGGGGGTGCTGCTATTATATGGCCAGAGGTGAAATTCACGGATTCATATAAGAGCAACTTATGCGAAAGCATTCACCAAGGATGTCT	Yes	0	0	1	UnDP	No
NPK2-lineage_NPK2-lineage_X_am18s_z_3225	AGCTCCAATAGCGTATATTAAAGTTGTTGCAGTTAAAAAGCTCGTAGTTGGATTTCAGTCTTAGCACGGCTGGCCCGCTCCCTTGAGGAGCCGAGTGCCGGTGTGTGCTGGACTTCCTTCTGGCAAGGATCTTCTACCTCTATGAGGCCGGGAGTGACTTCTGGATCATTTACTTTGAAGAAATTAGAGTGTTCAAAGCAAGCTTACGCTGTGAATATATTAGCATGGAATAATAACATAGGACTTGGGTTCTATTTTGTTGGTTTTCTGAACATCAAGTAATGATTGATAGGGACAGTTGGGGGTGCTGCTATTATATGGCCAGAGGTGAAATTCACGGATTCATATAAGAGCAACTTATGCGAAAGCATTCACCAAGGATGTCT	Yes	1	1	1	UnDP	No
NPK2-lineage_NPK2-lineage_X_am18s_z_1684	AGCTCCAATAGCGTATATTAAAGTTGTTGCAGTTAAAAAGCTCGTAGTTGGATTTCAGTCTTAGCACGGCTGGCCCGCTCCCTTGAGGAGCCGAGTGCCGGTGTGTGCTGGACTTCCTTCTGGCAAGGATCTTCTACCTCTATGAGGCCGGGAGTGACTTCTGGATCATTTACTTTGAAGAAATTAGAGTGTTCAAAGCAAGCTTACGCTGTGAATATATTAGCATGGAATAATAACATAGGACTTGGGTTCTATTTTGTTGGTTTTCTGAATTCAAGTAATGATTGATAGGGACAGTTGGGGGTGCTGCTATTATATGGCCAGAGGTGAAATTCACGGATTCATATAAGAGCAACTTATGCGAAAGCATTCACCAAGGATGTCT	Yes	1	0	0	UnDP	No
NPK2-lineage_NPK2-lineage_X_am18s_z_1887	AGCTCCAATAGCGTATATTAAAGTTGTTGCAGTTAAAAAGCTCGTAGTTGGATTTCAGTCTTAGCGCTCCTGGCCCGCGCCCTTGAGGCGCCGAGTGCCGGATGAGCGCTGGACTTCCTTCTGGCAAGGATCTTCTACCCCTATGGGGCCGGGAGTGACTTCTGGATCATTTACTTTGAAGAAATTAGAGTGTTCAAAGCAAGCTTACGCTGTGAATATATTAGCATGGAATAATAACATAGGACTCGGGTTCTATTTTGTTGGTTTCTAGGACTCAAGTAATGATTGATAGGGACAGTTGGGGGTGCTGCTATTATATGGCCAGAGGTGAAATTCACGGATTCATATAAGAGCAACTTATGCGAAAGCATTCACCAAGGATGTCT	Yes	1	1	0	UnDP	No
NPK2-lineage_NPK2-lineage_X_am18s_z_21413	AGCTCCAATAGCGTATATTAAAGTTGTTGCAGTTAAAAAGCTCGTAGTTGGATTTCAGTCTTAGTTCGTCTGGCCCGCTCCCTTGAGGAGCCGAGTGCCGGTTGCGAACTGGACTTCCTTCTAGCATGAATCTCCTACCGTTATGCGGCCGGGAAGGACATCTGGATCATTTACTTTGAAGAAATTAGAGTGTTCAAAGCAAGCTTACGCTGTGAATATATTAGCATGGAATAATAACATAGGACTCGGGTTCTATTTTGTTGGTTTCTAGGACTCAAGTAATGATTGATAGGGACAGTTGGGGGTGCTGCTATTATATGGCCAGAGGTGAAATTCACGGATTCATATAAGAGCAACTTATGCGAAAGCATTCACCAAGGATGTCT	Yes	1	0	0	UnDP	No
Goniomonadales_X_Goniomonas_am18s_z_35770	AGCTCCAATAGCGTATATTAAAGTTGTTGCAGTTAAAAAGCTCGTAGTTGGATTTCGAGGCCTGGGTGGCTGTCACCCTATGGGTAGGCGGGCCGCCTGGGTCTCTTATTTCCGGGGACGGCGTCACTTTTAATTAAGGGGCGTTCGGACGCGGATCGTTTACTTTGAAAAAATTAGAGTGTTCAAAGCAGGCCTTCGCTTGAATACATTAGCATGGAATAATGGAATAGGACTCTGGGCCTATTTTGTTGGTTTCTGGGACTAGAGTAATGATTAATAGGGACAGTTGGGGGCGTTCATATTCCGATGTCAGAGGTGAAATTCTTGGATTTTCGGAAGATGAACTTCTGCGAAAGCATTCGCCAAGGATGTTT	Yes	0	1	0	UnDP	No
Goniomonadales_X_Goniomonas_am18s_z_20009	AGCTCCAATAGCGTATATTAAAGTTGTTGCAGTTAAAAAGCTCGTAGTTGGATTTCGGGGCCTGGACGGCTGTCACCCACTGGGTCGGCGTGCCGTCCGGGTCCTTTACTTCCGGGGACGGCGTCATCATTAATTTGAGGGCGTTCGGACGCGGATCGTTTACTTTGAAAAAATTAGAGTGTTCAAAGCAGGCTTTCGCTTGAATACATTAGCATGGAATAATGGAATAGGACTCTGGGCCTATTTTGTTGGTTTCTGGGACTAGAGTAATGATTAATAGGGACAGTTGGGGGCGTTCATATTCCGATGTCAGAGGTGAAATTCTTGGATTTTCGGAAGATGAACTTCTGCGAAAGCATTCGCCAAGGATGTTT	Yes	1	0	0	UnDP	No
Goniomonadales_X_Goniomonas_am18s_z_8427	AGCTCCAATAGCGTATATTAAAGTTGTTGCAGTTAAAAAGCTCGTAGTTGGATTTCGGGGCTTGGATGGCTGTCACCCAATGGGTCGGCGTGCCGTCCGGGTCCTTTACTTCCGGGGACGGCGTCATCATTAATTTGAGGGCGTTCGGACGCGGATCGTTTACTTTGAAAAAATTAGAGTGTTCAAAGCAGGCCTTCGCTTGAATACATTAGCATGGAATAATGGAATAGGACTCTGGGCCTATTTTGTTGGTTTCTGGGACTAGAGTAATGATTAATAGGGACAGTTGGGGGCGTTCATATTCCGATGTCAGAGGTGAAATTCTTGGATTTTCGGAAGATGAACTTCTGCGAAAGCATTCGCCAAGGATGTTT	Yes	0	1	1	UnDP	No
Thaumatomonadida_X_Thaumatomonadida_XX_am18s_z_14623	AGCTCCAATAGCGTATATTAAAGTTGTTGCAGTTAAAAAGCTCGTAGTTGGATTTCTGATAGAGGCCCTTGACCCGTAGACGTATATGTCTACGAGTGTCGGTGGGCCTCAGTCATCCTTCTAGAAATTGGCTCTGCCCTTCATTGGGTTGGGGTCAGGATCTAGATCTTTTACTTTGAAAAAATTAGAGTGTTTAAAGCAGGCTTACGCCTTGAATACATTAGCATGGAATAATAACTTAGGACTTTGGTTCTATTTTGTTGGTTTCTAGGGCCGAAGTAATGATTGATAGGGATAGTTGGGGGTGCTAGTATTCAGCGGCCAGAGGTGAAATTCTTGGATTCGCTGAAGACTAACTTATGCGAAAGCATTCACCAAGGATGTCT	Yes	0	0	1	UnDP	No
Dictyochales_Dictyocha_am18s_z_20080	AGCTCCAATAGCGTATATTAAAGTTGTTGCAGTTAAAAAGCTCGTAGTTGGATTTCTGATGGGATCGACCCGGTCGGCTCCGAAAGGGGTCGCACTGGTGGTCTGTCCGGTCATCCTCGAGGGGAGGCTTTCTGGCATTCATTTGTTGGGGAGTCGACGCTCGTCGTTTACTGTGAACAAATTAGAGTGTTCAAAGCAGGCTTAGGCCGTTGAATACATTAGCATGGAATAATAAGATAGGACTTTGGTGGTTTATTTTGTTGGTTTGCACGCCGAAGTAATGATTAATAGGAGCAGTTGGGGATGTCCGTATTCGATTGTCAGAGGTGAAATTCTTGGATTTATTGAAGACGAACTACTGCGAAAGCATTCATCAAGGATGTTT	Yes	0	0	1	UnDP	No
Noctilucaceae_Noctiluca_am18s_z_15531	AGCTCCAATAGCGTATATTAAAGTTGTTGCAGTTAAAAAGCTCGTAGTTGGATTTCTGCCGAGGACAGTCGGTCCGCCCTTGCGGGTGAGCATCTGAATGGCCCTGGGCATCTTTTCCGAAGACTGTATCTGCACTTCATTGTGTGGAGCGGTATTCGGAACCTTTACTTTGAGGAAATTAGAGTGTTTCAGGCATGCGCTTGTGGTGAATACATTAGCATGGAATAATAAGATAGGACTCGTGGCCTACTTTGTTGGTTTGTGTGCCATAGGTAATGATTAATAGGGATAGTTGGGGGCATTCGTATTTAATTGTCAGAGGTGAAATTCTTGGATTTGTTAAAGACGAACTACTGCGAAAGCATTTGCCAAGGATGTTT	Yes	0	0	1	UnDP	No
Mataza-lineage_Mataza-lineage_X_am18s_z_3547	AGCTCCAATAGCGTATATTAAAGTTGTTGCAGTTAAAAAGCTCGTAGTTGGATTTCTGGCACGATGCGCCTGGCCCGCCTCATTACGAGTGTGTGTGCTAGTGCGCGTCTGCCATCCATTTACAGAACGGTCGTACCTTTCATTAGGCCGCGCTCGTGATGTAAATCTTTTACTTTGAAAAAATTAGAGTGTTTAAAGCAGGCATTTGCTATGAATACATTAGCATGGAATAATAATCTAGGACTCTGGTTCTATTTTGTTGGTTTCTAGTACTGGAGTAATGATTGATAGGGATAGTTGGGGGTGCTAGTATTTAGGGGCCAGAGGTGAAATTCTTGGATTCTCTAAAGACTAACTTATGCGAAAGCATTCACCAAGGATGTCT	Yes	1	1	1	UnDP	No
Polar-centric-Mediophyceae_Thalassiosira_am18s_z_1408	AGCTCCAATAGCGTATATTAAAGTTGTTGCAGTTAAAAAGCTCGTAGTTGGATTTCTGGCAGGAGCGACCGGTCACACACTCTGTGTGTGAACTTGCGTTGTCTCTGGCCATCCTCGGGGAGATCCTGTTTGGCATTAAGTTGTCGGGCAGGGGATACCCGTCGTTTACTGTGAAAAAATTAGAGTGTTTAAAGCAGGCTTATGCCGTTGAATATATTAGCATGGAATAATAAGATAGGACTTCGGAACTATTTTGTTGGTTTGCGTTACGAAGTAATGATTAATAGGGACAGTTGGGGGTATTCGTATTTCGTTGTCAGAGGTGAAATTCTTGGATTTCCGAAAGACGAACTACTGCGAAAGCATTTACCAAGGATGTTT	Yes	0	1	0	LoDP	No
Polar-centric-Mediophyceae_Minidiscus_am18s_z_16275	AGCTCCAATAGCGTATATTAAAGTTGTTGCAGTTAAAAAGCTCGTAGTTGGATTTCTGGCAGGAGCGACCGGTCACACACTCTGTGTGTGAACTTGCGTTGTCTCTGGCCATCCTTGGGAAGATCCTGTTTGGCATTAAGTTGTCGGGCAGGGGATACCCATCGTTTACTGTGAAAAAATTAGAGTGTTTAAAGCAGGCTTATGCCGTTGAATATATTAGCATGGAATAATAAGATAGGACTTCGGAACTATTTTGTTGGTTTGCGTTACGAAGTAATGATTAATAGGGACAGTTGGGGGTATTCGTATTTCGTTGTCAGAGGTGAAATTCTTGGATTTCCGAAAGACGAACTACTGCGAAAGCATTTACCAAGGATGTT	Yes	1	1	1	LoDP	No
Polar-centric-Mediophyceae_Minidiscus_am18s_z_212	AGCTCCAATAGCGTATATTAAAGTTGTTGCAGTTAAAAAGCTCGTAGTTGGATTTCTGGCAGGAGCGACCGGTCACACACTCTGTGTGTGAACTTGCGTTGTCTCTGGCCATCCTTGGGAAGATCCTGTTTGGCATTAAGTTGTCGGGCAGGGGATACCCATCGTTTACTGTGAAAAAATTAGAGTGTTTAAAGCAGGCTTATGCCGTTGAATATATTAGCATGGAATAATAAGATAGGACTTCGGAACTATTTTGTTGGTTTGCGTTACGAAGTAATGATTAATAGGGACAGTTGGGGGTATTCGTATTTCGTTGTCAGAGGTGAAATTCTTGGATTTCCGAAAGACGAACTACTGCGAAAGCATTTACCAAGGATGTTT	Yes	1	0	0	LoDP	No
Polar-centric-Mediophyceae_Minidiscus_am18s_z_14112	AGCTCCAATAGCGTATATTAAAGTTGTTGCAGTTAAAAAGCTCGTAGTTGGATTTCTGGCAGGAGCGACCGGTCACACACTCTGTGTGTGAACTTGCGTTGTCTCTGGCCATCCTTGGGAAGATCCTGTTTGGCATTAAGTTGTCGGGCAGGGGATACCCATCGTTTACTGTGAAAAAATTAGAGTGTTTAAAGCAGGCTTATGCCGTTGAATATATTAGCATGGAATAATAAGATAGGACTTCGGAACTATTTTGTTGGTTTGCGTTACGAAGTAATGATTAATAGGGACAGTTGGGGGTATTCGTATTTCGTTGTCAGAGGTGAAATTCTTGGATTTCCAAAAGACGAACTACTGCGAAAGCATTTACCAAGGATGTTT	Yes	1	0	0	LoDP	No
Polar-centric-Mediophyceae_Minidiscus_am18s_z_13206	AGCTCCAATAGCGTATATTAAAGTTGTTGCAGTTAAAAAGCTCGTAGTTGGATTTCTGGCAGGAGCGACCGGTCACACACTCTGTGTGTGAACTTGCGTTGTCTCTGGCCATCCTTGGGAAGATCCTGTTTGGCATTAAGTTGTCGGGCAGGGGATACCCATCGTTTACTGTGAAAAAATTAGAGTGTTTAAAGCAGGCTTATGCCGTTGAATATATTAGCATGGAATAATAAGATAGGACTTCGGAACTATTTTGTTGGTTTGCGTTACGAAGTAATGATTAATAGGGACAGTTGGGGGTATTCGTATTTCCTTGTCAGAGGTGAAATTCTTGGATTTCCGAAAGACGAACTACTGCGAAAGCATTTACCAAGGATGTTT	Yes	1	0	0	LoDP	No
Polar-centric-Mediophyceae_Thalassiosira_am18s_z_165	AGCTCCAATAGCGTATATTAAAGTTGTTGCAGTTAAAAAGCTCGTAGTTGGATTTCTGGCAGGAGCGACCGGTCACACACTCTGTGTGTGAACTTGCGTTGTCTCTGGCCATCCTTGGGGAGATCCTGTTTGGCATTAAGTTGTCGGGCAGGGGATACCCATCGTTTACTGTGAAAAAATTAGAGTGTTTAAAGCAGGCTTATGCCGTTGAATATATTAGCATGGAATAATAAGATAGGACTTCGGAACTATTTTGTTGGTTTGCGTTACGAAGTAATGATTAATAGGGACAGTTGGGGGTATTCGTATTCCGTTGTCAGAGGTGAAATTCTTGGATTTCCGGAAGACGAACTACTGCGAAAGCATTTACCAAGGATGTTT	Yes	1	1	0	LoDP	Yes
Polar-centric-Mediophyceae_NA_am18s_z_13954	AGCTCCAATAGCGTATATTAAAGTTGTTGCAGTTAAAAAGCTCGTAGTTGGATTTCTGGCAGGAGCGACCGGTCACACACTCTGTGTGTGAACTTGCGTTGTCTCTGGCCATCCTTGGGGAGATCCTGTTTGGCATTAAGTTGTCGGGCAGGGGATACCCATCGTTTACTGTGAAAAAATTAGAGTGTTTAAAGCAGGCTTATGCCGTTGAATATATTAGCATGGAATAATAAGATAGGACTTCGGAACTATTTTGTTGGTTTGCGTTACGAAGTAATGATTAATAGGGACAGTTGGGGGTATTCGTATTTCGTTGTCAGAGGTGAAATTCTTGGATTTCCGAAAGACGAACTACTGCGAAAGCATTTACCAAGGATGTTT	Yes	1	1	0	UnDP	No
Polar-centric-Mediophyceae_Minidiscus_am18s_z_60756	AGCTCCAATAGCGTATATTAAAGTTGTTGCAGTTAAAAAGCTCGTAGTTGGATTTCTGGCAGGAGCGACCGGTCACACACTCTGTGTGTGAACTTGCGTTGTCTCTGGCCATCTTTGGGAAGATCCTGTTTGGCATTAAGTTGTCGGGCAGGGGATACCCATCGTTTACTGTGAAAAAATTAGAGTGTTTAAAGCAGGCTTATGCCGTTGAATATATTAGCATGGAATAATAAGATAGGACTTCGGAACTATTTTGTTGGTTTGCGTTACGAAGTAATGATTAATAGGGACAGTTGGGGGTATTCGTATTTCGTTGTCAGAGGTGAAATTCTTGGATTTCCGAAAGACGAACTACTGCGAAAGCATTTACCAAGGATGTTT	Yes	0	1	0	LoDP	No
Polar-centric-Mediophyceae_Thalassiosira_am18s_z_371	AGCTCCAATAGCGTATATTAAAGTTGTTGCAGTTAAAAAGCTCGTAGTTGGATTTCTGGCAGGAGCGACCGGTCACACACTCTGTGTGTGAACTTGTGTTGTCTCTGGCCATCCTTGGGGAGATCCTGTTTGGCATTAAGTTGTCGGGCAGGGGACATCCATCGTTTACTGTGAAAAAATTAGAGTGTTTAAAGCAGGCTTATGCCGTTGAATATATTAGCATGGAATAATAAGATAGGACTTCGGAACTATTTTGTTGGTTTGCGTTACGAAGTAATGATTAATAGGGACAGTTGGGGGTATTCGTATTTCGTTGTCAGAGGTGAAATTCTTGGATTTCCGAAAGACGAACTACTGCGAAAGCATTTACCAAGGATGTTT	Yes	1	1	1	LoDP	No
Polar-centric-Mediophyceae_Thalassiosira_am18s_z_2147	AGCTCCAATAGCGTATATTAAAGTTGTTGCAGTTAAAAAGCTCGTAGTTGGATTTCTGGCAGGAGCGACCGGTCACTCACTCTGTGAGTGAACTTGCGTTGTCTCTGGCCATCCTTGGGGAGATCCTGTTTGGCATTAAGTTGTCGGGCAGGGGATACCCATCGTTTACTGTGAAAAAATTAGAGTGTTTAAAGCAGGCTTATGCCGTTGAATATATTAGCATGGAATAATAAGATAGGACTTCGGAACTATTTTGTTGGTTTGCGTTACGAAGTAATGATTAATAGGGACAGTTGGGGGTATTCGTATTCCGGTGTCAGAGGTGAAATTCTTGGATTTCCGGAAGACGAACTACTGCGAAAGCATTTACCAAGGATGTTT	Yes	0	1	0	LoDP	No
Polar-centric-Mediophyceae_Thalassiosira_am18s_z_16069	AGCTCCAATAGCGTATATTAAAGTTGTTGCAGTTAAAAAGCTCGTAGTTGGATTTCTGGCAGGAGCGACCGGTCATACACTATGTGTGTGTACTTGTGTTGTCTCTGGCCATCCTTGGGGAGATCCTGTTTGGCATTAAGTTGTCGGGCAGGGGATACCCATCGTTTACTGTGAAAAAATTAGAGTGTTTAAAGCAGGCTTATGCCGTTGAATATATTAGCATGGAATAATAAGATAGGACTTCGGAACTATTTTGTTGGTTTGCGTTACGAAGTAATGATTAATAGGGACAGTTGGGGGTATTCGTATTTCGTTGTCAGAGGTGAAATTCTTGGATTTCCGAAAGACGAACTACTGCGAAAGCATTTACCAAGGATGTTT	Yes	1	1	0	LoDP	No
Polar-centric-Mediophyceae_Skeletonema_am18s_z_2440	AGCTCCAATAGCGTATATTAAAGTTGTTGCAGTTAAAAAGCTCGTAGTTGGATTTCTGGCAGGAGTGACCAGTCATGCACTCTGTGCGTGAACTTGCGTTGTCTCTGGCCATCCTTGGGGAGATCCTGTTTGGCATTAAGTTGTCGGGCAGGGGATACCCATCGTTTACTGTGAAAAAATTAGAGTGTTTAAAGCAGGCTTATGCCGTTGAATATATTAGCATGGAATAATAAGATAGGACTTCGGAACTATTTTGTTGGTTTGCGTTACGAAGTAATGATTAATAGGGACAGTTGGGGGTATTCGTATTTCATTGTCAGAGGTGAAATTCTTGGATTTCTGAAAGACGAACTACTGCGAAAGCATTTACCAAGGATGTTT	Yes	0	1	1	LoDP	No
Polar-centric-Mediophyceae_Skeletonema_am18s_z_66828	AGCTCCAATAGCGTATATTAAAGTTGTTGCAGTTAAAAAGCTCGTAGTTGGATTTCTGGCAGGAGTGACCGGCCACACACACTGTGCGTGAGTTGCGTCACTCTGGCCATCCTTGGTGAGATCCTGTTTGGCATTAAGTTGTCGGGCAGGGGATAACCATCGTTTACTGTGAAAAAATTAGAGTGTTTAAAGCAGGCTTATGCCGTTGAATATATTAGCATGGAATAATAAGATAGGACTTTGAGTCTATTTTGTTGGTTTGCGAGTCAAAGTAATGATTAATAGGGACAGTTGGGGGTATTCGTATTTCATTGTCAGAGGTGAAATTCTTGGATTTCTGAAAGACGAACTACTGCGAAAGCATTTACCAAGGATGTTT	Yes	0	1	0	LoDP	No
Polar-centric-Mediophyceae_Skeletonema_am18s_z_1577	AGCTCCAATAGCGTATATTAAAGTTGTTGCAGTTAAAAAGCTCGTAGTTGGATTTCTGGCAGGAGTGACCGGCCACACACACTGTGCGTGAGTTGCGTCATTCTGGCCATCCTTGGTGAGATCCTGTTTGGCATTAAGTTGTCGGGCAGGGGATAACCATCGTTTACTGTGAAAAAATTAGAGTGTTTAAAGCAGGCTTATGCCGTTGAATATATTAGCATGGAATAATAAGATAGGACTTTGAGTCTATTTTGTTGGTTTGCGAGTCAAAGTAATGATTAATAGGGACAGTTGGGGGTATTCGTATTTCATTGTCAGAGGTGAAATTCTTGGATTTCTGAAAGACGAACTACTGCGAAAGCATTTACCAAGGATGTTT	Yes	1	1	1	LoDP	No
Polar-centric-Mediophyceae_Skeletonema_am18s_z_75168	AGCTCCAATAGCGTATATTAAAGTTGTTGCAGTTAAAAAGCTCGTAGTTGGATTTCTGGCAGGAGTGACCGGCCACACACACTGTGCGTGAGTTGCGTCATTCTGGCCATCCTTGGTGAGATCCTGTTTGGCATTAAGTTGTCGGGCAGGGGATAACCATCGTTTACTGTGAAAAAATTAGAGTGTTTAAAGCAGGCTTATGCCGTTGAATATATTAGCATGGAATAATAAGATAGGACTTTGAGTCTATTTTGTTGGTTTGCGAGTCAAAGTAATGATTAATAGGGACAGTTGGGGGTATTCGTATTTCATTGTCAGAGGTGAAATTCTTGGATTTCTGAAAGACGAACTACTGCGAAAGCATTTACCAAGGATGTT	Yes	1	0	0	LoDP	No
Polar-centric-Mediophyceae_Skeletonema_am18s_z_4472	AGCTCCAATAGCGTATATTAAAGTTGTTGCAGTTAAAAAGCTCGTAGTTGGATTTCTGGCAGGAGTGACCGGCCACACACTCTGTGTGTGAGCTGCGTCATTCTGGCCATCCTTGGTGAGATCCTGTTTGGCATTAAGTTGTCGGGCAGGGGATAACCATCGTTTACTGTGAAAAAATTAGAGTGTTTAAAGCAGGCTTATGCCGTTGAATATATTAGCATGGAATAATAAGATAGGACTTTGAGTCTATTTTGTTGGTTTGCGAGTCAAAGTAATGATTAATAGGGACAGTTGGGGGTATTCGTATTTCATTGTCAGAGGTGAAATTCTTGGATTTCTGAAAGACGAACTACTGCGAAAGCATTTACCAAGGATGTTT	Yes	1	1	0	LoDP	No
Polar-centric-Mediophyceae_Skeletonema_am18s_z_17481	AGCTCCAATAGCGTATATTAAAGTTGTTGCAGTTAAAAAGCTCGTAGTTGGATTTCTGGCAGGAGTGACCGGCCACATACACTGTGCGTGAGTTGCGTCATTCTGGCCATCCTTGGTGAGATCCTGTTTGGCATTAAGTTGTCGGGCAGGGGATAACCATCGTTTACTGTGAAAAAATTAGAGTGTTTAAAGCAGGCTTATGCCGTTGAATATATTAGCATGGAATAATAAGATAGGACTTTGAGTCTATTTTGTTGGTTTGCGAGTCAAAGTAATGATTAATAGGGACAGTTGGGGGTATTCGTATTTCATTGTCAGAGGTGAAATTCTTGGATTTCTGAAAGACGAACTACTGCGAAAGCATTTACCAAGGATGTTT	Yes	1	1	1	LoDP	Yes
Polar-centric-Mediophyceae_Thalassiosira_am18s_z_1978	AGCTCCAATAGCGTATATTAAAGTTGTTGCAGTTAAAAAGCTCGTAGTTGGATTTCTGGCAGGAGTGACCGGTCACGCACTCTGTGCGTGAACTTGTGTTGTCTCTGGCCATCCTTGGGGAGATCCTGTTTGGCATTAAGTTGTCGGGCAGGGGATACCCATCGTTTACTGTGAAAAAATTAGAGTGTTTAAAGCAGGCTTATGCCGTTGAATATATTAGCATGGAATAATAAGATAGGACTTCGGAACTATTTTGTTGGTTTGCGTTACGAAGTAATGATTAAAAGGGATAGTTGGGGGTATTCGTATTCAGCTGTCAGAGGTGAAATTCTTGGATTTTCTGAAGACGAACTACTGCGAAAGCATTTACCAAGGATGTTT	Yes	1	1	1	LoDP	Yes
Polar-centric-Mediophyceae_Thalassiosira_am18s_z_16627	AGCTCCAATAGCGTATATTAAAGTTGTTGCAGTTAAAAAGCTCGTAGTTGGATTTCTGGCAGGAGTGACCGGTCATGCACTCTGTGCGTGAACTTGCGTTGTCTCTGGCCATCCTTGGGGAGATCCTGTTTGGCATTAAGTTGTCGGGCAGGGGATACCCATCGTTTACTGTGAAAAAATTAGAGTGTTTAAAGCAGGCTTATGCCGTTGAATATATTAGCATGGAATAATGAGATAGGACTTCGGAACTATTTTGTTGGTTTGCGTTACGAAGTAATGATTAATAGGGACAGTTGGGGGTATTCGTATTTCATTGTCAGAGGTGAAATTCTTGGATTTCTGAAAGACGAACTACTGCGAAAGCATTTACCAAGGATGTTT	Yes	0	0	1	LoDP	No
Mataza-lineage_Mataza-lineage_X_am18s_z_11552	AGCTCCAATAGCGTATATTAAAGTTGTTGCAGTTAAAAAGCTCGTAGTTGGATTTCTGGCATGATGCGCCTGGCCCGCTCCGATTACGGATGTGTGTGCTAGTGCGCGTCTGCCATCCATTTACAGAATGTATCTACCCTTCATTGGGCCGGATATGTGATGTAAATCTTTTACTTTGAAAAAATTAGAGTGTTTAAAGCAGGCATTTGCTATGAATACATTAGCATGGAATAATAATCTAGGACTTCGGTTTTATTTTGTTGGTTTCTAAATCTGGAGTAATGATTGATAGGGATAGTTGGGGGTGCTAGTATTTAGGGGCCAGAGGTGAAATTCTTGGATTCTCTAAAGACTAACTTATGCGAAAGCATTCACCAAGGATGTCT	Yes	1	1	1	UnDP	No
Radial-centric-basal-Coscinodiscophyceae_Rhizosolenia_am18s_z_3460	AGCTCCAATAGCGTATATTAAAGTTGTTGCAGTTAAAAAGCTCGTAGTTGGATTTCTGGCGGGAGCGATCGGTCCTTCACTCAGTGTTGGAACTTGATTGTCTCCTACCATCCATGGAGAAAACTTATCTGGCATTAAGTTGTCGGGTAGGCAATCTCCATCTTTTACTGTGAAAAAATTAGAGTGTTCAAAGCAGGCTTATGCCGTTGAATATATTAGCATGGAATAATAAGATAGGACTATGGTACTATTTTGTTGGTTTGTGCACCATGGTAATGATTAATAGGGACAGTTGGGGGTATTCGTATTCCATTGTCAGAGGTGAAATTCTTGGATTTATGGAAGACGAACTACTGCGAAAGCATTTACCAAGGATGTTT	Yes	0	0	1	LoDP	No
Radial-centric-basal-Coscinodiscophyceae_Rhizosolenia_am18s_z_9507	AGCTCCAATAGCGTATATTAAAGTTGTTGCAGTTAAAAAGCTCGTAGTTGGATTTCTGGCGGGAGCGATCGGTCCTTCACTCAGTGTTGGAACTTGATTGTCTCCTGCCATCCATGGAGAAAACTTATCTGGCATTAAGTTGTCGGGTAGGCAATCTCCATCCTTTACTGTGAAAAAATTAGAGTGTTCAAAGCAGGCTTATGCCGTTGAATATATTAGCATGGAATAATAAGATAGGACTATGGTACTATTTTGTTGGTTTGTGCACCATGGTAATGATTAATAGGGACAGTTGGGGGTATTCGTATTCCATTGTCAGAGGTGAAATTCTTGGATTTATGGAAGACGAACTACTGCGAAAGCATTTACCAAGGATGTTT	Yes	0	1	1	LoDP	No
Radial-centric-basal-Coscinodiscophyceae_Rhizosolenia_am18s_z_23731	AGCTCCAATAGCGTATATTAAAGTTGTTGCAGTTAAAAAGCTCGTAGTTGGATTTCTGGCGGGAGCGATCGGTCCTTCACTCAGTGTTGGAACTTGATTGTCTCCTGCCATCCATGGAGAAAACTTATCTGGCATTAAGTTGTCGGGTAGGCAATCTCCATCCTTTACTGTGAAAAAATTAGAGTGTTCAAAGCAGGCTTATGCCGTTGAATATATTAGCATGGAATAATAAGATAGGACTATGGTACTATTTTGTTGGTTTGTGCACCATAGTAATGATTAATAGGGACAGTTGGGGGTATTCGTATTCCATTGTCAGAGGTGAAATTCTTGGATTTATGGAAGACGAACTACTGCGAAAGCATTTACCAAGGATGTTT	Yes	1	0	0	LoDP	No
Radial-centric-basal-Coscinodiscophyceae_Rhizosolenia_am18s_z_6921	AGCTCCAATAGCGTATATTAAAGTTGTTGCAGTTAAAAAGCTCGTAGTTGGATTTCTGGCGGGAGCGATCGGTCCTTCACTTTGTGTTGGAACTTGATTGTCTCCTGCCATCCATGGAGAAAACTTATCTGGCATTAAGTTGTCGGGTAGGCAATCTCCATCCTTTACTGTGAAAAAATTAGAGTGTTCAAAGCAGGCTTATGCCGTTGAATATATTAGCATGGAATAATAAGATAGGACTATGGTACTATTTTGTTGGTTTGTGCACCATGGTAATGATTAATAGGGACAGTTGGGGGTATTCGTATTCCATTGTCAGAGGTGAAATTCTTGGATTTATGGAAGACGAACTACTGCGAAAGCATTTACCAAGGATGTTT	Yes	1	1	0	LoDP	No
Polar-centric-Mediophyceae_Attheya_am18s_z_23794	AGCTCCAATAGCGTATATTAAAGTTGTTGCAGTTAAAAAGCTCGTAGTTGGATTTCTGGCGGGAGCGGGTGGTCCGGCACTTAGTGTTGGTACTTTCCTGTCTCTTGCCATCCTTGGGTCTAAGCTGTCTGGCATTTAGTTGTCGGGCAGTGGCTGCCCATCGTTTACTGTGAAAAAATTAGAGTGTTCAAAGCAGGCTTATGCCGTTGAATATATTAGCATGGAATAATAAGATAGGACCTTGGTACTATTTTGTTGGTTTGCGCACCGAGGTAATGATTAAGAGGGACAGTTGGGGGTATTCGTATTCAATTGTCAGAGGTGAAATTCTTGGATTTCTGGAAGACGAACTACTGCGAAAGCATTTACCAAGGATGTTT	Yes	1	1	0	UnDP	No
Radial-centric-basal-Coscinodiscophyceae_Rhizosolenia_am18s_z_6179	AGCTCCAATAGCGTATATTAAAGTTGTTGCAGTTAAAAAGCTCGTAGTTGGATTTCTGGCGGGAGTGATCAGTCCAGCTCTATGAGTTGGTACTTGAATCGTCTCCCACCATCTTTCAGGAAAACCTTTCTGGCATTAAGTTGTCGGGTAGGGGATCCTGATCCTTTACTGTGAAAAAATTAGAGTGTTCAAAGCAGGCTTATGCCGTTGAATATATTAGCATGGAATAATAAGATAGGACTATGGTACTATTTTGTTGGTTTGTGCACCATGGTAATGATTAATAGGGACAGTTGGGGGTATTCGTATTCCATTGTCAGAGGTGAAATTCTTGGATTTATGGAAGACGAACTACTGCGAAAGCATTTACCAAGGATGTTT	Yes	1	1	0	LoDP	No
Florenciellales_NA_am18s_z_12481	AGCTCCAATAGCGTATATTAAAGTTGTTGCAGTTAAAAAGCTCGTAGTTGGATTTCTGGCGGGGCCGCCTGGTTGGCCTCGAAAGGGGTATGTACTGTGGCGCGCTTCGCCATCCTCGGGGGAAGTCTTCCTGGCATTAGGTTGTCGGGGAGATGACGCTCGTCGTTTACTGTGAACAAATTAGAGTGTTCAAAGCAGGCTTAGGCCGTTGAATACATTAGCATGGAATAATGAGATAGGACTTTGGTGGTCTATTTTGTTGGTTTGCACGCCGAAGTAATGATTAATAGGGGCGGTTGGGGGTATTCGTATTCAATTGTCAGAGGTGAAATTCTTGGATTTATGGAAGACGAACTACTGCGAAAGCATTTACCAAGGATGTTT	Yes	1	0	0	UnDP	No
Polar-centric-Mediophyceae_Chaetoceros_am18s_z_8148	AGCTCCAATAGCGTATATTAAAGTTGTTGCAGTTAAAAAGCTCGTAGTTGGATTTCTGGCGTAAGTGATTAGTTCGACCTTAGGTGGATACCGATCATCTTACTCCATCCTTGGGTCTAGCCTTGCTGGTATTAAGTTACCGGCTTGTGCGATGCCCATCGTTTACTGTGAACAAAATAGAGTGCTCTAAGCAGGCTTATGCCGTTGAATATATTAGCATGGAATAATAAGATAGGACTTTGGTGCTATTTTGTTGGTTTGCGCATCAATGTAATGATAAAAAGGGACAGTTGTGGGTATTTGTATTTTGGTGTAAGAGGTGAAATTCTTAGATTACCAAAAGACAAACGACTGCGAAAGCATTTACCAAGGATGTTT	Yes	1	0	0	UnDP	No
Florenciellales_Pseudochattonella_am18s_z_29264	AGCTCCAATAGCGTATATTAAAGTTGTTGCAGTTAAAAAGCTCGTAGTTGGATTTCTGGCGTCGCCGCCCGGTTGGCCTCGAAAGGGGTATGTACTGGGGCGCGCGTCGCCATCCTCGGGGGAAGGCCGTCTGGCATTAGGTTGTCGGGCGGTCGACGCTCGTCGTTTACTGTGAACAAATTAGAGTGTTCAAAGCAGGCTTAGGCCGTTGAATACATTAGCATGGAATAATGAGATAGGACTTTGGTGGTCTATTTTGTTGGTTTGCACGCCGAAGTAATGATTAATAGGGGCGGTTGGGGGTATTCGTATTCAATTGTCAGAGGTGAAATTCTTGGATTTATGGAAGACGAACTACTGCGAAAGCATTTACCAAGGATGTTT	Yes	1	1	1	UnDP	No
Florenciellales_Pseudochattonella_am18s_z_9652	AGCTCCAATAGCGTATATTAAAGTTGTTGCAGTTAAAAAGCTCGTAGTTGGATTTCTGGCGTCGCCGCCCGGTTGGCCTCGAAAGGGGTATGTACTGGGGCGCGCGTTGCCATCCTCGGGGGAAGGCCGTCTGGCATTAGGTTGTCGGGCGGTCGACGCTCGTCGTTTACTGTGAACAAATTAGAGTGTTCAAAGCAGGCTTAGGCCGTTGAATACATTAGCATGGAATAATGAGATAGGACTTTGGTGGTCTATTTTGTTGGTTTGCACGCCGAAGTAATGATTAATAGGGGCGGTTGGGGGTATTCGTATTCAATTGTCAGAGGTGAAATTCTTGGATTTATGGAAGACGAACTACTGCGAAAGCATTTACCAAGGATGTTT	Yes	1	1	0	UnDP	No
Florenciellales_Pseudochattonella_am18s_z_3000	AGCTCCAATAGCGTATATTAAAGTTGTTGCAGTTAAAAAGCTCGTAGTTGGATTTCTGGCGTCGCCGCCCGGTTGGCCTCGAAAGGGGTATGTACTGGGGCGCGCGTTGCCATCCTCGGGGGAAGGTCGTCTGGCATTAGGTTGTCGGACGGTCGACGCTCGTCGTTTACTGTGAACAAATTAGAGTGTTCAAAGCAGGCTTAGGCCGTTGAATACATTAGCATGGAATAATGAGATAGGACTTTGGTGGTCTATTTTGTTGGTTTGCACGCCGAAGTAATGATTAATAGGGGCGGTTGGGGGTATTCGTATTCAATTGTCAGAGGTGAAATTCTTGGATTTATGGAAGACGAACTACTGCGAAAGCATTTACCAAGGATGTTT	Yes	0	1	0	UnDP	No
Filosa-Thecofilosea_XX_Filosa-Thecofilosea_XXX_am18s_z_21103	AGCTCCAATAGCGTATATTAAAGTTGTTGCAGTTAAAAAGCTCGTAGTTGGATTTCTGGCGTGAGGTGCTTGACCCGCCGCGGTTTACGCGTGTGAGTGTCGGTGTGCCTCGGCCATCCTTCTAGAAATTGGCTCTGCCCTTCATTGGGTTGGGGTCAGGATCTAGATCTTTTACTTTGAAAAAATTAGAGTGTTTAAAGCAAGCGTTGCGTGAATACATTAGCATGGAATAATAACTTAGGACTTCGGTTCTATTTTGTTGGTTTCTAGGACTGAAGTAATGATTGATAGGGATAGTTGGGGGTGCTAGTATTCAGCGGCCAGAGGTGAAATTCTTGGATTCGCTGAAGACTAACTTATGCGAAAGCATTCACCAAGGATGTCT	Yes	0	0	1	UnDP	No
Filosa-Thecofilosea_XX_Filosa-Thecofilosea_XXX_am18s_z_10196	AGCTCCAATAGCGTATATTAAAGTTGTTGCAGTTAAAAAGCTCGTAGTTGGATTTCTGGCGTGGGGTGCTTGACCCGCCGCGGTTACGCGTGTGAGTGTCGGTGTGCCTCGGCCATCCTTCTAGAAACTGGCTCTGCCCTTCATTGGGTTGGGGTCAGGATCTGGATCTTTTACTTTGAAAAAATTAGAGTGTTTAAAGCAAGCTTTGCGTGAATACATTAGCATGGAATAATAACTTAGGACTTCGGTTCTATTTTGTTGGTTTCTAGGACTGAAGTAATGATTGATAGGGATAGTTGGGGGTGCTAGTATTCAGCGGCCAGAGGTGAAATTCTTGGATTCGCTGAAGACTAACTTATGCGAAAGCATTCACCAAGGATGTCT	Yes	0	1	1	UnDP	No
Thaumatomonadida_X_Thaumatomonadida_XX_am18s_z_6600	AGCTCCAATAGCGTATATTAAAGTTGTTGCAGTTAAAAAGCTCGTAGTTGGATTTCTGGCTGAGGTACTTGACCCGCCGCGGTTACGCGTGTGAGTGTCGGCGTGCCTCGGCCATCCTTCTAGAAATTGGCCCTGCCCTTCATTGTGGTTGGGGTCAGGATCTAGATCTTTTACTTTGAAAAAATTAGAGTGTTTAAAGCAAGCGTTGCGTGAATACATTAGCATGGAATAATAACTTAGGACTTCGGTTCTATTTTGTTGGTTTCTAGGACTGAAGTAATGATTGATAGGGATAGTTGGGGGTGCTAGTATTCAGCGGCCAGAGGTGAAATTCTTGGATTCGCTGAAGACTAACTTATGCGAAAGCATTCACCAAGGATGTCT	Yes	0	1	1	UnDP	No
Polar-centric-Mediophyceae_Chaetoceros_am18s_z_14762	AGCTCCAATAGCGTATATTAAAGTTGTTGCAGTTAAAAAGCTCGTAGTTGGATTTCTGGTAAGAGGGATCGGTCCAGCACTTAGTGTTGGAACTTGTATCTTCTCTGACCATCCTTGGGTTGATCCTGTCTGGCATTAAGTTGTTGGGTAGGGAATGCCCATCGTTTACTGTGAAAAAATTAGAGTGTTCAAAGCAGGCTTATGCCATTGAATATATTAGCATGGAATAATAAGATAGGACCTTGGTACTATTTTGTTGGTTTGCGTACCGATGTAATGATTAACAGGGACAGTTGGGGGTATTCGTATTCAGTATTCAGTGGTGAAATACTTAGACCTACGGAAGACGAACAACTGCGAAAGCATTTACCAGGGATGTTT	Yes	1	0	0	UnDP	No
Cryothecomonas-lineage_Cryothecomonas_am18s_z_89297	AGCTCCAATAGCGTATATTAAAGTTGTTGCAGTTAAAAAGCTCGTAGTTGGATTTCTGGTACAACGCGCCTGGCCCGCAATTCTTGTGAGTGCCGGTGCGCGTTGGCCATCCTTCTAGAAAACGTTTCTACCCGGGTAACTGGGCCGGACTCGCGATCTAGATCTTTTACTTTGAAAAAATTAGAGTGTTTAAAGCAGGCTTTTGCTGTGAATACATTAGCATGGAATAATAATCTAGGACTTCGGTTCTATTTTGTTGGTTTCTAGTACTGAAGTAATGATTGATAGGGATAGTTGGGGGTGCTAGTATTGGCCGGCCAGAGGTGAAATTCTTGGATTCGGTCAAGACTAACTTATGCGAAAGCATTCACCAAGGATGTCT	Yes	1	1	1	UnDP	No
Polar-centric-Mediophyceae_Chaetoceros_am18s_z_18305	AGCTCCAATAGCGTATATTAAAGTTGTTGCAGTTAAAAAGCTCGTAGTTGGATTTCTGGTAGGAGGGACCGGTCAGATCATTGATCTGTACTTGTGTCCTCTCCCGCCATCTTTGGGTGGATCCTTTCTGGCATTAAGTTGTCGGGAAGGGGATGCTCATCTTTTACTGTGAAAAAATTAGAGTGTTCAAAGCAGACTTATGTCATTGAATATATTAGCATGGAATAATAAGATAGGGCTTCAGTACTATTTTGTTGGTTTGCGTACCGAGGTAATGATTAAAAGGGACAGTTGGGGGTATTCGTATTCAGTATTCAGTGGTGAAATACTTAGATCTACGGAAGACGAACTACTGCGAAAGCATTTACCAAGGATGTTT	Yes	0	1	1	UnDP	No
Novel-Clade-4_Novel-Clade-4_X_am18s_z_4960	AGCTCCAATAGCGTATATTAAAGTTGTTGCAGTTAAAAAGCTCGTAGTTGGATTTCTGGTATGCTGCGCCTGGCCCGCCTCGTTAGAGTGTGAGTGCCGGTGCGCGGTTACCATCCTTCTAGAGAACGCGTCTGCCCTTCATTGGGTTGGGCGCGCAATCTAGATCTTTTACTTTGAAAAAATTAGAGTGTTTAAAGCAGGCAATTGTCTTTGAATAGATTAGCATGGAATAATAATTTAGGACTTCGGTTCTATTTTGTTGGTTTCTAGTACTGAAGTAATGATTGATAGGGATAGTTGGGGGTGCTCGTATTCAGCGGCCAGAGGTGAAATTCTTGGATTCGCTGAAGACGAACTTATGCGAAAGCATTCACCAAGGATGTCT	Yes	0	1	0	UnDP	No
Parmales_env_3_Parmales_env_3_X_am18s_z_27377	AGCTCCAATAGCGTATATTAAAGTTGTTGCAGTTAAAAAGCTCGTAGTTGGATTTCTGGTCGAAGCGTTGGGCCGGCCCTAAGGGTCTGAGCTCAAATGTTTTCTGCCATCCTCGCATGGAGACTTTCTGGCATTCAGTTGTCGGGATTTTTATATGCGTCGTTTACTGTGAAAAAATTAGAGTGTTCAAAGCAGGCTTATGCCGTTGAATATATTAGCATGGAATAATAAGATAGGACCCTGGTACTATTTTGTTGGTTTGCGTACCTAGGTAATGATTAATAGGGACAGTTGGGGTTATTTCTATTGCATTGTCAGAGGTGAAATTCTTGGATTTATGCAAGAGAAACTACTGCGAAAGCATTTAACAAGGATGTTT	Yes	0	1	1	UnDP	No
Florenciellales_Pseudochattonella_am18s_z_5164	AGCTCCAATAGCGTATATTAAAGTTGTTGCAGTTAAAAAGCTCGTAGTTGGATTTCTGGTCGCGCCGCCCGGTTGGCCTCGAAAGGGGTACGTACTGGGGCGCGCGTGGCCATCCTCGGGGGAAGGCCGTCTGGCATTAGGTTGTCGGGCGGTCGACGCTCGTCGTTTACTGTGAACAAATTAGAGTGTTCAAAGCAGGCTTAGGCCGTTGAATACATTAGCATGGAATAATGAGATAGGACTTTGGTGGTCTATTTTGTTGGTTTGCACGCCGAAGTAATGATTAATAGGGGCGGTTGGGGGTATTCGTATTCAATTGTCAGAGGTGAAATTCTTGGATTTATGGAAGACGAACTACTGCGAAAGCATTTACCAAGGATGTTT	Yes	1	1	1	UnDP	No
TAGIRI1-lineage_TAGIRI1-lineage_X_am18s_z_35446	AGCTCCAATAGCGTATATTAAAGTTGTTGCAGTTAAAAAGCTCGTAGTTGGATTTCTGGTCTAGTGCCCTGGCCCGCAACGATTTAGTTGTGAGTGCCGGCTGTGCGCTTACCATCCTTCTAGAAAACGTTCCTACCCTTCACTGGGCCGGGTTCGCGATCTAGATCTTTTACTTTGAAAAAATTAGAGTGTTTAAAGCAGGCTTTTGCTATGAATACATTAGCATGGAATAATAATCTAGGACTTCGGTTCTATTTTGTTGGTTTCTAGTACTGAAGTAATGATTGATAGGGATAGTTGGGGGTGCTAGTATTGAGCGGCCAGAGGTGAAATTCTTGGATTCGCTCAAGACTAACTTATGCGAAAGCATTCACCAAGGATGTCT	Yes	0	0	1	UnDP	No
TAGIRI1-lineage_TAGIRI1-lineage_X_am18s_z_20864	AGCTCCAATAGCGTATATTAAAGTTGTTGCAGTTAAAAAGCTCGTAGTTGGATTTCTGGTCTGACGCCCTGGCCTGCACCCTATGGGTGTGTGTGCCGGTTGTGCATCTACCATCCTTCTAGAAAACGGATCTACCCTTCACTGGGCCGGGTTCGCAATCTAGATCTTTTACTTTGAAAAAATTAGAGTGTTTAAAGCAGGCTTTTGCTATGAATACATTAGCATGGAATAATAATCTAGGACTTCGGTTCTATTTTGTTGGTTTCTAGTACTGAAGTAATGATTGATAGGGATAGTTGGGGGTGCTAGTATTGAGAGGCCAGAGGTGAAATTCTTGGATTCTCTCAAGACTAACTTATGCGAAAGCATTCACCAAGGATGTCT	Yes	0	0	1	UnDP	No
TAGIRI1-lineage_TAGIRI1-lineage_X_am18s_z_15356	AGCTCCAATAGCGTATATTAAAGTTGTTGCAGTTAAAAAGCTCGTAGTTGGATTTCTGGTCTGATGCCCTGGCCCGCGCCTAATTTGGTGTGAGTGCCGGCTGTGCGTCTGCCATCCTTCTAGAAAACGTTCCTACCCTTCACTGGGCCGGGTTCGCGATCTAGATCTTTTACTTTGAAAAAATTAGAGTGTTTAAAGCAGGCTTTTGCTATGAATACATTAGCATGGAATAATAATCTAGGACTTCGGTTCTATTTTGTTGGTTTCTAGTACTGAAGTAATGATTGATAGGGATAGTTGGGGGTGCTAGTATTGAGCGGCCAGAGGTGAAATTCTTGGATTCGCTCAAGACTAACTTATGCGAAAGCATTCACCAAGGATGTCT	Yes	0	1	1	UnDP	No
TAGIRI1-lineage_TAGIRI1-lineage_X_am18s_z_21793	AGCTCCAATAGCGTATATTAAAGTTGTTGCAGTTAAAAAGCTCGTAGTTGGATTTCTGGTCTGGTGCCCTGGCCCGCAACGATTTTGTTGTGAGTGCCGGCTGTGCGCCTACCATCCTTCTAGAAAACGTTCCTACCCTTCACTGGGCCGGGTTCGCGATCTAGATCTTTTACTTTGAAAAAATTAGAGTGTTTAAAGCAGGCTTTTGCTATGAATACATTAGCATGGAATAATAATCTAGGACTTCGGTTCTATTTTGTTGGTTTCTAGTACTGAAGTAATGATTGATAGGGATAGTTGGGGGTGCTAGTATTGAGCGGCCAGAGGTGAAATTCTTGGATTCGCTCAAGACTAACTTATGCGAAAGCATTCACCAAGGATGTCT	Yes	0	1	0	UnDP	No
Parmales_env_2_Parmales_env_2_X_am18s_z_37775	AGCTCCAATAGCGTATATTAAAGTTGTTGCAGTTAAAAAGCTCGTAGTTGGATTTCTGGTGAAAACGTTTGGACGGCCCAATGGGTTTGCTCCTTTTCGTATTTCGCCATCCTTGGAGGGAACTTGTCTGGCATTAGGTTGTCGGGCTTGGGATCTTCATCGTTTACTGTGAAAAAATTAGAGTGTTCAAAGCAGGCTTATGCCGTTGAATACATTAGCATGGAATAATAAGATAGGACCTTGGTACTATTTTGTTGGTTTGCGTACCTAGGTAATGATTAATAGGGACAGTTGGGGGTATTCGTATTCAATTGTCAGAGGTGAAATTCTTGGATTTATGGAAGACGAACTACTGCGAAAGCATTTACCAAGGATGTTT	Yes	1	1	1	UnDP	No
Triparmaceae_Triparma_am18s_z_9933	AGCTCCAATAGCGTATATTAAAGTTGTTGCAGTTAAAAAGCTCGTAGTTGGATTTCTGGTGACACGGCGTGGTCGTCTCAATGAGTCTGTACCGTCGCATGTGTCGCCATCCTTGGTTAAAACTTGTCTGGCATTAGGTTGTCGGGCTTGGGATAGCCATCGTTTACTGTGAAAAAATTAGAGTGTTCAAAGCAGGCTTATGCCGTTGAATACATTAGCATGGAATAATAAGATAAGACCCAGGTTCTATTTTGTTGGTTTGCGTACCTAGGTAATGATTAATAGGGACAGTTGGGGGTATTTGTATTCCGTTGTCAGAGGTGAAATTCTTGGATTTACGGAAGACAAACTACTGCGAAAGCATTTACCAAGGATGTTT	Yes	0	1	1	UnDP	No
Parmales_env_2_Parmales_env_2_X_am18s_z_38488	AGCTCCAATAGCGTATATTAAAGTTGTTGCAGTTAAAAAGCTCGTAGTTGGATTTCTGGTGAGAACGTTTGGACGGCCCTATGGGTTTGCTCTAAAATGTATCTCGCCATCCTTGGAGAGAACTTGTCTGGCATTAAGTTGTCGGGTTTGGGATCTTCATCGTTTACTGTGAAAAAATTAGAGTGTTCAAAGCAGGCTTATGCCGTTGAATACATTAGCATGGAATAATAAGATAGGACCTTGGTACTATTTTGTTGGTTTGCGTACCTAGGTAATGATTAATAGGGACAGTTGGGGGTATTCGTATTCAATTGTCAGAGGTGAAATTCTTGGATTTATGGAAGACGAACTACTGCGAAAGCATTTACCAAGGATGTTT	Yes	1	1	1	UnDP	No
Triparmaceae_Triparma_am18s_z_1252	AGCTCCAATAGCGTATATTAAAGTTGTTGCAGTTAAAAAGCTCGTAGTTGGATTTCTGGTGAGTTCGTTTGGCCGGCCGTAAAGGTCTGTGCCGAAATGTTATTCGCCATCCTTGGTGTAATCTTGTCCGCCATTAAGTTGTGTGGGCTTGAGGATGCCATCGTTTACTGTGAAAAAATTAGAGTGTTCAAAGCAGGCTTATGCCGTTGAATACATTAGCATGGAATAATAAGATAGGACCCTGGTACTATTTTGTTGGTTTGCGTACCTAGGTAATGATTAATAGGGACAGTTGGGGGTATTTGTATTCCGTTGTCAGAGGTGAAATTCTTGGATTTACGGAAGACAAACTACTGCGAAAGCATTTACCAAGGATGTTT	Yes	1	1	0	UnDP	No
Radial-centric-basal-Coscinodiscophyceae_Leptocylindrus_am18s_z_18657	AGCTCCAATAGCGTATATTAAAGTTGTTGCAGTTAAAAAGCTCGTAGTTGGATTTCTGGTGCATCCCACTGGCCTATTGGTTAACTCCAACTTGGCTCATTTGGAATACGCCATCTTTAGGCAGACCCGTCGTGGCATTAGGTTGTCGTGATGGTTAAGCCTATCGTTTACTGTGAAGAAATTAGGGTGTTCAAAGCAGGCTTATGCCATGAATACGTTAGCATGGAATAATGAGATAGGATTTCGGTACTATTTTGTTGGTTTGTGTACGGAAATAATGATTAACAGGAACAGTGTTGTGGGTATTCGTATTTCGTTGTCAGAGGTGAAATTCTTGGATTTACGAAAGACGAACGACTGCGAAAGCATTTACCAAGGATGTTT	Yes	1	0	0	UnDP	No
Radial-centric-basal-Coscinodiscophyceae_Leptocylindrus_am18s_z_4654	AGCTCCAATAGCGTATATTAAAGTTGTTGCAGTTAAAAAGCTCGTAGTTGGATTTCTGGTGCATCCCACTGGCCTATTGGTTAACTCCAACTTGGCTCATTTGGAATACGCCATCTTTAGGCAGACCCGTCGTGGCATTAGGTTGTCGTGATGGTTACGCCTATCGTTTACTGTGAAGAAATTAGGGTGTTCAAAGCAGGCTTATGCCATGAATACGTTAGCATGGAATAATGAGATAGGATTTCGGTACTATTTTGTTGGTTTGTGTACGGAAATAATGATTAACAGGAACAGTGTTGTGGGTATTCGTATTTCGTTGTCAGAGGTGAAATTCTTGGATTTACGAAAGACGAACGACTGCGAAAGCATTTACCAAGGATGTTT	Yes	1	1	1	UnDP	No
Radial-centric-basal-Coscinodiscophyceae_Leptocylindrus_am18s_z_42909	AGCTCCAATAGCGTATATTAAAGTTGTTGCAGTTAAAAAGCTCGTAGTTGGATTTCTGGTGCATTCCACTGGCCTATTGGTTAACTCCAACTTGGCTCATTTGGAATACGCCATCTTTAGGCAGACCCGTCGTGGCATTAGGTTGTCGTGATGGTTACGCCTATCGTTTACTGTGAAAAAATTAGGGTGTTCAAAGCAGGCTTATGCCATGAATACGTTAGCATGGAATAATGAGATAGGATTTCGGTACTATTTTGTTGGTTTGTGTACGGAAATAATGATTAACAGGAACAGTGTTGTGGGTATTCGTATTTCGTTGTCAGAGGTGAAATTCTTGGATTTACGAAAGACGAACGACTGCGAAAGCATTTACCAAGGATGTTT	Yes	0	0	1	UnDP	No
Radial-centric-basal-Coscinodiscophyceae_Leptocylindrus_am18s_z_46138	AGCTCCAATAGCGTATATTAAAGTTGTTGCAGTTAAAAAGCTCGTAGTTGGATTTCTGGTGCATTCCACTGGCCTATTGGTTAACTCCAACTTGGCTCATTTGGAATACGCCATCTTTAGGCAGACCCGTCGTGGCATTAGGTTGTCGTGATGGTTACGCCTATCGTTTACTGTGAAGAAATTAGGATGTTCAAAGCAGGCTTATGCCATGAATACGTTAGCATGGAATAATGAGATAGGATTTCGGTACTATTTTGTTGGTTTGTGTACGGAAATAATGATTAACAGGAACAGTGTTGTGGGTATTCGTATTTCGTTGTCAGAGGTGAAATTCTTGGATTTACGAAAGACGAACGACTGCGAAAGCATTTACCAAGGATGTTT	Yes	1	0	0	UnDP	No
Radial-centric-basal-Coscinodiscophyceae_Leptocylindrus_am18s_z_44062	AGCTCCAATAGCGTATATTAAAGTTGTTGCAGTTAAAAAGCTCGTAGTTGGATTTCTGGTGCATTCCACTGGCCTATTGGTTAACTCCAACTTGGCTCATTTGGAATACGCCATCTTTAGGCAGACCCGTCGTGGCATTAGGTTGTCGTGATGGTTACGCCTATCGTTTACTGTGAAGAAATTAGGGAGTTCAAAGCAGGCTTATGCCATGAATACGTTAGCATGGAATAATGAGATAGGATTTCGGTACTATTTTGTTGGTTTGTGTACGGAAATAATGATTAACAGGAACAGTGTTGTGGGTATTCGTATTTCGTTGTCAGAGGTGAAATTCTTGGATTTACGAAAGACGAACGACTGCGAAAGCATTTACCAAGGATGTTT	Yes	0	1	1	UnDP	No
Radial-centric-basal-Coscinodiscophyceae_Leptocylindrus_am18s_z_21303	AGCTCCAATAGCGTATATTAAAGTTGTTGCAGTTAAAAAGCTCGTAGTTGGATTTCTGGTGCATTCCACTGGCCTATTGGTTAACTCCAACTTGGCTCATTTGGAATACGCCATCTTTAGGCAGACCCGTCGTGGCATTAGGTTGTCGTGATGGTTACGCCTATCGTTTACTGTGAAGAAATTAGGGTGTTAAAAGCAGGCTTATGCCATGAATACGTTAGCATGGAATAATGAGATAGGATTTCGGTACTATTTTGTTGGTTTGTGTACGGAAATAATGATTAACAGGAACAGTGTTGTGGGTATTCGTATTTCGTTGTCAGAGGTGAAATTCTTGGATTTACGAAAGACGAACGACTGCGAAAGCATTTACCAAGGATGTTT	Yes	1	0	0	UnDP	No
Radial-centric-basal-Coscinodiscophyceae_Leptocylindrus_am18s_z_16861	AGCTCCAATAGCGTATATTAAAGTTGTTGCAGTTAAAAAGCTCGTAGTTGGATTTCTGGTGCATTCCACTGGCCTATTGGTTAACTCCAACTTGGCTCATTTGGAATACGCCATCTTTAGGCAGACCCGTCGTGGCATTAGGTTGTCGTGATGGTTACGCCTATCGTTTACTGTGAAGAAATTAGGGTGTTCAAAGCAGGCTTATGCCATGAATACGTTAGCATGGAATAAAGAGATAGGATTTCGGTACTATTTTGTTGGTTTGTGTACGGAAATAATGATTAACAGGAACAGTGTTGTGGGTATTCGTATTTCGTTGTCAGAGGTGAAATTCTTGGATTTACGAAAGACGAACGACTGCGAAAGCATTTACCAAGGATGTTT	Yes	1	0	0	UnDP	No
Radial-centric-basal-Coscinodiscophyceae_Leptocylindrus_am18s_z_30699	AGCTCCAATAGCGTATATTAAAGTTGTTGCAGTTAAAAAGCTCGTAGTTGGATTTCTGGTGCATTCCACTGGCCTATTGGTTAACTCCAACTTGGCTCATTTGGAATACGCCATCTTTAGGCAGACCCGTCGTGGCATTAGGTTGTCGTGATGGTTACGCCTATCGTTTACTGTGAAGAAATTAGGGTGTTCAAAGCAGGCTTATGCCATGAATACGTTAGCATGGAATAATGAGATAGGAATTCGGTACTATTTTGTTGGTTTGTGTACGGAAATAATGATTAACAGGAACAGTGTTGTGGGTATTCGTATTTCGTTGTCAGAGGTGAAATTCTTGGATTTACGAAAGACGAACGACTGCGAAAGCATTTACCAAGGATGTTT	Yes	1	1	1	UnDP	No
Radial-centric-basal-Coscinodiscophyceae_Leptocylindrus_am18s_z_31517	AGCTCCAATAGCGTATATTAAAGTTGTTGCAGTTAAAAAGCTCGTAGTTGGATTTCTGGTGCATTCCACTGGCCTATTGGTTAACTCCAACTTGGCTCATTTGGAATACGCCATCTTTAGGCAGACCCGTCGTGGCATTAGGTTGTCGTGATGGTTACGCCTATCGTTTACTGTGAAGAAATTAGGGTGTTCAAAGCAGGCTTATGCCATGAATACGTTAGCATGGAATAATGAGATAGGAGTTCGGTACTATTTTGTTGGTTTGTGTACGGAAATAATGATTAACAGGAACAGTGTTGTGGGTATTCGTATTTCGTTGTCAGAGGTGAAATTCTTGGATTTACGAAAGACGAACGACTGCGAAAGCATTTACCAAGGATGTTT	Yes	0	1	1	UnDP	No
Radial-centric-basal-Coscinodiscophyceae_Leptocylindrus_am18s_z_15759	AGCTCCAATAGCGTATATTAAAGTTGTTGCAGTTAAAAAGCTCGTAGTTGGATTTCTGGTGCATTCCACTGGCCTATTGGTTAACTCCAACTTGGCTCATTTGGAATACGCCATCTTTAGGCAGACCCGTCGTGGCATTAGGTTGTCGTGATGGTTACGCCTATCGTTTACTGTGAAGAAATTAGGGTGTTCAAAGCAGGCTTATGCCATGAATACGTTAGCATGGAATAATGAGATAGGATGTCGGTACTATTTTGTTGGTTTGTGTACGGAAATAATGATTAACAGGAACAGTGTTGTGGGTATTCGTATTTCGTTGTCAGAGGTGAAATTCTTGGATTTACGAAAGACGAACGACTGCGAAAGCATTTACCAAGGATGTTT	Yes	0	1	1	UnDP	No
Radial-centric-basal-Coscinodiscophyceae_Leptocylindrus_am18s_z_50415	AGCTCCAATAGCGTATATTAAAGTTGTTGCAGTTAAAAAGCTCGTAGTTGGATTTCTGGTGCATTCCACTGGCCTATTGGTTAACTCCAACTTGGCTCATTTGGAATACGCCATCTTTAGGCAGACCCGTCGTGGCATTAGGTTGTCGTGATGGTTACGCCTATCGTTTACTGTGAAGAAATTAGGGTGTTCAAAGCAGGCTTATGCCATGAATACGTTAGCATGGAATAATGAGATAGGATTTCGGTACTAGTTTGTTGGTTTGTGTACGGAAATAATGATTAACAGGAACAGTGTTGTGGGTATTCGTATTTCGTTGTCAGAGGTGAAATTCTTGGATTTACGAAAGACGAACGACTGCGAAAGCATTTACCAAGGATGTTT	Yes	0	1	1	UnDP	No
Radial-centric-basal-Coscinodiscophyceae_Leptocylindrus_am18s_z_53858	AGCTCCAATAGCGTATATTAAAGTTGTTGCAGTTAAAAAGCTCGTAGTTGGATTTCTGGTGCATTCCACTGGCCTATTGGTTAACTCCAACTTGGCTCATTTGGAATACGCCATCTTTAGGCAGACCCGTCGTGGCATTAGGTTGTCGTGATGGTTACGCCTATCGTTTACTGTGAAGAAATTAGGGTGTTCAAAGCAGGCTTATGCCATGAATACGTTAGCATGGAATAATGAGATAGGATTTCGGTACTATGTTGTTGGTTTGTGTACGGAAATAATGATTAACAGGAACAGTGTTGTGGGTATTCGTATTTCGTTGTCAGAGGTGAAATTCTTGGATTTACGAAAGACGAACGACTGCGAAAGCATTTACCAAGGATGTTT	Yes	1	1	0	UnDP	No
Radial-centric-basal-Coscinodiscophyceae_Leptocylindrus_am18s_z_33586	AGCTCCAATAGCGTATATTAAAGTTGTTGCAGTTAAAAAGCTCGTAGTTGGATTTCTGGTGCATTCCACTGGCCTATTGGTTAACTCCAACTTGGCTCATTTGGAATACGCCATCTTTAGGCAGACCCGTCGTGGCATTAGGTTGTCGTGATGGTTACGCCTATCGTTTACTGTGAAGAAATTAGGGTGTTCAAAGCAGGCTTATGCCATGAATACGTTAGCATGGAATAATGAGATAGGATTTCGGTACTATTTTGTTGGTTTGTGTACGGAAATAAAGATTAACAGGAACAGTGTTGTGGGTATTCGTATTTCGTTGTCAGAGGTGAAATTCTTGGATTTACGAAAGACGAACGACTGCGAAAGCATTTACCAAGGATGTTT	Yes	1	1	1	UnDP	No
Radial-centric-basal-Coscinodiscophyceae_Leptocylindrus_am18s_z_30826	AGCTCCAATAGCGTATATTAAAGTTGTTGCAGTTAAAAAGCTCGTAGTTGGATTTCTGGTGCATTCCACTGGCCTATTGGTTAACTCCAACTTGGCTCATTTGGAATACGCCATCTTTAGGCAGACCCGTCGTGGCATTAGGTTGTCGTGATGGTTACGCCTATCGTTTACTGTGAAGAAATTAGGGTGTTCAAAGCAGGCTTATGCCATGAATACGTTAGCATGGAATAATGAGATAGGATTTCGGTACTATTTTGTTGGTTTGTGTACGGAAATAATGATTAACAGAAACAGTGTTGTGGGTATTCGTATTTCGTTGTCAGAGGTGAAATTCTTGGATTTACGAAAGACGAACGACTGCGAAAGCATTTACCAAGGATGTTT	Yes	0	1	1	UnDP	No
Radial-centric-basal-Coscinodiscophyceae_Leptocylindrus_am18s_z_13047	AGCTCCAATAGCGTATATTAAAGTTGTTGCAGTTAAAAAGCTCGTAGTTGGATTTCTGGTGCATTCCACTGGCCTATTGGTTAACTCCAACTTGGCTCATTTGGAATACGCCATCTTTAGGCAGACCCGTCGTGGCATTAGGTTGTCGTGATGGTTACGCCTATCGTTTACTGTGAAGAAATTAGGGTGTTCAAAGCAGGCTTATGCCATGAATACGTTAGCATGGAATAATGAGATAGGATTTCGGTACTATTTTGTTGGTTTGTGTACGGAAATAATGATTAACAGGAACAGTGTTGTGGGTATTCGTATTTCGTTGTCAGAGGTGAAATTCTTGGATTTACGAAAGACGAACGACTGCGAAAGCATTTACCAAGGATGTT	Yes	1	1	0	UnDP	No
Radial-centric-basal-Coscinodiscophyceae_Leptocylindrus_am18s_z_13930	AGCTCCAATAGCGTATATTAAAGTTGTTGCAGTTAAAAAGCTCGTAGTTGGATTTCTGGTGCATTCCACTGGCCTATTGGTTAACTCCAACTTGGCTCATTTGGAATACGCCATCTTTAGGCAGACCCGTCGTGGCATTAGGTTGTCGTGATGGTTACGCCTATCGTTTACTGTGAAGAAATTAGGGTGTTCAAAGCAGGCTTATGCCATGAATACGTTAGCATGGAATAATGAGATAGGATTTCGGTACTATTTTGTTGGTTTGTGTACGGAAATAATGAGTAACAGGAACAGTGTTGTGGGTATTCGTATTTCGTTGTCAGAGGTGAAATTCTTGGATTTACGAAAGACGAACGACTGCGAAAGCATTTACCAAGGATGTTT	Yes	0	0	1	UnDP	No
Radial-centric-basal-Coscinodiscophyceae_Leptocylindrus_am18s_z_41086	AGCTCCAATAGCGTATATTAAAGTTGTTGCAGTTAAAAAGCTCGTAGTTGGATTTCTGGTGCATTCCACTGGCCTATTGGTTAACTCCAACTTGGCTCATTTGGAATACGCCATCTTTAGGCAGACCCGTCGTGGCATTAGGTTGTCGTGATGGTTACGCCTATCGTTTACTGTGAAGAAATTAGGGTGTTCAAAGCAGGCTTATGCCATGAATACGTTAGCATGGAATAATGAGATAGGATTTCGGTACTATTTTGTTGGTTTGTGTACGGAAATAATGATTAACAGGAACAGTGTTGTGTGTATTCGTATTTCGTTGTCAGAGGTGAAATTCTTGGATTTACGAAAGACGAACGACTGCGAAAGCATTTACCAAGGATGTTT	Yes	0	0	1	UnDP	No
Radial-centric-basal-Coscinodiscophyceae_Leptocylindrus_am18s_z_46704	AGCTCCAATAGCGTATATTAAAGTTGTTGCAGTTAAAAAGCTCGTAGTTGGATTTCTGGTGCATTCCACTGGCCTATTGGTTAACTCCAACTTGGCTCATTTGGAATACGCCATCTTTAGGCAGACCCGTCGTGGCATTAGGTTGTCGTGATGGTTACGCCTATCGTTTACTGTGAAGAAATTAGGGTGTTCAAAGCAGGCTTATGCCATGAATACGTTAGCATGGAATAATGAGATAGGATTTCGGTACTATTTTGTTGGTTTGTGTACGGAAATAATGATTAACAGGAACAGTGTTGTGGGTATTCGTATTTCGTTGTCAGAGGTGAAATTCTTGGATTTACGAAAGACGAACGACTGCGAAAGCATTTGCCAAGGATGTTT	Yes	0	1	0	UnDP	No
Radial-centric-basal-Coscinodiscophyceae_Leptocylindrus_am18s_z_15051	AGCTCCAATAGCGTATATTAAAGTTGTTGCAGTTAAAAAGCTCGTAGTTGGATTTCTGGTGCATTCCACTGGCCTATTGGTTAACTCCAACTTGGCTCATTTGGAATACGCCATCTTTAGGCAGACCCGTCGTGGCATTAGGTTGTCGTGATGGTTACGCCTATCGTTTACTGTGAAGAAATTAGGGTGTTCAAAGCAGGCTTATGCCATGAATACGTTAGCATGGAATAATGAGATAGGATTTCGGTACTATTTTGTTGGTTTGTGTACGGAAATAATGAATAACAGGAACAGTGTTGTGGGTATTCGTATTTCGTTGTCAGAGGTGAAATTCTTGGATTTACGAAAGACGAACGACTGCGAAAGCATTTACCAAGGATGTTT	Yes	0	0	1	UnDP	No
Radial-centric-basal-Coscinodiscophyceae_Leptocylindrus_am18s_z_163	AGCTCCAATAGCGTATATTAAAGTTGTTGCAGTTAAAAAGCTCGTAGTTGGATTTCTGGTGCATTCCACTGGCCTATTGGTTAACTCCAACTTGGCTCATTTGGAATACGCCATCTTTAGGCAGACCCGTCGTGGCATTAGGTTGTCGTGATGGTTACGCCTATCGTTTACTGTGAAGAAATTAGGGTGTTCAAAGCAGGCTTATGCCATGAATACGTTAGCATGGAATAATGAGATAGGATTTCGGTACTATTTTGTTGGTTTGTGTACGGAAATAATGATTAACAGGAACAGTGTTGTGGGTATTCGTATTTCGTTGTCAGAGGTGAAATTCTTGGATTTACGAAAGACGAACGACTGCGAAAGCATTTACCAAGGATGTTT	Yes	0	1	0	UnDP	No
Radial-centric-basal-Coscinodiscophyceae_Leptocylindrus_am18s_z_24366	AGCTCCAATAGCGTATATTAAAGTTGTTGCAGTTAAAAAGCTCGTAGTTGGATTTCTGGTGCATTCCACTGGCCTATTGGTTAACTCCAACTTGGCTCATTTGGAATACGCCATCTTTAGGCAGACCCGTCGTGGCATTAGGTTGTCGTGATGGTTACGCCTATCGTTTACTGTGAAGAAATTAGGGTGTTCAAAGCAGGCTTATGCCATGAATACGTTAGCATGGAATAATGAGATAGGATTTCGGTTCTATTTTGTTGGTTTGTGTACGGAAATAATGATTAACAGGAACAGTGTTGTGGGTATTCGTATTTCGTTGTCAGAGGTGAAATTCTTGGATTTACGAAAGACGAACGACTGCGAAAGCATTTACCAAGGATGTTT	Yes	0	0	1	UnDP	No
Radial-centric-basal-Coscinodiscophyceae_Leptocylindrus_am18s_z_22756	AGCTCCAATAGCGTATATTAAAGTTGTTGCAGTTAAAAAGCTCGTAGTTGGATTTCTGGTGCATTCCACTGGCCTATTGGTTAACTCCAACTTGGCTCATTTGGAATACGCCATCTTTAGGCAGACCCGTCGTGGCATTAGGTTGTCGTGATGGTTACGCCTATCGTTTACTGTGAAGAAATTAGGGTGTTCAAAGCAGGCTTATGCCATGAATACGTTAGCATGGAATAATGAGATAGTATTTCGGTACTATTTTGTTGGTTTGTGTACGGAAATAATGATTAACAGGAACAGTGTTGTGGGTATTCGTATTTCGTTGTCAGAGGTGAAATTCTTGGATTTACGAAAGACGAACGACTGCGAAAGCATTTACCAAGGATGTTT	Yes	0	0	1	UnDP	No
Radial-centric-basal-Coscinodiscophyceae_Leptocylindrus_am18s_z_32424	AGCTCCAATAGCGTATATTAAAGTTGTTGCAGTTAAAAAGCTCGTAGTTGGATTTCTGGTGCATTCCACTGGCCTATTGGTTAACTCCAACTTGGCTCATTTGGAATACGCCATCTTTAGGCAGACCCGTCGTGGCATTAGGTTGTCGTGATGGTTACGCCTATCGTTTACTGTGAAGAAATTAGGTTGTTCAAAGCAGGCTTATGCCATGAATACGTTAGCATGGAATAATGAGATAGGATTTCGGTACTATTTTGTTGGTTTGTGTACGGAAATAATGATTAACAGGAACAGTGTTGTGGGTATTCGTATTTCGTTGTCAGAGGTGAAATTCTTGGATTTACGAAAGACGAACGACTGCGAAAGCATTTACCAAGGATGTTT	Yes	1	1	0	UnDP	No
Radial-centric-basal-Coscinodiscophyceae_Leptocylindrus_am18s_z_41386	AGCTCCAATAGCGTATATTAAAGTTGTTGCAGTTAAAAAGCTCGTAGTTGGATTTCTGGTGCATTCCACTGGCCTATTGGTTAACTCCAACTTGGCTCATTTGGAATACGCCATCTTTAGGCAGACCCGTCGTGGCATTAGGTTGTCGTGATGGTTACGTCTATCGTTTACTGTGAAGAAATTAGGGTGTTCAAAGCAGGCTTATGCCATGAATACGTTAGCATGGAATAATGAGATAGGATTTCGGTACTATTTTGTTGGTTTGTGTACGGAAATAATGATTAACAGGAACAGTGTTGTGGGTATTCGTATTTCGTTGTCAGAGGTGAAATTCTTGGATTTACGAAAGACGAACGACTGCGAAAGCATTTACCAAGGATGTTT	Yes	0	1	1	UnDP	No
Radial-centric-basal-Coscinodiscophyceae_Leptocylindrus_am18s_z_38009	AGCTCCAATAGCGTATATTAAAGTTGTTGCAGTTAAAAAGCTCGTAGTTGGATTTCTGGTGCATTCCACTGGCCTATTGGTTATCTCCAACTTGGCTCATTTGGAATACGCCATCTTTAGGCAGACCCGTCGTGGCATTAGGTTGTCGTGATGGTTACGCCTATCGTTTACTGTGAAGAAATTAGGGTGTTCAAAGCAGGCTTATGCCATGAATACGTTAGCATGGAATAATGAGATAGGATTTCGGTACTATTTTGTTGGTTTGTGTACGGAAATAATGATTAACAGGAACAGTGTTGTGGGTATTCGTATTTCGTTGTCAGAGGTGAAATTCTTGGATTTACGAAAGACGAACGACTGCGAAAGCATTTACCAAGGATGTTT	Yes	1	1	0	UnDP	No
Florenciellales_Pseudochattonella_am18s_z_1276	AGCTCCAATAGCGTATATTAAAGTTGTTGCAGTTAAAAAGCTCGTAGTTGGATTTCTGGTGGCGCCGCCCGGTTGGCCTCGAAAGGGGTATGTACTGGGGCGCGCGTTGCCATCCTCGGGGGAAGGTCTCCTGGCATTAAGTTGTCGGGGGGCTGACGCTCGTCGTTTACTGTGAACAAATTAGAGTGTTCAAAGCAGGCTTAGGCCGTTGAATACATTAGCATGGAATAATGAGATAGGACTTTGGTGGTCTATTTTGTTGGTTTGCACGCCGAAGTAATGATTAATAGGGGCGGTTGGGGGTATTCGTATTCAATTGTCAGAGGTGAAATTCTTGGATTTATGGAAGACGAACTACTGCGAAAGCATTTACCAAGGATGTTT	Yes	0	0	1	UnDP	No
NA_NA_am18s_z_15575	AGCTCCAATAGCGTATATTAAAGTTGTTGCAGTTAAAAAGCTCGTAGTTGGATTTCTGGTGGGAACGTTTGGTCGTCTCAATGAGTCTGTACTAAAATGTTTTCCGCCATCCTTGGTAAGAACTTGTTTGACCTTAGTTGGTCGAGCTTGGGACTGCCATCGTTTACTGTGAAAAAATTAGAGTGTTCAAAGCAGGCTTATGCCGTTGAATACATTAGCATGGAATAATAAAATGGGCCTTTGGTACTATTTTGTTGGTTTGCGTACCTAGGTAATGATTAATAGGGACAGTTGGGGGTATTCGTATTCCATTGTCAGAGGTGAAATTCTTGGATTTATGGAAGACGAACTACTGCGAAAGCATTTACCAAGGATGTTT	Yes	1	0	0	UnDP	No
Radial-centric-basal-Coscinodiscophyceae_Guinardia_am18s_z_16599	AGCTCCAATAGCGTATATTAAAGTTGTTGCAGTTAAAAAGCTCGTAGTTGGATTTCTGGTGGGAGCAGTCGGTCCTTGATTAATTTCTTGGAACCTGATTGTCTCCTGCCATCCATGGAGAAAACTAATCTGGCATTAAGTTGTCGGGTTGGCAATCTCCATCTTTTACTGTGAAAAAATTAGAGTGTTCAAAGCAGGCTTATGCCGTTGAATATATTAGCATGGAATAATAAGATAGGACTATGGTACTATTTTGTTGGTTTGTGCACCATGGTAATGATTAATAGGGACAGTTGGGGGTATTCGTATTCCATTGTCAGAGGTGAAATTCTTGGATTTATGGAAGACGAACTACTGCGAAAGCATTTACCAAGGATGTTT	Yes	1	0	0	UnDP	No
Radial-centric-basal-Coscinodiscophyceae_Guinardia_am18s_z_1847	AGCTCCAATAGCGTATATTAAAGTTGTTGCAGTTAAAAAGCTCGTAGTTGGATTTCTGGTGGGAGCAGTCGGTCCTTGATTAATTTCTTGGAACCTGATTGTCTCCTGCCATCCATGGAGAAAACTAGTCTGGCATTAAGTTGTCGGGTTGGCAATCTCCATCTTTTACTGTGAAAAAATTAGAGTGTTCAAAGCAGGCTTATGCCGTTGAATATATTAGCATGGAATAATAAGATAGGACTATGGTACTATTTTGTTGGTTTGTGCACCATGGTAATGATTAATAGGGACAGTTGGGGGTATTCGTATTCCATTGTCAGAGGTGAAATTCTTGGATTTATGGAAGACGAACTACTGCGAAAGCATTTACCAAGGATGTTT	Yes	1	0	0	UnDP	No
Polar-centric-Mediophyceae_Ditylum_am18s_z_25624	AGCTCCAATAGCGTATATTAAAGTTGTTGCAGTTAAAAAGCTCGTAGTTGGATTTCTGGTGGGAGCGATCGGTCCGACACTTTGTGTGGGTACTCGTATTGTCTCCGGCCATCCTTGGGCGGAGCCTGTCTGGCATTAAGTTGTCGGGCAGGGGATGCCCATCGTTTACTGTGAAAAAATTAGAGTGTTCAAAGCAGGCTTATGCCGTTGAATATATTAGCATGGAATAATAAGATAGGACCTCGGTACTATTTTGTTGGTTTGTGTGCCAAGGTAATGATTAATAGGGACAGTTGGGGGTATTCGTATTCAGTTGTCAGAGGTGAAATTCTTGGATTTACGGAAGACGAACTACTGCGAAAGCATTTACCAAGGATGTTT	Yes	1	1	0	LoDP	No
Parmales_env_3_Parmales_env_3_X_am18s_z_1490	AGCTCCAATAGCGTATATTAAAGTTGTTGCAGTTAAAAAGCTCGTAGTTGGATTTCTGGTGGGAGCGTTGGGCCGGCCCTAAGGGTCTGTGCTCAAATGTTTTCCGCCATCCTTGAGTGGAACTTTTCTGGCATTCAGTTGTCGGGATTGCTAAACTCATCATTTACTGTGAAAAAATTAGAGTGTTCAAAGCAGGCTTATGCCGTTGAATACATTAGCATGGAATAATAAGATAGGACCCTGGTACTATTTTGTTGGTTTGCGTACCTAGGTAATGATTAATAGGGACAGTTGGGGGTATTTATATTCCGTTGTCAGAGGTGAAATTCTTGGATTTACGGAAGATAAACTACTGCGAAAGCATTTACCAAGGATGTTT	Yes	0	0	1	UnDP	No
Polar-centric-Mediophyceae_Chaetoceros_am18s_z_5051	AGCTCCAATAGCGTATATTAAAGTTGTTGCAGTTAAAAAGCTCGTAGTTGGATTTCTGGTGGGAGGGATACGTTCCACATTCAATGTGGTAACTATATCCTCTCCGGCCATCCTTGGGTGGATCCTTTCTGGCATTAAGTTGTCAGTTAGGGGATGCCCATCGTTTACTGTGAAAAAATTAGAGTGTTCAAAGCAGGCTTATGCCGTTGAATATATTAGCATGGAATAATAAGATAGGGCCTTGGAACTATTTTGTTGGTTTGCGTACCGAGGTAATGATTAATAGGGACAGTTGGGGGTATTTGTATTCAGTATTCAGTGGTGAAATACTTAGACCTACGGAAGACAAACTACTGCGAAAGCATTTACCAAGGATGTTT	Yes	0	0	1	UnDP	No
Polar-centric-Mediophyceae_Chaetoceros_am18s_z_2988	AGCTCCAATAGCGTATATTAAAGTTGTTGCAGTTAAAAAGCTCGTAGTTGGATTTCTGGTGGGAGGGATACGTTCCACATTCAATGTGGTAACTATATCCTCTCCGGCCATCCTTGGGTGGATCTTTTCTGGCATTAAGTTGTCAGTTAGGGGATGCCCATCGTTTACTGTGAAAAAATTAGAGTGTTCAAAGCAGGCTTATGCCGTTGAATATATTAGCATGGAATAATAAGATAGGGCCTTGGAACTATTTTGTTGGTTTGCGTACCGAGGTAATGATTAATAGGGACAGTTGGGGGTATTTGTATTCAGTATTCAGTGGTGAAATACTTAGACCTACGGAAGACAAACTACTGCGAAAGCATTTACCAAGGATGTTT	Yes	0	1	1	UnDP	No
Polar-centric-Mediophyceae_Chaetoceros_am18s_z_6462	AGCTCCAATAGCGTATATTAAAGTTGTTGCAGTTAAAAAGCTCGTAGTTGGATTTCTGGTGGGAGGGATACGTTCCGCATTCAATGTGGTAACTATATCCTCTCCGGCCATCCTTGGGTGGATCCTGTCTGGCATTAAGTTGTCAGTCAGGGGATGCCCATCGTTTACTGTGAAAAAATTAGAGTGTTCAAAGCAGGCTTATGCCGTTGAATATATTAGCATGGAATAATAAGATAGGGCCCTGGTACTATTTTGTTGGTTTGCGTACCGAGGTAATGATTAATAGGGACAGTTGGGGGTATTTGTATTCAGTATTCAGTGGTGAAATACTTAGACCTACGGAAGACAAACTACTGCGAAAGCATTTACCAAGGATGTTT	Yes	1	1	0	UnDP	No
Polar-centric-Mediophyceae_Chaetoceros_am18s_z_17845	AGCTCCAATAGCGTATATTAAAGTTGTTGCAGTTAAAAAGCTCGTAGTTGGATTTCTGGTGGGAGGGATAGGTTCCGCATTCAATGTGGTAACTATATCCTCTCCGGCCATCCTTGGGTGGATCCTGTCTGGCATTAAGTTGTCAGGCAGGGGATGCCCATCGTTTACTGTGAAAAAATTAGAGTGTTCAAAGCAGGCTTATGCCGTTGAATATATTAGCATGGAATAATAAGATAGGGCCCTGGTACTATTTTGTTGGTTTGCGTACCGAGGTAATGATTAATAGGGACAGTTGGGGGTATTTGTATTCAGTATTCAGTGGTGAAATACTTAGACCTACGGAAGACAAACTACTGCGAAAGCATTTACCAAGGATGTTT	Yes	0	0	1	UnDP	No
Polar-centric-Mediophyceae_Chaetoceros_am18s_z_2338	AGCTCCAATAGCGTATATTAAAGTTGTTGCAGTTAAAAAGCTCGTAGTTGGATTTCTGGTGGGAGGGATCAGTCCGACACTATGTGTGGGAACTCGTATCCTCTCCGGCCATCCTTGGGTGGATCCTGTCTGGCATTAGGTTGTCGGGTAGGGGATGCCCATCGTTTACTGTGAAAAAATTAGAGTGTTCAAAGCAGGCTTATGCCATTGAATATATTAGCATGGAATAATAAGATAGGGCCCTGGTACTATTTTGTTGGTTTGCGTACCGGTGTAATGATTAATAGGGACAGTTGGGGGTATTCGTATTCAGTATTCAGTGGTGAAATACTTGGATCTACGGAAGACGAACTACTGCGAAAGCATTTACCAAGGATGTTT	Yes	1	0	0	UnDP	No
Polar-centric-Mediophyceae_Chaetoceros_am18s_z_6531	AGCTCCAATAGCGTATATTAAAGTTGTTGCAGTTAAAAAGCTCGTAGTTGGATTTCTGGTGGGAGGGATCGGTCATTCACTTAGTTGTTTGTACTTGTATCCTCTCCGGCCATCCTTGGGTGGATCCTTTCTGGTATTAGTTTATCGGAATGGCAATACCCATCATTTACTGTGAAAAAATTAGAGTGTTCAAAGCAGGCTTATGCCATTGAATATATTAGCATGGAATAACAATATAGGGCCCTGGTACTATTTTGTTGGTTTGCGTACCGGAGTAATGATTAACAGGGACAGTTGGGGGTATTCGTATTCAGTATTCAGTGGTGAAATACTTAGATCTACGGAAGACGAACTACTGCGAAAGCATTTACCAAGGATGTTT	Yes	1	1	1	UnDP	No
Polar-centric-Mediophyceae_Chaetoceros_am18s_z_2047	AGCTCCAATAGCGTATATTAAAGTTGTTGCAGTTAAAAAGCTCGTAGTTGGATTTCTGGTGGGAGGGATCGGTCCTGCATTCAATGTAGGAACTTGTATCCTCTCCGGCCATCCTTGGGTGGATCTTGTCTGGCATTAAGTTGTCAGTCAGGGGATGCCCATCGTTTACTGTGAAAAAATTAGAGTGTTCAAAGCAGGCTTATGCCATTGAATATATTAGCATGGAATAATAAGATAGGGCCCTGGTACTATTTTGTTGGTTTGCGTACCGAGGTAATGATTAATAGGGACAGTTGGGGGTATTTGTATTCAGTATTCAGTGGTGAAATACTTAGACCTACGGAAGACAAACTACTGCGAAAGCATTTACCAAGGATGTTT	Yes	0	1	1	UnDP	No
Polar-centric-Mediophyceae_Chaetoceros_am18s_z_10578	AGCTCCAATAGCGTATATTAAAGTTGTTGCAGTTAAAAAGCTCGTAGTTGGATTTCTGGTGGGAGGGATCGGTCCTGCATTCTTTGCAGGAACTTGCATCCTCTCCGGCCATCCTTGGGTGGATCTTGTCTGGCATTAAGTTGTCAGGCAGGGGATGCCCATCGTTTACTGTGAAAAAATTAGAGTGTTCAAAGCAGGCTTATGCCATTGAATATATTAGCATGGAATAATAAGATAGGGCCCTGGTACTATTTTGTTGGTTTGCGTACCGAGGTAATGATTAATAGGGACAGTTGGGGGTATTTGTATTCAGTATTCAGTGGTGAAATACTTAGACCTACGGAAGACAAACTACTGCGAAAGCATTTACCAAGGATGTTT	Yes	0	0	1	UnDP	No
Polar-centric-Mediophyceae_Chaetoceros_am18s_z_6365	AGCTCCAATAGCGTATATTAAAGTTGTTGCAGTTAAAAAGCTCGTAGTTGGATTTCTGGTGGGAGGGATCGGTCCTGCATTCTTTGTAGGAACTTGATCCTCTCCCGCCATCCTTGGGTGGATCTTGTCTGGCATTAAGTTGTCAGGCAGGGGATGCCCATCGTTTACTGTGAAAAAATTAGAGTGTTCAAAGCAGGCTTATGCCATTGAATATATTAGCATGGAATAATAAGATAGGGCCCTGGTACTATTTTGTTGGTTTGCGTACCGAGGTAATGATTAATAGGGACAGTTGGGGGTATTTGTATTCAGTATTCAGTGGTGAAATACTTAGACCTACGGAAGACAAACTACTGCGAAAGCATTTACCAAGGATGTTT	Yes	0	0	1	UnDP	No
Polar-centric-Mediophyceae_Chaetoceros_am18s_z_31519	AGCTCCAATAGCGTATATTAAAGTTGTTGCAGTTAAAAAGCTCGTAGTTGGATTTCTGGTGGGAGGGATCGGTCCTGCATTCTTTGTAGGAACTTGCATCCTCTCCGGCCATCCTTGGGTGGATCTTGTCTGGCATTAAGTTGTCAGGCAGGGGATGCCCATCGTTTACTGTGAAAAAATTAGAGTGTTCAAAGCAGGCTTATGCCATTGAATATATTAGCATGGAATAATAAGATAGGGCCCTGGTACTATTTTGTTGGTTTGCGTACCGAGGTAATGATTAATAGGGACAGTTGGGGGTATTTGTATTCAGTATTCAGTGGTGAAATACTTAGACCTACGGAAGACAAACTACTGCGAAAGCATTTACCAAGGATGTTT	Yes	0	1	1	UnDP	No
Polar-centric-Mediophyceae_Chaetoceros_am18s_z_971	AGCTCCAATAGCGTATATTAAAGTTGTTGCAGTTAAAAAGCTCGTAGTTGGATTTCTGGTGGGAGGGATCGGTCCTGCATTCTTTGTAGGAACTTGTATCCTCTCCGGCCATCCTTGGGTGGATCTTGTCTGGCATTAAGTTGTCAGGCAGGGGATGCCCATCGTTTACTGTGAAAAAATTAGAGTGTTCAAAGCAGGCTTATGCCATTGAATATATTAGCATGGAATAATAAGATAGGGCCCTGGTACTATTTTGTTGGTTTGCGTACCGAGGTAATGATTAATAGGGACAGTTGGGGGTATTTGTATTCAGTATTCAGTGGTGAAATACTTAGACCTACGGAAGACAAACTACTGCGAAAGCATTTACCAAGGATGTTT	Yes	1	0	1	UnDP	No
Polar-centric-Mediophyceae_Chaetoceros_am18s_z_608	AGCTCCAATAGCGTATATTAAAGTTGTTGCAGTTAAAAAGCTCGTAGTTGGATTTCTGGTGGGAGGGATCGGTCCTGCATTCTTTGTAGGAACTTGTATCCTCTCCGGCCATCCTTGGGTGGATCTTGTCTGGCATTAAGTTGTCAGTCAGGGGATGCCCATCGTTTACTGTGAAAAAATTAGAGTGTTCAAAGCAGGCTTATGCCATTGAATATATTAGCATGGAATAATAAGATAGGGCCCTGGTACTATTTTGTTGGTTTGCGTACCGAGGTAATGATTAATAGGGACAGTTGGGGGTATTTGTATTCAGTATTCAGTGGTGAAATACTTAGACCTACGGAAGACAAACTACTGCGAAAGCATTTACCAAGGATGTTT	Yes	1	1	0	UnDP	No
Polar-centric-Mediophyceae_Chaetoceros_am18s_z_24836	AGCTCCAATAGCGTATATTAAAGTTGTTGCAGTTAAAAAGCTCGTAGTTGGATTTCTGGTGGGAGGGATCGGTCCTGCATTCTTTGTAGGAACTTGTATCCTCTCCGGCCATCCTTGGGTGGATCTTGTCTGGCATTAAGTTGTCAGTCAGGGGATGCCCATCGTTTACTGTGAAAAAATTAGAGTGTTCAAAGCAGGCTTATGCCGTTGAATATATTAGCATGGAATAATAAGATAGGGCCCTGGTACTATTTTGTTGGTTTGCGTACCGAGGTAATGATTAATAGGGACAGTTGGGGGTATTTGTATTCAGTATTCAGTGGTGAAATACTTAGACCTACGGAAGACAAACTACTGCGAAAGCATTTACCAAGGATGTTT	Yes	1	0	0	UnDP	No
Polar-centric-Mediophyceae_NA_am18s_z_16527	AGCTCCAATAGCGTATATTAAAGTTGTTGCAGTTAAAAAGCTCGTAGTTGGATTTCTGGTGGGAGTGATCGGTCCGACACTTTGTGTGGGTACTCGTATTGTCTCCGGCCATCCTTGGGCCGAGCCTGTCTGGCATTAAGTTGTCGGGCAGGGGATGCCCATCGTTTACTGTGAAAAAATTAGAGTGTTCAAAGCAGGCTTATGCCGTTGAATATATTAGCATGGAATAATAAGATAGGACCTCGGTACTATTTTGTTGGTTTGTGTGCCAAGGTAATGATTAATAGGGACAGTTGGGGGTATTCGTATTCAGTTGTCAGAGGTGAAATTCTTGGATTTACGGAAGACGAACTACTGCGAAAGCATTTACCAAGGATGTTT	Yes	0	0	1	UnDP	No
Triparmaceae_Triparma_am18s_z_1452	AGCTCCAATAGCGTATATTAAAGTTGTTGCAGTTAAAAAGCTCGTAGTTGGATTTCTGGTGGGGACGTTTGGCCGGCCGTAACGGTTTGCGCTGAAATGTTCTTCGCCATCCTTGACGAATACTGGTTCGCCATTAAGTTGTGTGGGCTTGGAGTCGTCATCGTTTACTGTGAAAAAATTAGAGTGTTCAAAGCAGGCTTATGCCGTTGAATACATTAGCATGGAATAATAAGATAGGACCCTGGTACTATTTTGTTGGTTTGCGTACCTAGGTAATGATTAATAGGGACAGTTGGGGGTATTTGTATTCCGTTGTCAGAGGTGAAATTCTTGGATTTACGGAAGACAAACTACTGCGAAAGCATTTACCAAGGATGTTT	Yes	0	1	1	UnDP	No
Florenciellales_Florenciellales_X_am18s_z_2818	AGCTCCAATAGCGTATATTAAAGTTGTTGCAGTTAAAAAGCTCGTAGTTGGATTTCTGGTGGGGCTGTCGGCCTGGCTCCGAAAGGGGTCGTGGCTTGTACACGCCTGGCCATCCTCGGGGGAAGCTCTTCTGCTCTTAATTGAGTGGGGAGTGACGCTCGTCGTTTACTGTGAACAAATTAGAGTGTTCAAAGCAGGCTTAGGCCGTTGAATACATTAGCATGGAATAATGAGATAGGACTTTGGTGGTCTATTTTGTTGGTTTGCACGCCGAAGTAATGATTAATAGGGGCGGTTGGGGGTATTCGTATTCAATTGTCAGAGGTGAAATTCTTGGATTTATGGAAGACGAACTACTGCGAAAGCATTTACCAAGGATGTTT	Yes	1	0	0	UnDP	No
NA_NA_am18s_z_14452	AGCTCCAATAGCGTATATTAAAGTTGTTGCAGTTAAAAAGCTCGTAGTTGGATTTCTGGTGGGGCTGTCGGCCTGGCTCCGAAAGGGGTCGTGGTTTGGACACGCCCGGCCATCCTCGGGGGAAGCGTTGCTGGCATTTGGTTGTCGGCGGCGTGACGCTCGTCGTTTACTGTGAACAAATTAGAGTGTTCAAAGCAGGCTTAGGCCGTTGAATACATTAGCATGGAATAATGAGATAGGACTTTGGTGGTCTATTTTGTTGGTTTGCACGCCGAAGTAATGATTAATAGGGGCGGTTGGGGGTATTCGTATTCAATTGTCAGAGGTGAAATTCTTGGATTTATGGAAGACGAACTACTGCGAAAGCATTTACCAAGGATGTTT	Yes	1	1	0	UnDP	No
Pinguiochrysidaceae_Phaeomonas_am18s_z_31136	AGCTCCAATAGCGTATATTAAAGTTGTTGCAGTTAAAAAGCTCGTAGTTGGATTTCTGGTGGGGGCCGCTGGTCCGCCGCGCAAGCGGCGTGACCGATGCGTGCCTACCGCCATCCTCGGGGGGGCTTCGCGTGGGATTAGTTTCTCGTGCGTGTGTCGACCCGTCTTTTACTGTGAAAAAATTAGAGTGTTCAAAGCAGGCTGAGGCCGTTGAATACATTAGCATGGAATAATGAGATAGGACCTTGGCGGTCTATTTTGTTGGTTTGCACGCCAAGGTAATGATTAATAGGGATAGTTGGGGGTATTCGTATTCAATTGTCAGAGGTGAAATTCTTAGATTTATGGAAGACGAACTACTGCGAAAGCATTTACCAAGGATGTTT	Yes	0	1	1	UnDP	No
Pinguiochrysidaceae_Phaeomonas_am18s_z_22360	AGCTCCAATAGCGTATATTAAAGTTGTTGCAGTTAAAAAGCTCGTAGTTGGATTTCTGGTGGGGGCCGCTGGTCCGCCGCGCAAGCGGCGTGACCGATGCGTGCCTACCGCCATCCTCGGGGGGGCTTCGCGTGGGATTAGTTTCTCGTGCGTTTGTCGACCCGTCTTTTACTGTGAAAAAATTAGAGTGTTCAAAGCAGGCTGAGGCCGTTGAATACATTAGCATGGAATAATGAGATAGGACCTTGGCGGTCTATTTTGTTGGTTTGCACGCCAAGGTAATGATTAATAGGGATAGTTGGGGGTATTCGTATTCAATTGTCAGAGGTGAAATTCTTAGATTTATGGAAGACGAACTACTGCGAAAGCATTTACCAAGGATGTTT	Yes	1	0	0	UnDP	No
Pinguiochrysidaceae_Pinguiochrysis_am18s_z_8725	AGCTCCAATAGCGTATATTAAAGTTGTTGCAGTTAAAAAGCTCGTAGTTGGATTTCTGGTGGGGGTCGCTGGTCCGCTGCGAAAGCGGCGTGTACCGATGCGTACCTACCGCCATCCTCGGGGGGACTGCGTGTGGGATTAGTTTCTCGTGCGTATGGACGCCCGTCTTTTACTGTGAAAAAATTAGAGTGTTCAAAGCAGGCTGAGGCCGTTGAATACATTAGCATGGAATAATAAGATAGGACCTTGGCGGTCTATTTTGTTGGTTTGCACGCCAAGGTAATGATTAATAGGGATAGTTGGGGGTATTCGTATTCAATTGTCAGAGGTGAAATTCTTAGATTTATGGAAGACGAACTACTGCGAAAGCATTTACCAAGGATGTTT	Yes	1	1	1	UnDP	No
Parmales_env_2_Parmales_env_2_X_am18s_z_301	AGCTCCAATAGCGTATATTAAAGTTGTTGCAGTTAAAAAGCTCGTAGTTGGATTTCTGGTGGGGGTGTTTGGCCGGCTCAATGAGTTTTGCGCCTATACGTCTCCGCCATCCTTGGGGAAAACTTGCTTGGCATTAGGTTGTCGAGTTTGGGATCCCCATCGTTTACTGTGAAAAAATTAGAGTGTTCAAAGCAGGCTTATGCCGTTGAATACATTAGCATGGAATAATAAGATAGGACCTTGGTACTATTTTGTTGGTTTGCGTACCTAGGTAATGATTAATAGGGACAGTTGGGGGTATTCGTATTCAATTGTCAGAGGTGAAATTCTTGGATTTATGGAAGACGAACTACTGCGAAAGCATTTACCAAGGATGTTT	Yes	0	0	1	UnDP	No
Parmales_X_Parmales_XX_am18s_z_32264	AGCTCCAATAGCGTATATTAAAGTTGTTGCAGTTAAAAAGCTCGTAGTTGGATTTCTGGTGTGAGCGTCTTGCCGGCCCAAACGGGTCTGTGCAGGCACGCCTCTCGCCATCCTTGCGTCTAACTTGTCTGGCATTAAGTTGTCGGGCTTGGGAAGCGCATCGTTTACTGTGAAAAAATTAGAGTGTTCAAAGCAGGCTTACGCCATTGAATACATTAGCATGGAATAATAAGATAGGACCTTGGTGCTATTTTGTTGGTTTGCGTACCGAGGTAATGATTAATAGGGACAGTTGGGGGTATTTGTATTCCATTGTCAGAGGTGAAATTCTTGGATTTATGGAAGACAAACTACTGCGAAAGCATTTACCAAGGATGTTT	Yes	1	1	1	UnDP	No
Parmales_X_Parmales_XX_am18s_z_2504	AGCTCCAATAGCGTATATTAAAGTTGTTGCAGTTAAAAAGCTCGTAGTTGGATTTCTGGTGTGAGCGTCTTGCCGGCCCAAACGGGTCTGTGCAGGCACGCCTCTCGCCATCCTTGCGTCTAACTTGTCTGGCATTAAGTTGTCGGGCTTGGGAAGCGCATCGTTTACTGTGAAAAAATTAGAGTGTTCAAAGCAGGCTTACGCCGTTGAATACATTAGCATGGAATAATAAGATAGGACCTTGGTGCTATTTTGTTGGTTTGCGTACCGAGGTAATGATTAATAGGGACAGTTGGGGGTATTTGTATTCCATTGTCAGAGGTGAAATTCTTGGATTTATGGAAGACAAACTACTGCGAAAGCATTTACCAAGGATGTTT	Yes	0	1	1	UnDP	No
Filosa-Thecofilosea_XX_Filosa-Thecofilosea_XXX_am18s_z_4743	AGCTCCAATAGCGTATATTAAAGTTGTTGCAGTTAAAAAGCTCGTAGTTGGATTTCTGGTGTGAGGTGCTTGACCCGCCGCGGTTACGCGTGTGAGTGTCGGTGTGCCTCGGCCATCCTTCTAGAAATTGGCTCTGCCCTTCATTGGGTTGGGGTCGAGATCTAGATCTTTTACTTTGAAAAAATTAGAGTGTTTAAAGCAAGCGTTGCGTGAATACATTAGCATGGAATAATAACTTAGGACTTCGGTTCTATTTTGTTGGTTTCTAGGACTGAAGTAATGATTGATAGGGATAGTTGGGGGTGCTAGTATTCAGCGGCCAGAGGTGAAATTCTTGGATTCGCTGAAGACTAACTTATGCGAAAGCATTCACCAAGGATGTCT	Yes	0	0	1	UnDP	No
NA_NA_am18s_z_13614	AGCTCCAATAGCGTATATTAAAGTTGTTGCAGTTAAAAAGCTCGTAGTTGGATTTCTGGTGTGATGCCCTGGCCCGTGCCTCATTTGGTACGTGTGCCGGCTGTGCGTCCGCCATCCTTCTAGAAAACGTGCCTACTCTTCACTGAGACGGGTTACGCGATCTAGATCTTTTACTTTGAAAAAATTAGAGTGTTTAAGGCAGGCTTTTGCTATGAATACATTAGCATGGAATAATAATCTAGGACTTCGGTTCTATTTTGTTGGTTTCTAGTACTGAAGTAATGATTGATAGGGATAGTTGGGGGTGCTAGTATTGAGCGGCCAGAGGTGAAATTCTTGGATTCGCTCAAGACTAACTTATGCGAAAGCATTCACCAAGGATGTCT	Yes	1	0	0	UnDP	No
Novel-Clade-4_Novel-Clade-4_X_am18s_z_24045	AGCTCCAATAGCGTATATTAAAGTTGTTGCAGTTAAAAAGCTCGTAGTTGGATTTCTGGTGTTTCTGCGCCTGGCCCGCCTCGATTAGAGTGTGAGTGCCGGTGCGCGGTCGCCATCCTTCTAGGAAACGTTTCTACCCTTCACTGGGCCGGACTCGCGACCTAGATCTTTTACTTTGAAAAAATTAGAGTGTTTAAAGCAGGCTATTGTCTTTGAATAGATTAGCATGGAATAATGACTTAGGACTTCGGTTCTATTTTGTTGGTTTCTAGTACTGAAGTAATGATTGATAGGGATAGTTGGGGGTGCTCGTATTCAGCGGCCAGAGGTGAAATTCTTGGATTCGCTGAAGACGAACTTATGCGAAAGCATTCACCAAGGATGTCT	Yes	1	0	0	UnDP	No
NA_NA_am18s_z_67678	AGCTCCAATAGCGTATATTAAAGTTGTTGCAGTTAAAAAGCTCGTAGTTGGATTTCTGGTTCAGAGGGCTTGGCCCATGGCCAATTTTAGGTTCATGAGTGCCGATGCTTTCGTACCATCCTTCCGGTGATGATTCAGGTCCCCTTCATTGGGTCAGCCTGGTTGTTCCGGATCTTTTACTTTGAAAAAATTAGAGTGTTTAAAGCAAGCTGTGTGTTGAATACATTAGCATGGAATAATAATCTAGGACTTTGGTTCTATTTTGTTGGTTTCTAGCGCCAAAGTAATGATTGATAGGGATAGTTGGGGGTGCTAGTATTTACCGGCCAGAGGTGAAATTCTTGGATTCGGTAAAGACTAACTTATGCGAAAGCATTCACCAAGGATGTCT	Yes	1	1	0	UnDP	No
NA_NA_am18s_z_3629	AGCTCCAATAGCGTATATTAAAGTTGTTGCAGTTAAAAAGCTCGTAGTTGGATTTCTGGTTCAGAGGGCTTGGCCCATGGCCAATTTTAGGTTCATGAGTGCCGATGCTTTCGTACCATCCTTTCGGTGATGATTCAGGTCCCCTTCATTGGGTCAGCCTGGTTGTTCCGGATCTTTTACTTTGAAAAAATTAGAGTGTTTAAAGCAAGCTGTGTGTTGAATACATTAGCATGGAATAATAATCTAGGACTTTGGTTCTATTTTGTTGGTTTCTAGCGCCAAAGTAATGATTGATAGGGATAGTTGGGGGTGCTAGTATTTACCGGCCAGAGGTGAAATTCTTGGATTCGGTAAAGACTAACTTATGCGAAAGCATTCACCAAGGATGTCT	Yes	0	1	1	UnDP	No
Ventricleftida_X_Ventricleftida_XX_am18s_z_55208	AGCTCCAATAGCGTATATTAAAGTTGTTGCAGTTAAAAAGCTCGTAGTTGGATTTCTGGTTCGCTGCGCCTGACCCGCCTGCGTTAGCAGTGTGAGTGTCGGTTGCGCGGTAGCCATCCTTCTGGAGAACGCGCCTGCCTTTCACTAGGTTGGGTGCGCGACCCAGATCCTTTACTTTGAAAAAATTAGAGTGTTTAAAGCAGGCATTTGCTCTGAATACATTAGCATGGAATAATAATATAGGACTTTGGTTCTATTTTGTTGGTTTCTAGGACTGAAGTAATGATTGATAGGGATCGTTGGGGGTGCTAGTATTGAGCGGCCAGAGGTGAAATTCTTGGATTCGCTCAAGACTAACTTATGCGAAAGCATTCACCAAGGAGATCT	Yes	0	0	1	UnDP	No
Ventricleftida_X_Ventricleftida_XX_am18s_z_14453	AGCTCCAATAGCGTATATTAAAGTTGTTGCAGTTAAAAAGCTCGTAGTTGGATTTCTGGTTCGCTGCGCCTGGCCCGCCTACGTTAGTAGTGTGAGTGCCGGTTGCGCGGTAGCCATCCTTCTGGAGAACGGGCCTGCTCTTCACTGAGTGGGGTCCGCGACCCAGATCCTTTACTTTGAAAAAATTAGAGTGTTTAAAGCAGGCAATTGCTCTGAATACATTAGCATGGAATAATGATATAGGACTTTGGTTCTATTTTGTTGGTTTCTAGGACTGAAGTAATGATTGATAGGGATAGTTGGGGGTGCTAGTATTGAGCGGCCAGAGGTGAAATTCTTGGATTCGCTCAAGACTAACTTATGCGAAAGCATTCACCAAGGATATCT	Yes	0	0	1	UnDP	No
Ventricleftida_X_Ventricleftida_XX_am18s_z_34838	AGCTCCAATAGCGTATATTAAAGTTGTTGCAGTTAAAAAGCTCGTAGTTGGATTTCTGGTTCGCTGCGCCTGGCCCGCCTGCGTTAGCAGTGTGAGTGCCGGTTGCGCGGTAGCCATCCTTCTGGAGAACGGGCCTACTCTTCACTGAGTCGGGTCCGCGACCCAGATCCTTTACTTTGAAAAAATTAGAGTGTTTAAAGCAGGCATTTGCTCTGAATACATTAGCATGGAATAATGATATAGGACTTTGGTTCTATTTTGTTGGTTTCTAGGACTAAAGTAATGATTGATAGGGATAGTTGGGGGTGCTAGTATTGAGCGGCCAGAGGTGAAATTCTTGGATTCGCTCAAGACTAACTTATGCGAAAGCATTCACCAAGGATGTCT	Yes	0	1	1	UnDP	No
Ventricleftida_X_Ventricleftida_XX_am18s_z_42436	AGCTCCAATAGCGTATATTAAAGTTGTTGCAGTTAAAAAGCTCGTAGTTGGATTTCTGGTTCGCTGCGCCTGGCCCGCCTGCGTTAGCAGTGTGAGTGCCGGTTGCGCGGTAGCCATCCTTCTGGAGAACGGGCCTGCCCTTCACTGGGTGGGGTCCGCGACCCAGATCCTTTACTTTGAAAAAATTAGAGTGTTTAAAGCAGGCAATTGCTCTGAATACATTAGCATGGAATAATGATATAGGACTTTGGTTCTATTTTGTTGGTTTCTAGGACTAAAGTAATGATTGATAGGGATGGTTGGGGGTGCTAGTATTGAGCGGCCAGAGGTGAAATTCTTGGATTCGCTCAAGACTAACTTATGCGAAAGCATTCACCAAGGACATCT	Yes	0	0	1	UnDP	No
Ventricleftida_X_Ventricleftida_XX_am18s_z_19735	AGCTCCAATAGCGTATATTAAAGTTGTTGCAGTTAAAAAGCTCGTAGTTGGATTTCTGGTTCGCTGCGCCTGGCCCGCCTGCGTTAGCAGTGTGAGTGCCGGTTTTGCGCGGTAGCCATCCTTCTGGAGAACGGGCCTGCCCTTCACTGGGTGGGGTCCGCGACCCAGATCCTTTACTTTGAAAAAATTAGAGTGTTTAAAGCAGGCAGTTGCTCTGAATACATTAGCATGGAATAATAAGATAGGACTTTGGTTCTATTTTGTTGGTTTCTAGGACTGAAGTAATGATTGATAGGGATAGTTGGGGGTGCTAGTATTGAGCGGCCAGAGGTGAAATTCTTGGATTCGCTCAAGACTAACTTATGCGAAAGCATTCACCAAGGATGTCT	Yes	1	0	0	UnDP	No
Parmales_env_3_Parmales_env_3_X_am18s_z_45425	AGCTCCAATAGCGTATATTAAAGTTGTTGCAGTTAAAAAGCTCGTAGTTGGATTTCTGGTTGAAGCGTTGGGCCGGCCCTAAGGGTCTGAGCTCAAATGTTTTCCGCCATCCTCGCATGGAGACTTTCTGGCATTAAGTTGTCGGGATTTTTATATGCGTCGTTTACTGTGAAAAAATTAGAGTGTTCAAAGCAGGCTTATGCCGTTGAATATATTAGCATGGAATAATAAGATAGGACCCTGGTACTATTTTGTTGGTTTGCGTACCTAGGTAATGATTAATAGGGACAGTTGGGGTTATTTCTATTGCATTGTCAGAGGTGAAATTCTTGGATTTATGCAAGAGAAACTACTGCGAAAGCATTTAACAAGGATGTTT	Yes	0	1	1	UnDP	No
Radial-centric-basal-Coscinodiscophyceae_Corethron_am18s_z_9537	AGCTCCAATAGCGTATATTAAAGTTGTTGCAGTTAAAAAGCTCGTAGTTGGATTTCTGGTTGGGCTGGTGGGTCTGCTCTTAGAGTATGCACCTATCCAGTTTGACCATCCTTTGGGAGAACCATAGTGGCATTAAGTTGTTGGTGTGGATATCCCAATCTTTTACTGTGAAGAAATTAGAGTGTTCAAAGCAGGCTTACGCCGTTGAATATATTAGCATGGAATAATGACATAGGACTATTGTACTATTTTGTTGGTTTGTGCGCAATAGTAATGATTAACAGGGACAGTTGGGGGTATTTGTATTCCATTGTCAGAGGTGAAATTCTTGGATTTCTGGAAGACAAACTACTGCGAAAGCATTTACCAAAGATGTTT	Yes	1	0	0	UnDP	No
Radial-centric-basal-Coscinodiscophyceae_Corethron_am18s_z_4593	AGCTCCAATAGCGTATATTAAAGTTGTTGCAGTTAAAAAGCTCGTAGTTGGATTTCTGGTTGGGCTGGTGGGTCTGCTCTTTGAGTATGCACCTATCCAGTTTGACCATCCTTTGGGAGAACCATAGTGGCATTAAGTTGTTGGTGTGGATATCCCAATCTTTTACTGTGAAGAAATTAGAGTGTTCAAAGCAGGCTTACGCCGTTGAATATATTAGCATGGAATAATGACATAGGACTATTGTACTATTTTGTTGGTTTGTGCGCAATAGTAATGATTAACAGGGACAGTTGGGGGTATTTGTATTCCATTGTCAGAGGTGAAATTCTTGGATTTCTGGAAGACAAACTACTGCGAAAGCATTTACCAAAGATGTTT	Yes	0	1	1	UnDP	No
Peregriniidae_Peregrinia_am18s_z_41089	AGCTCCAATAGCGTATATTAAAGTTGTTGCAGTTAAAAAGCTCGTAGTTGGATTTCTGGTTTAGTGCGCTTGACCCGCCGCCGTTAGGCGTGTGAGTGTCGATGCGCGCTTACCATCCTTCTAGAGAACGTTTCTGCCCTTTACTGGGTTGGACTCGCAATCTAGAACTTTTACTTTGAAAAAATTAGAGTGTTTAAAGCAGGCTCGCGCTATGAATACACTAGCATGGAATAATAACTTAGGACTTTAGTCTTATTTTGTTGGTTTCTAGGACTGAAGTAATGATTGATAGGGATAGTTGGGGGTGCTAGTATTCAGCGGCCAGAGGTGAAATTCTTGGATTCGCTGAAGACTAACTTATGCGAAAGCATTCACCAAGGATGTCT	Yes	0	1	1	UnDP	No
Botuliformidae_Botuliformidae_X_am18s_z_9325	AGCTCCAATAGCGTATATTAAAGTTGTTGCAGTTAAAAAGCTCGTAGTTGGATTTCTGGTTTGATGCCCTGGCCCGCTTCAAATTTTGGAGTGTGTGCCGGCTGTGCGTCTGCCATCCTTCTAGAAAACGTTCGTACCCTTCACTGGGCCGCGTTCGAGATCTAGATCTTTTACTTTGAAAAAATTAGAGTGTTTAAAGCAGGCAGTTGCTATGAATACATTAGCATGGAATAATAATCTAGGACTTCGGTTCTATTTTGTTGGTTTCTAGTACTGAAGTAATGATTGATAGGGATAGTTGGGGGTGCTAGTATTGAGCGGCCAGAGGTGAAATTCTTGGATTCGCTCAAGACTAACTTATGCGAAAGCATTCACCAAGGATGTCT	Yes	0	1	1	UnDP	No
Filosa_XX_Discomonas_am18s_z_18261	AGCTCCAATAGCGTATATTAAAGTTGTTGCAGTTAAAAAGCTCGTAGTTGGATTTCTGGTTTGATGCGCCTGGCCCGCTACGGTTTACGTACGTGAGTGCCGGTGCGCGTCTGCCATCCTTCTAGAAAACGTGTCTACGGTTCATTCCGGCGGATACGCGATCTAGATCTTTTACTTTGAAAAAATTAGAGTGTTTAAAGCAGGCATTTGCGATGAATACATTAGCATGGAATAATAATTTAGGACTTTGGTTCTATTTTGTTGGTTTCCGGAACTGAAGTAATGATTGATAGGGATTGTTGGGGGTGCTAGTATTCAGCGGCCAGAGGTGAAATTCTTGGATTCGCTGAAGACTAACTTATGCGAAAGCATTCACCAAGGAAGTCT	Yes	1	0	1	UnDP	No
Thaumatomonadidae_Thaumatomastix_am18s_z_8754	AGCTCCAATAGCGTATATTAAAGTTGTTGCAGTTAAAAAGCTCGTAGTTGGATTTCTGGTTTGATGCGCTTGGCCCGCCATGTCTATCATGCGTGAGTGCCGACGCGCGTCTACCATCCTTCTAGAGAACGTTTCTACCCTTCATTGGGCCGGACTCGCAATCTAGATCTTTTACTTTGAAAAAATTAGAGTGTTCAAAGCAGGCTTGTGCTGTGAATACATTAGCATGGAATAATAATTTAGGACTTTAGCCCTATTTTGTTGGTTTCTAGGACTGAAGTAATGATTGATAGGGATAGTTGGGGGTGCTAGTATTCAGCGGCCAGAGGTGAAATTCTTGGATTCGCTGAAGACTAACTTATGCGAAAGCATTCACCAAGGATGTCT	Yes	1	1	1	UnDP	No
Polar-centric-Mediophyceae_Chaetoceros_am18s_z_5784	AGCTCCAATAGCGTATATTAAAGTTGTTGCAGTTAAAAAGCTCGTAGTTGGATTTCTGTTGGAAGCGATCTGCCCGCTCTTAGAGTCGGTGCTTGCATCGTCTTCCGACATCCTTGGGTGGAGCCAGTCTGGCATTAAGTTGTCGGGCTGGGGATGCCCATCGTTTACTGTGAATTAATTAGAGTGTTCAAAGCAGGCTTATGCCGTTGAATATATTAGCATGGAATAATAAGATAGGACCTTGGTACTATTTTGTTGGTTTGCGCACCAAGGTAATGATCAATAGGGACAGTTGGGGGTATTCGTATTCAGTTGTCAGAGGTGAAATTCTTAGATTTATTGAAGACGAACTACTGCGAAAGCATTTACCAAGGATGTTT	Yes	1	1	1	UnDP	No
Polar-centric-Mediophyceae_Chaetoceros_am18s_z_10246	AGCTCCAATAGCGTATATTAAAGTTGTTGCAGTTAAAAAGCTCGTAGTTGGATTTCTGTTGGAAGGGATCAGCCCTACTCTCAGAGTAGGCGCTCGCATCGTCTTCCGACATCCTTGGGTGGAGCCAGTCTGGCATTAAGTTGTCGGGCTGGGGATGCCCATCGTTTACTGTGAATTAATTAGAGTGTTCAAAGCAGGCTTACGCCGTTGAATATATTAGCATGGAATAATAAGATAGGACCTTGGTACTATTTTGTTGGTTTGCGCACCAAGGTAATGATCAATAGGGACAGTTGGGGGTATTCGTATTCAGTTGTCAGAGGTGAAATTCTTAGATTTATTGAAGACGAACTACTGCGAAAGCATTTACCAAGGATGTTT	Yes	0	1	0	UnDP	No
Polar-centric-Mediophyceae_Chaetoceros_am18s_z_7817	AGCTCCAATAGCGTATATTAAAGTTGTTGCAGTTAAAAAGCTCGTAGTTGGATTTCTGTTGGAAGGGATCAGCCCTACTCTTAGAGTAGGCGCTCGCATCGTCTTCCGACATCCTTGGGTGGAGCCAGTCTGGCATTAAGTTGTCGGGCTGGGGATGCCCATCGTTTACTGTGAATTAATTAGAGTGTTCAAAGCAGGCTTACGCCGTTGAATATATTAGCATGGAATAATAAGATAGGACCTTGGTACTATTTTGTTGGTTTGCGCACCAAGGTAATGATCAATAGGGACAGTTGGGGGTATTCGTATTCAGTTGTCAGAGGTGAAATTCTTAGATTTATTGAAGACGAACTACTGCGAAAGCATTTACCAAGGATGTTT	Yes	0	1	1	UnDP	No
Polar-centric-Mediophyceae_Chaetoceros_am18s_z_31831	AGCTCCAATAGCGTATATTAAAGTTGTTGCAGTTAAAAAGCTCGTAGTTGGATTTCTGTTGGAAGGGATCAGCCCTACTCTTAGAGTAGGCGCTCGCATCGTCTTCCGACATCCTTGGGTGGAGCCAGTCTGGCATTAAGTTGTCGGGCTGGGGATGCCCATCGTTTACTGTGAATTAATTAGAGTGTTCAAAGCAGGCTTATGCCGTTGAATATATTAGCATGGAATAATAAGATAGGACCTTGGTACTATTTTGTTGGTTTGCGCACCAAGGTAATGATCAATAGGGACAGTTGGGGGTATTCGTATTCAGTTGTCAGAGGTGAAATTCTTAGATTTATTGAAGACGAACTACTGCGAAAGCATTTACCAAGGATGTTT	Yes	0	0	1	UnDP	No
Polar-centric-Mediophyceae_Chaetoceros_am18s_z_10754	AGCTCCAATAGCGTATATTAAAGTTGTTGCAGTTAAAAAGCTCGTAGTTGGATTTCTGTTGGAAGGGATCGGCCCCACTCTCAGAGTAGGCGCTCGCATCGTCTTCCGACATCCTTGGGTGGAGCCAGTCTGGCATTAAGTTGTCGGGCTGGGGATGCCCATCGTTTACTGTGAATTAATTAGAGTGTTCAAAGCAGGCTTATGCCGTTGAATATATTAGCATGGAATAATAAGATAGGACCTTGGTACTATTTTGTTGGTTTGCGTTGCAAGGTAATGATCAATAGGGACAGTTGGGGGTATTCGTATTCAGTTGTCAGAGGTGAAATTCTTAGATTTATTGAAGACGAACTACTGCGAAAGCATTTACCAAGGATGTTT	Yes	0	1	1	UnDP	No
Polar-centric-Mediophyceae_Chaetoceros_am18s_z_39878	AGCTCCAATAGCGTATATTAAAGTTGTTGCAGTTAAAAAGCTCGTAGTTGGATTTCTGTTGGAAGGGATCGGCCCCACTCTCAGAGTAGGCGCTCGCATCGTCTTCCGACATCCTTGGGTGGAGCCAGTCTGGCATTAGGTTGTCGGGCTGGGGATGCCCATCGTTTACTGTGAATTAATTAGAGTGTTCAAAGCAGGCTTATGCCGTTGAATATATTAGCATGGAATAATAAGATAGGACCTTGGTACTATTTTGTTGGTTTGCGCACCAAGGTAATGATCAATAGGGACAGTTGGGGGTATTCGTATTCAGTTGTCAGAGGTGAAATTCTTAGATTTATTGAAGACGAACTACTGCGAAAGCATTTACCAAGGATGTTT	Yes	1	0	0	UnDP	No
Araphid-pennate_Delphineis_am18s_z_10256	AGCTCCAATAGCGTATATTAAAGTTGTTGCAGTTAAAAAGCTCGTAGTTGGATTTGTGGACGGAGTGGCTGGCCTCACTTGTGAGTGCCGTGCCTTTTCCGTCCATCCTTGGGTGGAATCTGTGTGGCATTGAGTTGTCGTGCAGGGGATGCCCATCGTTTACTGTGAAAAAATTAGAGTGTTCAAAGCAGGCTTACGCCTTGAATATATTAGCATGGAATAATAAGATAGGACCTGGGTACTATTTTGTTGGTTTGCGCACCGAGGTAATGATTAATAGGGACAGTTGGGGGTATTCGTATTCCATTGTCAGAGGTGAAATTCTTGGATTTTTGGAAGACGAACTACTGCGAAAGCATTTACCAAGGATGTTT	Yes	1	1	1	UnDP	No
Raphid-pennate_NA_am18s_z_24047	AGCTCCAATAGCGTATATTAAAGTTGTTGCAGTTAAAAAGCTCGTAGTTGGATTTGTGGCTGTCCCGAGCGGCCCAACACTTAGTGTTAGTGTCAGCTTGGGTCGCCATCCTTGGGTGGAACCTATGTGGCATTAGGTTGTCGTGTAGGGGATGCCCATCGTTTACTGTGAAAAAATTAGAGTGTTCAAAGCAGGCTTATGCCGTTGAATATATTAGCATGGAATAATAAGATAGGACCTTGGTACTATTTTGTTGGTTTGCGCACCAAGGTAATGATTAATAGGGACAGTTGGGGGTATTCGTATTCCATTGTCAGAGGTGAAATTCTTGGATTTTTGGAAGACGAACTACTGCGAAAGCATTTACCAAGGATGTTT	Yes	1	0	0	UnDP	No
Raphid-pennate_NA_am18s_z_21723	AGCTCCAATAGCGTATATTAAAGTTGTTGCAGTTAAAAAGCTCGTAGTTGGATTTGTGGCTGTCTCGAGCGGCCTGACACTTAGTGTTAGTGTTTGCTTGGGTCGCCATCCTTGGGTGGAACCTATGTGGCATTAGGTTGTCGTGTAGGGGATGCCCATCGTTTACTGTGAAAAAATTAGAGTGTTCAAAGCAGGCTTATGCCGTTGAATATATTAGCATGGAATAATAAGATAGGACCTTGGTACTATTTTGTTGGTTTGCGCACCAAGGTAATGATTAATAGGGACAGTTGGGGGTATTCGTATTCCATTGTCAGAGGTGAAATTCTTGGATTTTTGGAAGACGAACTACTGCGAAAGCATTTACCAAGGATGTTT	Yes	0	1	0	UnDP	No
Raphid-pennate_NA_am18s_z_40677	AGCTCCAATAGCGTATATTAAAGTTGTTGCAGTTAAAAAGCTCGTAGTTGGATTTGTGGTGTACGCCGGCGGCCCGTCGCAAGACGGAGCTTGCTTGCGTCGCCATCCTTGGGTGGATCCTGTGTGGCATTCAGTTGTCGTGCAGGGGATGCCCATCGTTTACTGTGAAAAAATTAGAGTGTTCAAAGCAGGCTTATGCCGTTGAATATATTAGCATGGAATAATAAGATAGGACCTTGGTACTATTTTGTTGGTTTGCGCACCAAGGTAATGATTAATAGGGACAGTTGGGGGTATTCGTATTCCATTGTCAGAGGTGAAATTCTTGGATTTTTGGAAGACGAACTACTGCGAAAGCATTTACCAAGGATGTT	Yes	1	1	0	UnDP	No
Raphid-pennate_NA_am18s_z_830	AGCTCCAATAGCGTATATTAAAGTTGTTGCAGTTAAAAAGCTCGTAGTTGGATTTGTGGTGTACGCCGGCGGCCCGTCGCAAGACGGAGCTTGCTTGCGTCGCCATCCTTGGGTGGATCCTGTGTGGCATTCAGTTGTCGTGCAGGGGATGCCCATCGTTTACTGTGAAAAAATTAGAGTGTTCAAAGCAGGCTTATGCCGTTGAATATATTAGCATGGAATAATAAGATAGGACCTTGGTACTATTTTGTTGGTTTGCGCACCAAGGTAATGATTAATAGGGACAGTTGGGGGTATTCGTATTCCATTGTCAGAGGTGAAATTCTTGGATTTTTGGAAGACGAACTACTGCGAAAGCATTTACCAAGGATGTTT	Yes	0	1	1	UnDP	No
Raphid-pennate_NA_am18s_z_60434	AGCTCCAATAGCGTATATTAAAGTTGTTGCAGTTAAAAAGCTCGTAGTTGGATTTGTGGTGTACGCCGGCGGCCCGTCGCAAGACGGAGCTTGCTTGCGTCGCCATCCTTGGGTGGATCCTGTGTGGCATTTAGTTGTCGTGCAGGGGATGCCCATCGTTTACTGTGAAAAAATTAGAGTGTTCAAAGCAGGCTTACGCCGTTGAATATATTAGCATGGAATAATAAGATAGGACCTTGGTACTATTTTGTTGGTTTGCGCACCAAGGTAATGATTAATAGGGACAGTTGGGGGTATTCGTATTCCATTGTCAGAGGTGAAATTCTTGGATTTTTGGAAGACGAACTACTGCGAAAGCATTTACCAAGGATGTT	Yes	1	0	0	UnDP	No
Raphid-pennate_Pseudo-nitzschia_am18s_z_1760	AGCTCCAATAGCGTATATTAAAGTTGTTGCAGTTAAAAAGCTCGTAGTTGGATTTGTGGTGTGTCCAGCCGGCCTTTGCTCTTTGAGTGATTGTGCTGTGCTGGTCTGCCATGTTTGGGTGGAATCTGTGTGGCATTAAGTTGTCGTGCAGGGGATGCCCATCGTTTACTGTGAAAAAATTAGAGTGTTCAAAGCAGGCTTATGCCGTTGAATATATTAGCATGGAATAATGATATAGGACCTTGGTACTATTTTGTTGGTTTGCGCACTAAGGTAATGATTAAGAGGGACAGTTGGGGGTATTTGTATTCCATTGTCAGAGGTGAAATTCTTAGATTTTTGGAAGACAAACTACTGCGAAAGCATTTACCAAGGATGTTT	Yes	1	0	0	LoDP	No
Raphid-pennate_Pseudo-nitzschia_am18s_z_1260	AGCTCCAATAGCGTATATTAAAGTTGTTGCAGTTAAAAAGCTCGTAGTTGGATTTGTGGTGTGTCCAGCTGGCCTTTGCTCTTTGAGTGATTGTGCTGTGCTGGTCTGCCATGTTTGGGTGGAATCTGTGTGGCATTAAGTTGTCGTGCAGGGGATGCCCATCGTTTACTGTGAAAAAATTAGAGTGTTCAAAGCAGGCTTATGCCGTTGAATATATTAGCATGGAATAATGATATAGGACCTTGGTACTATTTTGTTGGTTTGCGCACTAAGGTAATGATTAAGAGGGACAGTTGGGGGTATTTGTATTCCATTGTCAGAGGTGAAATTCTTAGATTTTTGGAAGACAAACTACTGCGAAAGCATTTACCAAGGATGTTT	Yes	1	1	0	LoDP	No
Raphid-pennate_Fragilariopsis_am18s_z_14141	AGCTCCAATAGCGTATATTAAAGTTGTTGCAGTTAAAAAGCTCGTAGTTGGATTTGTGGTGTGTCCAGTCGGCCTTTGCTCTTTGAGTGACTGAGCTGTTACTGGTCTGCCATGTTTGGGTGGAATCTGTGTGGCATTAAGTTGTCGTGCAGGGGATACCCATCGTTTACTGTGAAAAAATTAGAGTGTTCAAAGCAGGCTTATGCCTCTGAATATATTAGCATGGAATAATGATATAGGACCTTGGTACTATTTTGTTGGTTTGCGCACTGAGGTAATGATTAAGAGGGACAGTTGGGGGTATTTGTATTCCATTGTCAGAGGTGAAATTCTTGGATTTTTGGAAGACAAACTACTGCGAAAGCATTTACCAAGGATGTTT	Yes	0	1	1	LoDP	No
Raphid-pennate_Pseudo-nitzschia_am18s_z_776	AGCTCCAATAGCGTATATTAAAGTTGTTGCAGTTAAAAAGCTCGTAGTTGGATTTGTGGTGTGTCTAGTCGGCCTTTGCTCTTTGAGTGATTGTGCTGTACTGGTCTGCCATGTTTGGGTGGAATCTGTGTGGCATTAGGTTGTCGTGCAGGGGATGCCCATCGTTTACTGTGAAAAAATTAGAGTGTTCAAAGCAGGCTTATGCCGTTGAATATATTAGCATGGAATAATGATATAGGACCTTGGTACTATTTTGTTGGTTTGCGCACTAAGGTAATGATTAAGAGGGACAGTTGGGGGTATTTGTATTCCATTGTCAGAGGTGAAATTCTTGGATTTTTGGAAGACAAACTACTGCGAAAGCATTTACCAAGGATGTTT	Yes	0	1	1	LoDP	No
Raphid-pennate_NA_am18s_z_26502	AGCTCCAATAGCGTATATTAAAGTTGTTGCAGTTAAAAAGCTCGTAGTTGGATTTTTGGTAGATTGCTGTGGTCCAATTGGTACTAACAGCAATGTCCATCTTTGGGTGGAGCCTGCGTGGCATTAGGTTGTCGTGTAGGGGATGCTCATCGTTTACTGTGAAAAAATTAGAGTGTTCAAAGCAGGCTTACGCCGTTGAATATATTAGCATGGAATAATGAGATAGGACCTTGGTACTATTTTGTTGGTTTGCGCATCAAGGTAATGATTAATAGGGACAGTTGGGGGTATTCGTATTCCATTGTCAGAGGTGAAATTCTTGGATTTCTGGAAGACGAACTACTGCGAAAGCATTTACCAAGGATGTTT	Yes	1	1	0	UnDP	No
Prymnesiophyceae_Clade_E_X_Prymnesiophyceae_Clade_E_XX_am18s_z_18337	AGCTCCAATAGCGTATATTAAAGTTGTTGCAGTTAAAACGCTCGTAGTCGGATTTCGGGACGGGCTGCCAGGTCTGCCGATGGGTATGTACTTGGCGGCGCGTCCTTCCTTCCGGAGACCGCGCCTACTCTTAACTGAGCGGGCGCGGGAGACGGAACGTTTACTTTGAAAAAATCAGAGTGTTTCAAGCAGGCATCTCGCTCTTGCATGGATTAGCATGGGATAATGAAATAGGACTTTGGTGCTATTTTGTTGGTTTCGAACACCGAAGTAATGATTAACAGGGACAGTCAGGGGCACTCGTATTCCGTCGAGAGAGGTGAAATTCTCAGACCAACGGAAGACGAACCACTGCGAAAGCATTTGCCAGGGATGTTT	Yes	0	1	1	UnDP	No
Prymnesiaceae_Haptolina_am18s_z_1119	AGCTCCAATAGCGTATATTAAAGTTGTTGCAGTTAAAACGCTCGTAGTCGGATTTCGGGGCCTGCCTGCCGGTCTGCCGATGGGTATGCACTGGCAGGCGCGTCCTTCCTTCCGGAGACTGTCCCTACTCTTAACTGAGCGGGGTCGGGAGACGGATCGTTTACTTTGAAAAAATCAGAGTGTTTCAAGCAGGCAGCTCGCTCTTGCATGGATTAGCATGGGATAATGAAATAGGACTTTGGTGCTATTTTGTTGGTTTCGAACACCGAAGTAATGATTAACAGGGACAGTCAGGGGCACTCGTATTCCGCCGAGAGAGGTGAAATTCTCAGACCAGCGGAAGACGAACCACTGCGAAAGCATTTGCCAGGGATGTTT	Yes	0	1	1	UnDP	No
Prymnesiaceae_Haptolina_am18s_z_2457	AGCTCCAATAGCGTATATTAAAGTTGTTGCAGTTAAAACGCTCGTAGTCGGATTTCGGGGCCTGCCTGCCGGTCTGCCGATGGGTATGCACTGGCAGGCGCGTCCTTCCTTCCGGAGACTGTCCCTACTCTTAGCTGAGCGGGGTCGGGAGACGGATCGTTTACTTTGAAAAAATCAGAGTGTTTCAAGCAGGCAGCTCGCTCTTGCATGGATTAGCATGGGATAATGAAATAGGACTTTGGTGCTATTTTGTTGGTTTCGAACACCGAAGTAATGATTAACAGGGACAGTCAGGGGCACTCGTATTCCGCCGAGAGAGGTGAAATTCTCAGACCAGCGGAAGACGAACCACTGCGAAAGCATTTGCCAGGGATGTTT	Yes	0	1	1	UnDP	No
Prymnesiaceae_Haptolina_am18s_z_19737	AGCTCCAATAGCGTATATTAAAGTTGTTGCAGTTAAAACGCTCGTAGTCGGATTTCGGGGCCTGCCTGCTGGTCTGCCGATGGGTATGCACTGGCAGGCGCGTCCTTCCTTCCGGAGACTGTCCCTACTCTTAACTGAGCGGGGTCGGGAGACGGATCGTTTACTTTGAAAAAATCAGAGTGTTTCAAGCAGGCAGCTCGCTCTTGCATGGATTAGCATGGGATAATGAAATAGGACTTTGGTGCTATTTTGTTGGTTTCGAACACCGAAGTAATGATTAACAGGGACAGTCAGGGGCACTCGTATTCCGCCGAGAGAGGTGAAATTCTCAGACCAGCGGAAGACGAACCACTGCGAAAGCATTTGCCAGGGATGTTT	Yes	1	1	0	UnDP	No
Prymnesiaceae_Haptolina_am18s_z_15577	AGCTCCAATAGCGTATATTAAAGTTGTTGCAGTTAAAACGCTCGTAGTCGGATTTCGGGGCCTGCGTGCCGGTCTGCCGATGGGTATGCACTGGCAGGCGCGTCCTTCCTTCCGGAGACTGTCCCTACTCTTAACTGAGCGGGGTCGGGAGACGGATCGTTTACTTTGAAAAAATCAGAGTGTTTCAAGCAGGCAGCTCGCTCTTGCATGGATTAGCATGGGATAATGAAATAGGACTTTGGTGCTATTTTGTTGGTTTCGAACACCGAAGTAATGATTAACAGGGACAGTCAGGGGCACTCGTATTCCGCCGAGAGAGGTGAAATTCTCAGACCAGCGGAAGACGAACCACTGCGAAAGCATTTGCCAGGGATGTTT	Yes	0	1	1	UnDP	No
Prymnesiaceae_Dicrateria_am18s_z_857	AGCTCCAATAGCGTATATTAAAGTTGTTGCAGTTAAAACGCTCGTAGTCGGATTTCGGGGCGGCTTCGTCGGTCTGCCGATGGGTATGCACTGACGCGGGCGTCCTTCCTTCCGGAGACGCGTCCTACTCTTAGCTGAGCGGGGCGTGGAGACGGATCGTTTACTTTGAAAAAATCAGAGTGTTTCAAGCAGGCATCATCGCTCTTGCATGGATTAGCATGGGATAATGAAATAGGACCTTGGTGCTATTTTGTTGGTTTCGAGCACCGAAGTAATGATTAACAGGGACAGTCAGGGGCACTCGTATTCCGCCGAGAGAGGTGAAATTCTCAGACCAGCGGAAGACGAACCACTGCGAAAGCATTTGCCAGGGATGTTT	Yes	0	0	1	HiDP	Yes
NA_NA_am18s_z_10779	AGCTCCAATAGCGTATATTAAAGTTGTTGCAGTTAAAACGCTCGTAGTCGGATTTCGGGGCGGGACGACCGGTCTGCCGATGGGTATGCACTGGTCGGCGCGTCCTTCCTTCCGGAGACCGTGCCTACTCTTAACTGAGCGGGGACGGGAGACGGATCGTTTACTTTGAAAAAATCAGAGTGTTTCAAGCAGGCAACTCGCTTTGCATGGATTAGCATGGGATAATGAAATAGGACTTTGGTGCTATTTTGTTGGTTTCGAACACCGAAGTAATGATTAATAGGGACAGTCAGGGGCACTCGTATTCCGCCGAGAGAGGTGAAATTCTCAGACCAGCGGAAGACGAACCACTGCGAAAGCATTTGCCAGGGATGTTT	Yes	1	0	0	UnDP	No
Prymnesiophyceae_Clade_B4_Prymnesiophyceae_Clade_B4_X_am18s_z_6180	AGCTCCAATAGCGTATATTAAAGTTGTTGCAGTTAAAACGCTCGTAGTCGGATTTCGGGGCGGGCCCGCCGGTTTGCCGTTGGGTATATACTGGTGGGGTCGTCCTTCCTTCCGGAGACCGCGCCTCCTCTTAACTGAGCGGGCGTGGGAGACGGATCGTTTACTTTGAAAAAATCAGAGTGTTTCACGCAGGCACGTCGCTCTTGCATGGATTAGCATGGGATGATGAAATAGGACCTTGGTGCTATTTTGTTGGTTTCGAGCACCGAGGTAATGATTAACAGGGACAGTCAGGGGCACTCGTATTCCGCAGAGAGAGGTGAAATTCTCAGACCCGCGGAAGACGAACCACTGCGAAAGCATTTGCCAGGGATGTTT	Yes	1	1	1	UnDP	No
Noelaerhabdaceae_Gephyrocapsa_am18s_z_17546	AGCTCCAATAGCGTATATTAAAGTTGTTGCAGTTAAAACGCTCGTAGTCGGATTTCGGGGCGGGCCGACCGGTCTGCCGATGGGTATGCACTGGCCGACGCGTCCTTCCACTCGGAGACCGCGCCTACTCTTAACTGAGCGGGCGCGGAAGACGGGTCTTTTACTTTGAAAAAATCAGAGTGTTTCAAGCAGGCAGTCGCTCTTGCATGGATTAGCATGGGATAATGAAATAGGACTCTGGTGCTATTTTGTTGGTTTCGAACACCGGAGTAATGATTAACAGGGACAGTCAGGGGCACTCGTATTCCGCCGAGAGAGGTGAAATTCTCAGACCAGCGGAAGACGAACCACTGCGAAAGCATTTGCCAGGGATGTTT	Yes	1	1	0	HiDP	No
Noelaerhabdaceae_Gephyrocapsa_am18s_z_17546	AGCTCCAATAGCGTATATTAAAGTTGTTGCAGTTAAAACGCTCGTAGTCGGATTTCGGGGCGGGCCGACCGGTCTGCCGATGGGTATGCACTGGCCGACGCGTCCTTCCACTCGGAGACCGCGCCTACTCTTAACTGAGCGGGCGCGGAAGACGGGTCTTTTACTTTGAAAAAATCAGAGTGTTTCAAGCAGGCAGTCGCTCTTGCATGGATTAGCATGGGATAATGAAATAGGACTCTGGTGCTATTTTGTTGGTTTCGAACACCGGAGTAATGATTAACAGGGACAGTCAGGGGCACTCGTATTCCGCCGAGAGAGGTGAAATTCTCAGACCAGCGGAAGACGAACCACTGCGAAAGCATTTGCCAGGGATGTTT	Yes	1	1	0	HiDP	No
Noelaerhabdaceae_Gephyrocapsa_am18s_z_18074	AGCTCCAATAGCGTATATTAAAGTTGTTGCAGTTAAAACGCTCGTAGTCGGATTTCGGGGCGGGCCGACCGGTCTGCCGATGGGTATGCACTGGCCGGCGCGTCCTTCCCCCCGGAGACCGCGCCTACTCTTAACTGAGCGGGCGCGGGAGACGGGTCTTTTACTTTGAAAAAATCAGAGTGTTTCAAGCAGGCAGTCGCTCTTGCATGGATTAGCATGGGATAATGAAATAGGACTCTGGTGCTATTTTGTTGGTTTCGAACACCGGAGTAATGATTAACAGGGACAGTCAGGGGCACTCGTATTCCGCCGAGAGAGGTGAAATTCTCAGACCAGCGGAAGACGAACCACTGCGAAAGCATTTGCCAGGGATGTTT	Yes	1	1	1	HiDP	No
Noelaerhabdaceae_Gephyrocapsa_am18s_z_18074	AGCTCCAATAGCGTATATTAAAGTTGTTGCAGTTAAAACGCTCGTAGTCGGATTTCGGGGCGGGCCGACCGGTCTGCCGATGGGTATGCACTGGCCGGCGCGTCCTTCCCCCCGGAGACCGCGCCTACTCTTAACTGAGCGGGCGCGGGAGACGGGTCTTTTACTTTGAAAAAATCAGAGTGTTTCAAGCAGGCAGTCGCTCTTGCATGGATTAGCATGGGATAATGAAATAGGACTCTGGTGCTATTTTGTTGGTTTCGAACACCGGAGTAATGATTAACAGGGACAGTCAGGGGCACTCGTATTCCGCCGAGAGAGGTGAAATTCTCAGACCAGCGGAAGACGAACCACTGCGAAAGCATTTGCCAGGGATGTTT	Yes	1	1	1	HiDP	No
Prymnesiophyceae_Clade_E_X_Prymnesiophyceae_Clade_E_XX_am18s_z_10238	AGCTCCAATAGCGTATATTAAAGTTGTTGCAGTTAAAACGCTCGTAGTCGGATTTCGGGGCGGGCCGACCGGTCTGCCGATGGGTATGCACTGGCCGGCGCGTCCTTCCTTCCGGAGACCGCGCCTACTCTTAGCTGAGCGGGCGTGGGAGACGGATCGTTTACTTTGAAAAAATCAGAGTGTTTCAAGCAGGCATCTCGCTCTTGCATGGATTAGCATGGGATAATGAAATAGGACTTTGGTGCTATTTTGTTGGTTTCGAACACCGAAGTAATGATTAACAGGGACAGTCAGGGGCACTCGTATTCCGTCGAGAGAGGTGAAATTCTCAGACCAACGGAAGACGAACCACTGCGAAAGCATTTGCCAGGGATGTTT	Yes	0	0	1	UnDP	No
Prymnesiophyceae_Clade_B4_Prymnesiophyceae_Clade_B4_X_am18s_z_7557	AGCTCCAATAGCGTATATTAAAGTTGTTGCAGTTAAAACGCTCGTAGTCGGATTTCGGGGCGGGCCTGCCGGTTTGCCGATGGGTATATACTGGTGGGTGCGTCCTTCCTTCCGGAGACCGCGCCTCCTCTTAACTGAGCGGGCGTGGGAGACGGATCGTTTACTTTGAAAAAATCAGAGTGTTTCAAGCAGGCATGTCGCTCTTGCATGGATTAGCATGGGATAATGAAATAGGACTTTGGTGCTATTTTGTTGGTTTCGAACACCGAAGTAATGATTAACAGGGACAGTCAGGGGCACTCGTATTCCGCAGAGAGAGGTGAAATTCTCAGACCCGCGGAAGACGAACCACTGCGAAAGCATTTGCCAGGGATGTTT	Yes	1	1	0	UnDP	No
Prymnesiophyceae_Clade_B4_Prymnesiophyceae_Clade_B4_X_am18s_z_8329	AGCTCCAATAGCGTATATTAAAGTTGTTGCAGTTAAAACGCTCGTAGTCGGATTTCGGGGCGGGCCTGCCGGTTTGCCGATGGGTATATACTGGTGGGTGCGTCCTTCCTTCCGGAGACCGCGCCTCCTCTTAACTGAGCGGGCGTGGGAGACGGATCGTTTACTTTGAAAAAATCAGAGTGTTTCAAGCAGGCATGTCGCTTTTGCATGGATTAGCATGGGATAATGAAATAGGACTTTGGTGCTATTTTGTTGGTTTCGAGCACCGAAGTAATGATTAACAGGGACAGTCAGGGGCACTCGTATTCCGCAGAGAGAGGTGAAATTCTCAGACCCGCGGAAGACGAACCACTGCGAAAGCATTTGCCAGGGATGTTT	Yes	1	1	1	UnDP	No
Prymnesiophyceae_Clade_B4_Prymnesiophyceae_Clade_B4_X_am18s_z_7524	AGCTCCAATAGCGTATATTAAAGTTGTTGCAGTTAAAACGCTCGTAGTCGGATTTCGGGGCGGGCCTGCCGGTTTGCCGATGGGTATGTACTGGTGGGTGCGTCCTTCCTTCCGGAGACCGCGCCTCTTCTTAACTGAATGGGCGCGGGAGACGGATCGTTTACTTTGAAAAAATCAGAGTGTTTCAAGCAGGCATGTCGCTTTTGCATGGATTAGCATGGGATAATGAAATAGGACTTTGGTGCTATTTTGTTGGTTTCGAACACCGAAGTAATGATTAACAGGGACAGTCAGGGGCACTCGTATTCCGCAGAGAGAGGTGAAATTCTCAGACCCGCGGAAGACGAACCACTGCGAAAGCATTTGCCAGGGATGTTT	Yes	1	0	0	UnDP	No
Calcidiscaceae_Calcidiscus_am18s_z_5852	AGCTCCAATAGCGTATATTAAAGTTGTTGCAGTTAAAACGCTCGTAGTCGGATTTCGGGGCGTGCGAGCCGGTCTGCCGATGGGTATGCACTGGCGTTGCGCGTCCTTTCTTTCGGAGCTCTCCGCTGCTCTTAGCTGAGCGGTGGGGGGAGACGGATCGTTTACTTTGAAAAAATCAGAGTGTTTCAAGCAGGCAGCTCGCTCTTGCATGGATTAGCATGGGATAATGAAATAGGACTCTGGTGCTATTTTGTTGGTTTCGAACACCGGAGTAATGGTCAACAGGGACAGTCAGGGGCACTCGTATTCCGCCGAGAGAGGTGAAATTCTCAGACCAGCGGAAGACGAACCACTGCGAAAGCATTTGCCAGGGATGTTT	Yes	0	0	1	HiDP	No
Calcidiscaceae_NA_am18s_z_15413	AGCTCCAATAGCGTATATTAAAGTTGTTGCAGTTAAAACGCTCGTAGTCGGATTTCGGGGCGTGCGAGCCGGTCTGCCGATGGGTATGCACTGGCTTTCGCGCGTCCTTTCTTTCGGAGCTCTCTGCTGCTCTTAGCTGAGCGGTGGGGGGAGACGGATCGTTTACTTTGAAAAAATCAGAGTGTTTCAAGCAGGCAGCTCGCTCTTGCATGGATTAGCATGGGATAATGAAATAGGACTCTGGTGCTATTTTGTTGGTTTCGAACACCGGAGTAATGGTCAACAGGGACAGTCAGGGGCACTCGTATTCCGCCGAGAGAGGTGAAATTCTCAGACCAGCGGAAGACGAACCACTGCGAAAGCATTTGCCAGGGATGTTT	Yes	0	1	0	UnDP	No
Prymnesiophyceae_Clade_B4_Prymnesiophyceae_Clade_B4_X_am18s_z_18950	AGCTCCAATAGCGTATATTAAAGTTGTTGCAGTTAAAACGCTCGTAGTCGGATTTCGGGTCGCCCCTGCCGGTTTGCCGATGGGTATATACTGGTGGGGTCGTCCTTCCTTCCGGAGACCGCGCCTCCTCTTAGCTGAGCGGGCGTGGGAGACGGATCGTTTACTTTGAAAAAATCAGAGTGTTTCAAGCAGGCATGTCGCTCTTGCATGGATTAGCATGGGATAATGAAATAGGACTTTGGTGCTATTTTGTTGGTTTCGAGCACCGGAGTAATGATTAACAGGGACAGTCAGGGGCACTCGTATTCCGCAGAGAGAGGTGAAATTCTCAGACCCGCGGAAGACGAACCACTGCGAAAGCATTTGCCAGGGATGTTT	Yes	1	0	0	UnDP	No
Phaeocystaceae_Phaeocystis_am18s_z_5236	AGCTCCAATAGCGTATATTAAAGTTGTTGCAGTTAAAACGCTCGTAGTCGGGTTTCGGGTCGGGCCGAGCGGTCTGCCGATGGGTATGCACTGTTTGGCGCGGCCTTCTTTCCGGAGACCGCGGCTACTCTTAACTGAGCGGGCGTGGGAGACGGATCGTTTACTTTGAAAAAATCAGAGTGTTTCAAGCAGGCAGCTCGCTCTTGCATGGTACAGCATGGGATGATTGAATAGGACTCCGGTGCTATTTTGTTGGTTTCGAACACCAGGAGTAATGATTAACAGGGACAGTCAGGGGCACTCGTATTCCGTCGAGAGAGGTGAAATTCTCAGACCAATGGAAGACGAACCACTGCGAAAGCATTTGCCAGGGATGTTT	Yes	1	1	1	HiDP	No
Prymnesiophyceae_Clade_E_X_Prymnesiophyceae_Clade_E_XX_am18s_z_5336	AGCTCCAATAGCGTATATTAAAGTTGTTGCAGTTAAAACGCTCGTAGTCGTATTTCGGGGCGGGCTGCTCGGTCTGCCGATGGGTATGCACTGGGTGGCGCGTCCTTCCTTCCGGAGACCGCGCCTACTCTTAACTGAGCGGGCGCGGGAGACGGAACGTTTACTTTGAAAAAATCAGAGTGTTTCAAGCAGGCATCTCGCTCTTGCATGGATTAGCATGGGATAATGAAATAGGACTTTGGTGCTATTTTGTTGGTTTCGAACACCGAAGTAATGATTAACAGGGACAGTCAGGGGCACTCGTATTCCGTCGAGAGAGGTGAAATTCTCAGACCAACGGAAGACGAACCACTGCGAAAGCATTTGCCAGGGATGTTT	Yes	0	1	1	UnDP	No
Chrysochromulinaceae_Chrysochromulina_am18s_z_6106	AGCTCCAATAGCGTATATTAAAGTTGTTGCAGTTAGAACGCTCGTAGTCGGATTTCGGGGCGAGCCTTCCGGTCTGCCGATGGGTACGCACTGGTCGGCGCGTCCTTCCTTCCGGAGACCGTGCCTACTCTTAACTGAGCGGGGGCGGGAGACGGAACGTTTACTTTGAAAAAATCAGAGTGTTTCAAGCAGGCAGCTCGCTCTTGCATGGATTAGCATGGGATAATGAAATAGGACTTTGGTGCTATTTTGTTGGTTTCGAACACCGAAGTAATGATGAGAAGGGACAGTCAGGGGCACTCGTATTCCGCCGAGAGAGGTGAAATTCTCAGACCAGCGGAAGACGAACCACTGCGAAAGCATTTGCCAGGGATGTTT	Yes	1	1	0	HiDP	No
Chrysochromulinaceae_Chrysochromulina_am18s_z_31935	AGCTCCAATAGCGTATATTAAAGTTGTTGCAGTTAGAACGCTCGTAGTCGGATTTCGGGGCGAGCCTTCCGGTCTGCCGATGGGTACGCACTGGTCGGCGCGTCCTTCCTTCCGGAGACCGTGCCTACTCTTAACTGAGCGGGGGCGGGAGACGGAACGTTTACTTTGAAAAAATCAGAGTGTTTCAAGCAGGCAGCTCGCTCTTGCATGGATTAGCATGGGATAATGAAATAGGACTTTGGTGCTATTTTGTTGGTTTCGAACACCGAAGTAATGATGAGAAGGGACAGTCAGGGGCACTCGTATTCCGTTGAGAGAGGTGAAATTCTCAGACCAGCGGAAGACGAACCACTGCGAAAGCATTTGCCAGGGATGTTT	Yes	0	1	0	HiDP	No
Chrysochromulinaceae_Chrysochromulina_am18s_z_1549	AGCTCCAATAGCGTATATTAAAGTTGTTGCAGTTAGAACGCTCGTAGTCGGATTTCGGGGCGAGCCTTCCGGTCTGCCGATGGGTACGCACTGGTCGGCGCGTCCTTCCTTCCGGAGACCGTGCCTACTCTTAACTGAGCGGGGGCGGGAGACGGAACGTTTACTTTGAAAAAATCAGAGTGTTTCAAGCAGGCAGCTTGCTCTTGCATGGATTAGCATGGGATAATGAAATAGGACTTTGGTGCTATTTTGTTGGTTTCGAACACCGAAGTAATGATGAGAAGGGACAGTCAGGGGCACTCGTATTCCGCCGAGAGAGGTGAAATTCTCAGACCAGCGGAAGACGAACCACTGCGAAAGCATTTGCCAGGGATGTTT	Yes	1	0	0	HiDP	No
Chrysochromulinaceae_Chrysochromulina_am18s_z_39756	AGCTCCAATAGCGTATATTAAAGTTGTTGCAGTTAGAACGCTCGTAGTCGGATTTCGGGGCGAGCCTTCCGGTCTGCCGATGGGTACGCACTGGTCGGGTCGTCCTTCCTTCCGGAGACCGTCCCTACTCTTAACTGAGCGGGGTCGGGAGACGGAATTTTTACTTTGAAAAAATCAGAGTGTTTCAAGCAGGCAGCTCGCTCTTGCATGGATTAGCATGGGATAATGAAATAGGACTTTGGTGCTATTTTGTTGGTTTCGAACACCGAAGTAATGATGAGAAGGGACAGTCAGGGGCACTCGTATTCCGCCGAGAGAGGTGAAATTCTCAGACCAGCGGAAGACGAACCACTGCGAAAGCATTTGCCAGGGATGTTT	Yes	1	1	1	HiDP	No
Chrysochromulinaceae_Chrysochromulina_am18s_z_24002	AGCTCCAATAGCGTATATTAAAGTTGTTGCAGTTAGAACGCTCGTAGTCGGATTTCGGGGCGGGACGACCGGTCTGCCGATGGGTACGCACTGGTGGTCGCGTCCTTCCTTCCGGAGACCGTGCCTACTCTTAACTGAGCGGGGGCGGGAGACGGAACGTTTACTTTGAAAAAATCAGAGTGTTTCAAGCAGGCAGCTCGCTCTTGCATGGATTAGCATGGGATAATGAAATAGGACTTTGGTGCTATTTTGTTGGTTTCGAACACCGAAGTAATGATGAGAAGGGACAGTCAGGGGCACTCGTATTCCGCCGAGAGAGGTGAAATTCTCAGACCAGCGGAAGACGAACCACTGCGAAAGCATTTGCCAGGGATGTTT	Yes	1	1	1	HiDP	No
Chrysochromulinaceae_Chrysochromulina_am18s_z_4655	AGCTCCAATAGCGTATATTAAAGTTGTTGCAGTTAGAACGCTCGTAGTCGGATTTCGGGGCGGGACGACCGGTCTGCCGATGGGTATGCACTGGTGGTCGCGTCCTTCCTTCCGGAGACCGTGCCTACTCTTAACTGAGCGGGTGCGGGAGACGGATCGTTTACTTTGAAAAAATCAGAGTGTTTCAAGCAGGCAGCTCGCTCTTGCATGGATTAGCATGGGATAATGAAATAGGACTTTGGTGCTATTTTGTTGGTTTCGAACACCGAAGTAATGATTAACAGGGACAGTCAGGGGCACTCGTATTCCGCCGAGAGAGGTGAAATTCTCAGACCAGCGGAAGACGAACTACTGCGAAAGCATTTGCCAGGGATGTTT	Yes	1	1	1	HiDP	No
Chrysochromulinaceae_Chrysochromulina_am18s_z_14661	AGCTCCAATAGCGTATATTAAAGTTGTTGCAGTTAGAACGCTCGTAGTCGGATTTCGGGGCGGGCCGACCGGTCTGCCGATGGGGACGCACTGGTCGGCGCGTCCTTCCTTCCGGAGACCGTGCCTACTCTTAACTGAGCGGGGGCGGGAGACGGATCGTTTACTTTGAAAAAATCAGAGTGTTTCAAGCAGGCAGCTCGCTCTTGCATGGATTAGCATGGGATAATGAAATAGGACTTTGGTGCTATTTTGTTGGTTTCGAACACCGAAGTAATGATTAACAGGGACAGTCAGGGGCACTCGTATTCCGCCGAGAGAGGTGAAATTCTCAGACCAGCGGAAGACGAACTACTGCGAAAGCATTTGCCAGGGATGTTT	Yes	1	0	0	HiDP	No
Chrysochromulinaceae_Chrysochromulina_am18s_z_8772	AGCTCCAATAGCGTATATTAAAGTTGTTGCAGTTAGAACGCTCGTAGTCGGATTTCGGGGCGGGCCGACCGGTCTGCCGATGGGTACGCACTGGCCGGCGCGTCCTTCCTTCCGGAGACCGTGCCTACTCTTAACTGAGCGGGGGCGGGAGACGGATCGTTTACTTTGAAAAAATCAGAGTGTTTCAAGCAGGCAGCTCGCTCTTGCATGGATTAGCATGGGATAATGAAATAGGACTTTGGTGCTATTTTGTTGGTTTCGAACACCGAAGTAATGATTAACAGGGACAGTCAGGGGCACTCGTATTCCGCCGAGAGAGGTGAAATTCTCAGACCAGCGGAAGACGAACTACTGCGAAAGCATTTGCCAGGGATGTTT	Yes	1	1	1	HiDP	No
Chrysochromulinaceae_Chrysochromulina_am18s_z_15875	AGCTCCAATAGCGTATATTAAAGTTGTTGCAGTTAGAACGCTCGTAGTCGGATTTCGGGGCGGGCCGACCGGTCTGCCGATGGGTACGCACTGGGCGGCGCGTCCTTCCTTCCGGAGACCGTGCCTACTCTTAACTGAGCGGGGGCGGGAGACGGATCGTTTACTTTGAAAAAATCAGAGTGTTTCAAGCAGGCAGCTCGCTCTTGCATGGATTAGCATGGGATAATGAAATAGGACTTTGGTGCTATTTTGTTGGTTTCGAACACCGAAGTAATGATTAACAGGGACAGTCAGGGGCACTCGTATTCCGCCGAGAGAGGTGAAATTCTCAGACCAGCGGAAGACGAACTACTGCGAAAGCATTTGCCAGGGATGTTT	Yes	0	1	1	HiDP	No
Chrysochromulinaceae_Chrysochromulina_am18s_z_4315	AGCTCCAATAGCGTATATTAAAGTTGTTGCAGTTAGAACGCTCGTAGTCGGATTTCGGGGCGGGCCGACCGGTCTGCCGATGGGTACGCACTGGTCGGCGCGTCCTTCCTGCCGGAGACCGTGCCTACTCTTAACTGAGCGGGGGCGGGAGACGGCACTTTTACTTTGAAAAAATCAGAGTGTTTCAAGCAGGCAGCTCGCTCTTGCATGGATTAGCATGGGATAATGAAATAGGACTTTGGTGCTATTTTGTTGGTTTCGAACACCGAAGTAATGATGAGAAGGGACAGTCAGGGGCACTCGTATTCCGCCGAGAGAGGTGAAATTCTCAGACCAGCGGAAGACGAACCACTGCGAAAGCATTTGCCAGGGATGTTT	Yes	1	1	0	HiDP	No
Chrysochromulinaceae_Chrysochromulina_am18s_z_2953	AGCTCCAATAGCGTATATTAAAGTTGTTGCAGTTAGAACGCTCGTAGTCGGATTTCGGGGCGGGCCGACCGGTCTGCCGATGGGTACGCACTGGTCGGCGCGTCCTTCCTTCCGGAGACCGCGCCTACTCTTAACTGAGCGGGTTCGGGAGACGGATCGTTTACTTTGAAAAAATCAGAGTGTTTCAAGCAGGCAGCTCGCTCTTGCATGGATTAGCATGGGATAATGAAATAGGACTTTGGTGCTATTTTGTTGGTTTCGAACACCGAAGTAATGATTAAAAGGGACAGTCAGGGGCACTCGTATTCCGCCGAGAGAGGTGAAATTCTCAGACCAGCGGAAGACGAACCACTGCGAAAGCATTTGCCAGGGATGTTT	Yes	1	1	1	HiDP	No
Chrysochromulinaceae_Chrysochromulina_am18s_z_7727	AGCTCCAATAGCGTATATTAAAGTTGTTGCAGTTAGAACGCTCGTAGTCGGATTTCGGGGCGGGCCGACCGGTCTGCCGATGGGTACGCACTGGTCGGCGCGTCCTTCCTTCCGGAGACCGCGCCTACTCTTAACTGAGCGGGTTCGGGAGACGGATCGTTTACTTTGAAAAAATCAGAGTGTTTCAAGCAGGCAGCTCGCTCTTGCATGGATTAGCATGGGATAATGAAATAGGACTTTGGTGCTATTTTGTTGGTTTCGAACACCGAAGTAATGATTAAAAGGGACAGTCAGGGGCACTCGTATTCCGCCGAGAGAGGTGAAATTCTTAGACCAGCGGAAGACGAACCACTGCGAAAGCATTTGCCAGGGATGTTT	Yes	0	1	1	HiDP	No
Chrysochromulinaceae_Chrysochromulina_am18s_z_9502	AGCTCCAATAGCGTATATTAAAGTTGTTGCAGTTAGAACGCTCGTAGTCGGATTTCGGGGCGGGCCGACCGGTCTGCCGATGGGTACGCACTGGTCGGCGCGTCCTTCCTTCCGGAGACCGCGCCTACTCTTAACTGAGCGGGTTCGGGAGACGGATCGTTTACTTTGAAAAAATCAGAGTGTTTCAAGCAGGCAGCTCGCTTTTGCATGGATTAGCATGGGATAATGAAATAGGACTTTGGTGCTATTTTGTTGGTTTCGAACACCGAAGTAATGATTAAAAGGGACAGTCAGGGGCACTCGTATTCCGCCGAGAGAGGTGAAATTCTCAGACCAGCGGAAGACGAACCACTGCGAAAGCATTTGCCAGGGATGTTT	Yes	1	1	0	HiDP	No
Chrysochromulinaceae_Chrysochromulina_am18s_z_8568	AGCTCCAATAGCGTATATTAAAGTTGTTGCAGTTAGAACGCTCGTAGTCGGATTTCGGGGCGGGCCGACCGGTCTGCCGATGGGTACGCACTGGTCGGCGCGTCCTTCCTTCCGGAGACCGTCCCTACTCTTAACTGAGCGGGGGCGGGAGACGGAACGTTTACTTTGAAAAAATCAGAGTGTTTCAAGCAGGCAGCTCGCTCTTGCATGGATTAGCATGGGATAATGAAATAGGACTTTGGTGCTATTTTGTTGGTTTCGAACACCGAAGTAATGATGAGAAGGGACAGTCAGGGGCACTCGTATTCCGCCGAGAGAGGTGAAATTCTCAGACCAGCGGAAGACGAACCACTGCGAAAGCATTTGCCAGGGATGTTT	Yes	1	1	0	HiDP	No
Chrysochromulinaceae_Chrysochromulina_am18s_z_8026	AGCTCCAATAGCGTATATTAAAGTTGTTGCAGTTAGAACGCTCGTAGTCGGATTTCGGGGCGGGCCGACCGGTCTGCCGATGGGTACGCACTGGTCGGCGCGTCCTTCCTTCCGGAGACCGTCCCTACTCTTAACTGAGCGGGGGCGGGAGACGGAACGTTTACTTTGAAAAAATCAGAGTGTTTCAAGCAGGCAGTGCGCTCTTGCATGGATTAGCATGGGATAATGAAATAGGACTTTGGTGCTATTTTGTTGGTTTCGAACACCGAAGTAATGATTAAAAGGGACAGTCAGGGGCACTCGTATTCCGCCGAGAGAGGTGAAATTCTCAGACCAGCGGAAGACGAACCACTGCGAAAGCATTTGCCAGGGATGTTT	Yes	1	0	0	HiDP	No
Chrysochromulinaceae_Chrysochromulina_am18s_z_23687	AGCTCCAATAGCGTATATTAAAGTTGTTGCAGTTAGAACGCTCGTAGTCGGATTTCGGGGCGGGCCGACCGGTCTGCCGATGGGTACGCACTGGTCGGCGCGTCCTTCCTTCCGGAGACCGTCCCTACTCTTAACTGAGCGGGGGCGGGAGACGGAACTTTTACTTTGAAAAAATCAGAGTGTTTCAAGCAGGCAGTGCGCTCTTGCATGGATTAGCATGGGATAATGAAATAGGACTTTGGTGCTATTTTGTTGGTTTCGAACACCGAAGTAATGATTAAAAGGGACAGTCAGGGGCACTCGTATTCCGCCGAGAGAGGTGAAATTCTCAGACCAGCGGAAGACGAACCACTGCGAAAGCATTTGCCAGGGATGTTT	Yes	1	0	0	HiDP	No
Chrysochromulinaceae_Chrysochromulina_am18s_z_20352	AGCTCCAATAGCGTATATTAAAGTTGTTGCAGTTAGAACGCTCGTAGTCGGATTTCGGGGCGGGCCGACCGGTCTGCCGATGGGTACGCACTGGTCGGCGCGTCCTTCCTTCCGGAGACCGTCCCTACTCTTAACTGAGCGGGGGCGGGAGACGGAATTTTTACTTTGAAAAAATCAGAGTGTTTCAAGCAGGCAGCTCGCTCTTGCATGGATTAGCATGGGATAATGAAATAGGACTTTGGTGCTATTTTGTTGGTTTCGAACACCGAAGTAATGATGAGAAGGGACAGTCAGGGGCACTCGTATTCCGCCGAGAGAGGTGAAATTCTCAGACCAGCGGAAGACGAACCACTGCGAAAGCATTTGCCAGGGATGTTT	Yes	0	1	0	HiDP	No
Chrysochromulinaceae_Chrysochromulina_am18s_z_12424	AGCTCCAATAGCGTATATTAAAGTTGTTGCAGTTAGAACGCTCGTAGTCGGATTTCGGGGCGGGCCGACCGGTCTGCCGATGGGTACGCACTGGTCGGCGCGTCCTTCCTTCCGGAGACCGTCCCTACTCTTAACTGAGCGGGGGCGGGAGACGGATCGTTTACTTTGAAAAAATCAGAGTGTTTCAAGCAGGCAGCTCGCTCTTGCATGGATTAGCATGGGATAATGAAATAGGACTTTGGTGCTATTTTGTTGGTTTCGAACACCGAAGTAATGATTAACAGGGACAGTCAGGGGCACTCGTATTCCGCCGAGAGAGGTGAAATTCTCAGACCAGCGGAAGACGAACTACTGCGAAAGCATTTGCCAGGGATGTTT	Yes	1	0	0	HiDP	No
Chrysochromulinaceae_Chrysochromulina_am18s_z_10120	AGCTCCAATAGCGTATATTAAAGTTGTTGCAGTTAGAACGCTCGTAGTCGGATTTCGGGGCGGGCCGACCGGTCTGCCGATGGGTACGCACTGGTCGGCGCGTCCTTCCTTCCGGAGACCGTCTCACTCTTAACTGAGCGGAGGCGGGAGACGGAACGTTTACTTTGAAAAAATCAGAGTGTTTCAAGCAGGCAGCTCGCTCTTGCATGGATTAGCATGGGATAATGAAATAGGACTTTGGTGCTATTTTGTTGGTTTCGAACACCGAAGTAATGATGAGAAGGGACAGTCAGGGGCACTCGTATTCCGCCGAGAGAGGTGAAATTCTCAGACCAGCGGAAGACGAACCACTGCGAAAGCATTTGCCAGGGATGTTT	Yes	0	0	1	HiDP	No
Chrysochromulinaceae_Chrysochromulina_am18s_z_10177	AGCTCCAATAGCGTATATTAAAGTTGTTGCAGTTAGAACGCTCGTAGTCGGATTTCGGGGCGGGCCGACCGGTCTGCCGATGGGTACGCACTGGTCGGCGCGTCCTTCCTTCCGGAGACCGTGCCTACTCTTAACTGAGCGGGGACGGGAGACGGATCGTTTACTTTGAAAAAATCAGAGTGTTTCAAGCAGGCAGCTCGCTCTTGCATGGATTAGCATGGGATAATGAAATAGGACTTTGGTGCTATTTTGTTGGTTTCGAACACCGAAGTAATGATTAAAAGGGACAGTCAGGGGCACTCGTATTCCGCCGAGAGAGGTGAAATTCTCAGACCAGCGGAAGACGAACCACTGCGAAAGCATTTGCCAGGGATGTTT	Yes	0	0	1	HiDP	No
Chrysochromulinaceae_Chrysochromulina_am18s_z_8061	AGCTCCAATAGCGTATATTAAAGTTGTTGCAGTTAGAACGCTCGTAGTCGGATTTCGGGGCGGGCCGACCGGTCTGCCGATGGGTACGCACTGGTCGGCGCGTCCTTCCTTCCGGAGACCGTGCCTACTCTTAACTGAGCGGGGGCGGGAAACGGATCGTTTACTTTGAAAAAATCAGAGTGTTTCAAGCAGGCAGCTCGCTCTTGCATGGATTAGCATGGGATAATGAAATAGGACTTTGGTGCTATTTTGTTGGTTTCGAACACCGAAGTAATGATTAACAGGGACAGTCAGGGGCACTCGTATTCCGCCGAGAGAGGTGAAATTCTCAGACCAGCGGAAGACGAACTACTGCGAAAGCATTTGCCAGGGATGTTT	Yes	0	0	1	HiDP	No
Chrysochromulinaceae_Chrysochromulina_am18s_z_18775	AGCTCCAATAGCGTATATTAAAGTTGTTGCAGTTAGAACGCTCGTAGTCGGATTTCGGGGCGGGCCGACCGGTCTGCCGATGGGTACGCACTGGTCGGCGCGTCCTTCCTTCCGGAGACCGTGCCTACTCTTAACTGAGCGGGGGCGGGAGACGGAACGTTTACTTTGAAAAAATCAGAGTGTTTCAAGCAGGCAGCTCGCTCTTGCATGGATTAGCATGGGATAATGAAATAGGACTTTGGTGCTATTTTGTTGGTTTCGAACACCGAAGTAATGATGAGAAGGGACAGTCAGGGGCACTCGTATTCCGCCGAGAGAGGTGAAATTCTCAGACCAGCGGAAGACGAACCACTGCGAAAGCATTTGCCAGGGATGTT	Yes	1	1	1	HiDP	No
Chrysochromulinaceae_Chrysochromulina_am18s_z_17861	AGCTCCAATAGCGTATATTAAAGTTGTTGCAGTTAGAACGCTCGTAGTCGGATTTCGGGGCGGGCCGACCGGTCTGCCGATGGGTACGCACTGGTCGGCGCGTCCTTCCTTCCGGAGACCGTGCCTACTCTTAACTGAGCGGGGGCGGGAGACGGAACGTTTACTTTGAAAAAATCAGAGTGTTTCAAGCAGGCAGCTCGCTCTTGCATGGATTAGCATGGGATAATGAAATAGGACTTTGGTGCTATTTTGTTGGTTTCGAACACCGAAGTAATGATGAGAAGGGACAGTCAGGGGCACTCGTATTCAGCCGAGAGAGGTGAAATTCTCAGACCAGCTGAAGACGAACCACTGCGAAAGCATTTGCCAGGGATGTTT	Yes	0	1	1	HiDP	No
Chrysochromulinaceae_Chrysochromulina_am18s_z_1277	AGCTCCAATAGCGTATATTAAAGTTGTTGCAGTTAGAACGCTCGTAGTCGGATTTCGGGGCGGGCCGACCGGTCTGCCGATGGGTACGCACTGGTCGGCGCGTCCTTCCTTCCGGAGACCGTGCCTACTCTTAACTGAGCGGGGGCGGGAGACGGAACGTTTACTTTGAAAAAATCAGAGTGTTTCAAGCAGGCAGCTCGCTCTTGCATGGATTAGCATGGGATAATGAAATAGGACTTTGGTGCTATTTTGTTGGTTTCGAACACCGAAGTAATGATGAGAAGGGACAGTCAGGGGCACTCGTATTCCACCGAGAGAGGTGAAATTCTCAGACCAGTGGAAGACGAACCACTGCGAAAGCATTTGCCAGGGATGTTT	Yes	0	1	1	HiDP	No
Chrysochromulinaceae_Chrysochromulina_am18s_z_294	AGCTCCAATAGCGTATATTAAAGTTGTTGCAGTTAGAACGCTCGTAGTCGGATTTCGGGGCGGGCCGACCGGTCTGCCGATGGGTACGCACTGGTCGGCGCGTCCTTCCTTCCGGAGACCGTGCCTACTCTTAACTGAGCGGGGGCGGGAGACGGAACGTTTACTTTGAAAAAATCAGAGTGTTTCAAGCAGGCAGCTCGCTCTTGCATGGATTAGCATGGGATAATGAAATAGGACTTTGGTGCTATTTTGTTGGTTTCGAACACCGAAGTAATGATGAGAAGGGACAGTCAGGGGCACTCGTATTCCGCCGAGAGAGGTGAAATTCTCAGACCAGCGGAAGACGAACCACTGCGAAAGCATTTGCCAGGGATGTTT	Yes	1	0	0	HiDP	No
Chrysochromulinaceae_Chrysochromulina_am18s_z_3534	AGCTCCAATAGCGTATATTAAAGTTGTTGCAGTTAGAACGCTCGTAGTCGGATTTCGGGGCGGGCCGACCGGTCTGCCGATGGGTACGCACTGGTCGGCGCGTCCTTCCTTCCGGAGACCGTGCCTACTCTTAACTGAGCGGGGGCGGGAGACGGAACGTTTACTTTGAAAAAATCAGAGTGTTTCAAGCAGGCAGTGCGCTCTTGCATGGATTAGCATGGGATAATGAAATAGGACTTTGGTGCTATTTTGTTGGTTTCGAACACCGAAGTAATGATTAAAAGGGACAGTCAGGGGCACTCGTATTCCGCCGAGAGAGGTGAAATTCTCAGACCAGCGGAAGACGAACCACTGCGAAAGCATTTGCCAGGGATGTTT	Yes	1	1	1	HiDP	No
Chrysochromulinaceae_Chrysochromulina_am18s_z_5952	AGCTCCAATAGCGTATATTAAAGTTGTTGCAGTTAGAACGCTCGTAGTCGGATTTCGGGGCGGGCCGACCGGTCTGCCGATGGGTACGCACTGGTCGGCGCGTCCTTCCTTCCGGAGACCGTGCCTACTCTTAACTGAGCGGGGGCGGGAGACGGAACTTTTACTTTGAAAAAATCAGAGTGTTTCAAGCAGGCAGCTCGCTCTTGCATGGATTAGCATGGGATAATGAAATAGGACTTTGGTGCTATTTTGTTGGTTTCGAACACCGAAGTAATGATGAGAAGGGACAGTCAGGGGCACTCGTATTCCGCCGAGAGAGGTGAAATTCTCAGACCAGCGGAAGACGAACCACTGCGAAAGCATTTGCCAGGGATGTTT	Yes	1	0	0	HiDP	No
Chrysochromulinaceae_Chrysochromulina_am18s_z_9435	AGCTCCAATAGCGTATATTAAAGTTGTTGCAGTTAGAACGCTCGTAGTCGGATTTCGGGGCGGGCCGACCGGTCTGCCGATGGGTACGCACTGGTCGGCGCGTCCTTCCTTCCGGAGACCGTGCCTACTCTTAACTGAGCGGGGGCGGGAGACGGAACTTTTACTTTGAAAAAATCAGAGTGTTTCAAGCAGGCAGTGCGCTCTTGCATGGATTAGCATGGGATAATGAAATAGGACTTTGGTGCTATTTTGTTGGTTTCGAACACCGAAGTAATGATTAAAAGGGACAGTCAGGGGCACTCGTATTCCGCCGAGAGAGGTGAAATTCTCAGACCAGCGGAAGACGAACCACTGCGAAAGCATTTGCCAGGGATGTTT	Yes	0	0	1	HiDP	No
Chrysochromulinaceae_Chrysochromulina_am18s_z_1065	AGCTCCAATAGCGTATATTAAAGTTGTTGCAGTTAGAACGCTCGTAGTCGGATTTCGGGGCGGGCCGACCGGTCTGCCGATGGGTACGCACTGGTCGGCGCGTCCTTCCTTCCGGAGACCGTGCCTACTCTTAACTGAGCGGGGGCGGGAGACGGATCGTTTACTTTGAAAAAATCAGAGTGTTTCAAGCAGGCAGCTCGCTCTTGCATGGATTAGCATGGGATAATGAAATAGGACTTTGGTGCTATTTTGTTGGTTTCGAACACCGAAGTAATGATTAAAAGGGACAGTCAGGGGCACTCGTATTCCGCCGAGAGAGGTGAAATTCTCAGACCAGCGGAAGACGAACCACTGCGAAAGCATTTGCCAGGGATGTTT	Yes	0	0	1	HiDP	No
Chrysochromulinaceae_Chrysochromulina_am18s_z_2016	AGCTCCAATAGCGTATATTAAAGTTGTTGCAGTTAGAACGCTCGTAGTCGGATTTCGGGGCGGGCCGACCGGTCTGCCGATGGGTACGCACTGGTCGGCGCGTCCTTCCTTCCGGAGACCGTGCCTACTCTTAACTGAGCGGGGGCGGGAGACGGATCGTTTACTTTGAAAAAATCAGAGTGTTTCAAGCAGGCAGCTCGCTCTTGCATGGATTAGCATGGGATAATGAAATAGGACTTTGGTGCTATTTTGTTGGTTTCGAACACCGAAGTAATGATTAAAAGGGACAGTCAGGGGCACTCGTATTCCGCAGAGAGAGGTGAAATTCTCAGACCCGCGGAAGACGAACCACTGCGAAAGCATTTGCCAGGGATGTTT	Yes	1	0	0	HiDP	No
Chrysochromulinaceae_Chrysochromulina_am18s_z_19738	AGCTCCAATAGCGTATATTAAAGTTGTTGCAGTTAGAACGCTCGTAGTCGGATTTCGGGGCGGGCCGACCGGTCTGCCGATGGGTACGCACTGGTCGGCGCGTCCTTCCTTCCGGAGACCGTGCCTACTCTTAACTGAGCGGGGGCGGGAGACGGATCGTTTACTTTGAAAAAATCAGAGTGTTTCAAGCAGGCAGCTCGCTCTTGCATGGATTAGCATGGGATAATGAAATAGGACTTTGGTGCTATTTTGTTGGTTTCGAACACCGAAGTAATGATTAACAGGGACAGTCAGGGGCACTCGTATTCCGCCGAGAGAGGTGAAATTCTCAGACCAGCGGAAGACGAACTACTGCGAAAGCATTTGCCAGGGATGTT	Yes	1	0	0	HiDP	No
Chrysochromulinaceae_Chrysochromulina_am18s_z_17654	AGCTCCAATAGCGTATATTAAAGTTGTTGCAGTTAGAACGCTCGTAGTCGGATTTCGGGGCGGGCCGACCGGTCTGCCGATGGGTACGCACTGGTCGGCGCGTCCTTCCTTCCGGAGACCGTGCCTACTCTTAACTGAGCGGGGGCGGGAGACGGATCGTTTACTTTGAAAAAATCAGAGTGTTTCAAGCAGGCAGGTCGCTCTTGCATGGATTAGCATGGGATAATGAAATAGGACTTTGGTGCTATTTTGTTGGTTTCGAACACCGAAGTAATGATTAACAGGGACAGTCAGGGGCACTCGTATTCCGCCGAGAGAGGTGAAATTCTCAGACCAGCGGAAGACGAACTACTGCGAAAGCATTTGCCAGGGATGTTT	Yes	1	1	1	HiDP	No
Chrysochromulinaceae_Chrysochromulina_am18s_z_4848	AGCTCCAATAGCGTATATTAAAGTTGTTGCAGTTAGAACGCTCGTAGTCGGATTTCGGGGCGGGCCGACCGGTCTGCCGATGGGTACGCACTGGTCGGCGCGTCCTTCCTTCCGGAGACCGTGCCTACTCTTAACTGAGCGGGGGCGGGAGACGGATCTTTTACTTTGAAAAAATCAGAGTGTTTCAAGCAGGCAGCTCGCTCTTGCATGGATTAGCATGGGATAATGAAATAGGACTTTGGTGCTATTTTGTTGGTTTCGAACACCGAAGTAATGATTAACAGGGACAGTCAGGGGCACTCGTATTCCGCCGAGAGAGGTGAAATTCTCAGACCAGCGGAAGACGAACTACTGCGAAAGCATTTGCCAGGGATGTTT	Yes	1	1	1	HiDP	No
Chrysochromulinaceae_Chrysochromulina_am18s_z_13097	AGCTCCAATAGCGTATATTAAAGTTGTTGCAGTTAGAACGCTCGTAGTCGGATTTCGGGGCGGGCCGACCGGTCTGCCGATGGGTACGCACTGGTCGGCGCGTCCTTCCTTCCGGAGACCGTGCCTACTCTTAACTGAGCGGGGGCGGGGGACGGAACGTTTACTTTGAAAAAATCAGAGTGTTTCAAGCAGGCAGCTCGCTCTTGCATGGATTAGCATGGGATAATGAAATAGGACTTTGGTGCTATTTTGTTGGTTTCGAACACCGAAGTAATGATGAGAAGGGACAGTCAGGGGCACTCGTATTCCGCCGAGAGAGGTGAAATTCTCAGACCAGCGGAAGACGAACCACTGCGAAAGCATTTGCCAGGGATGTTT	Yes	0	0	1	HiDP	No
Chrysochromulinaceae_Chrysochromulina_am18s_z_14907	AGCTCCAATAGCGTATATTAAAGTTGTTGCAGTTAGAACGCTCGTAGTCGGATTTCGGGGCGGGCCGACCGGTCTGCCGATGGGTACGCACTGGTCGGCGCGTCCTTCCTTCCGGAGACCGTGCCTACTCTTAACTGAGCGGGGGCGGGGGACGGATCGTTTACTTTGAAAAAATCAGAGTGTTTCAAGCAGGCAGCTCGCTCTTGCATGGATTAGCATGGGATAATGAAATAGGACTTTGGTGCTATTTTGTTGGTTTCGAACACCGAAGTAATGATTAACAGGGACAGTCAGGGGCACTCGTATTCCGCCGAGAGAGGTGAAATTCTCAGACCAGCGGAAGACGAACTACTGCGAAAGCATTTGCCAGGGATGTTT	Yes	1	1	1	HiDP	No
Chrysochromulinaceae_Chrysochromulina_am18s_z_18951	AGCTCCAATAGCGTATATTAAAGTTGTTGCAGTTAGAACGCTCGTAGTCGGATTTCGGGGCGGGCCGACCGGTCTGCCGATGGGTACGCACTGGTCGGCGCGTCCTTCCTTCCGGAGACCGTGCCTACTCTTTACTGAGCGGGGGCGGGAGACGGAACGTTTACTTTGAAAAAATCAGAGTGTTTCAAGCAGGCAGCTCGCTCTTGCATGGATTAGCATGGGATAATGAAATAGGACTTTGGTGCTATTTTGTTGGTTTCGAACACCGAAGTAATGATGAGAAGGGACAGTCAGGGGCACTCGTATTCCGCCGAGAGAGGTGAAATTCTCAGACCAGCGGAAGACGAACCACTGCGAAAGCATTTGCCAGGGATGTTT	Yes	1	1	0	HiDP	No
Chrysochromulinaceae_Chrysochromulina_am18s_z_10331	AGCTCCAATAGCGTATATTAAAGTTGTTGCAGTTAGAACGCTCGTAGTCGGATTTCGGGGCGGGCCGACCGGTCTGCCGATGGGTACGCACTGGTCGGCGCGTCCTTCCTTCCGGAGACCGTTCCTACTCTTAACTGAGCGGGGGCGGGAGACGGATCGTTTACTTTGAAAAAATCAGAGTGTTTCAAGCAGGCAGCTCGCTCTTGCATGGATTAGCATGGGATAATGAAATAGGACTTTGGTGCTATTTTGTTGGTTTCGAACACCGAAGTAATGATTAAAAGGGACAGTCAGGGGCACTCGTATTCCGCCGAGAGAGGTGAAATTCTCAGACCAGCGGAAGACGAACCACTGCGAAAGCATTTGCCAGGGATGTTT	Yes	1	0	0	HiDP	No
Chrysochromulinaceae_Chrysochromulina_am18s_z_36295	AGCTCCAATAGCGTATATTAAAGTTGTTGCAGTTAGAACGCTCGTAGTCGGATTTCGGGGCGGGCCGACCGGTCTGCCGATGGGTACGCACTGGTCGGCGCGTCCTTCCTTCCGGAGACCGTTCCTACTCTTAACTGAGCGGGGGCGGGAGACGGATCGTTTACTTTGAAAAAATCAGAGTGTTTCAAGCAGGCAGCTCGCTCTTGCATGGATTAGCATGGGATAATGAAATAGGACTTTGGTGCTATTTTGTTGGTTTCGAACACCGAAGTAATGATTAACAGGGACAGTCAGGGGCACTCGTATTCCGCCGAGAGAGGTGAAATTCTCAGACCAGCGGAAGACGAACTACTGCGAAAGCATTTGCCAGGGATGTTT	Yes	0	0	1	HiDP	No
Chrysochromulinaceae_Chrysochromulina_am18s_z_7322	AGCTCCAATAGCGTATATTAAAGTTGTTGCAGTTAGAACGCTCGTAGTCGGATTTCGGGGCGGGCCGACCGGTCTGCCGATGGGTACGCACTGGTCGGCGCGTCCTTCCTTCCGGAGACTGTGCCTACTCTTAACTGAGCGGGGGCAGGAGACGGATCGTTTACTTTGAAAAAATCAGAGTGTTTCAAGCAGGCAGCTCGCTCTTGCATGGATTAGCATGGGATAATGAAATAGGACTTTGGTGCTATTTTGTTGGTTTCGAACACCGAAGTAATGATTAAAAGGGACAGTCAGGGGCACTCGTATTCCGCCGAGAGAGGTGAAATTCTCAGACCAGCGGAAGACGAACCACTGCGAAAGCATTTGCCAGGGATGTTT	Yes	1	0	0	HiDP	No
Chrysochromulinaceae_Chrysochromulina_am18s_z_13222	AGCTCCAATAGCGTATATTAAAGTTGTTGCAGTTAGAACGCTCGTAGTCGGATTTCGGGGCGGGCCGACCGGTCTGCCGATGGGTACGCACTGGTCGGCGCGTCCTTCCTTCCGGAGACTGTTCCTACTCTTAACTGAGCGGGAATTGGAGACGGATCGTTTACTTTGAAAAAATCAGAGTGTTTCAAGCAGGCAGCTCGCTCTTGCATGGATTAGCATGGGATAATGAAATAGGACTTTGGTGCTATTTTGTTGGTTTCGAACACCGAAGTAATGATTAAAAGGGACAGTCAGGGGCACTCGTATTCCGCCGAGAGAGGTGAAATTCTCAGACCAGCGGAAGACGAACCACTGCGAAAGCATTTGCCAGGGATGTTT	Yes	1	0	0	HiDP	No
Chrysochromulinaceae_Chrysochromulina_am18s_z_22856	AGCTCCAATAGCGTATATTAAAGTTGTTGCAGTTAGAACGCTCGTAGTCGGATTTCGGGGCGGGCCGACCGGTCTGCCGATGGGTACGTACTGGTGGGCGCGTCCTTCCTTCCGGAGACCGTGCCTACTCTTAACTGAGCGGGGGCGGGAGACGGATCGTTTACTTTGAAAAAATCAGAGTGTTTCAAGCAGGCAGCTCGCTCTTGCATGGATTAGCATGGGATAATGAAATAGGACTTTGGTGCTATTTTGTTGGTTTCGAACACCGAAGTAATGATTAAAAGGGACAGTCAGGGGCACTCGTATTCCGCCGAGAGAGGTGAAATTCTCAGACCAGCGGAAGACGAACCACTGCGAAAGCATTTGCCAGGGATGTTT	Yes	1	0	0	HiDP	No
Chrysochromulinaceae_Chrysochromulina_am18s_z_9474	AGCTCCAATAGCGTATATTAAAGTTGTTGCAGTTAGAACGCTCGTAGTCGGATTTCGGGGCGGGCCGACCGGTCTGCCGATGGGTTAGTACTGGCCGGCGCGTCCTTCCTTCCGGAGACCGTGCCTACTCTTAACTGAGCGGGGGCGGGAGACGGGACTTTTACTTTGAAAAAATCAGAGTGTTTCAAGCAGGCAGCTCGCTCTTGCATGGATTAGCATGGGATAATGAAATAGGACTTTGGTGCTATTTTGTTGGTTTCGAACACCGAAGTAATGATGAGAAGGGACAGTCAGGGGCACTCGTATTTTGCCGAGAGAGGTGAAATTCTCAGACCAGCGAAAGACGAACCACTGCGAAAGCATTTGCCAGGGATGTTT	Yes	0	1	1	HiDP	No
Chrysochromulinaceae_Chrysochromulina_am18s_z_9219	AGCTCCAATAGCGTATATTAAAGTTGTTGCAGTTAGAACGCTCGTAGTCGGATTTCGGGGCGGGCCGTCCGGTCTGCCGATGGGTACGCACTGGTCGGCGCGTCCTTCCTTCCGGAGACCGTCCCTACTCTTAACTGAGCGGGGGCGGGAGACGGAACGTTTACTTTGAAAAAATCAGAGTGTTTCAAGCAGGCAGCTCGCTCTTGCATGGATTAGCATGGGATAATGAAATAGGACTTTGGTGCTATTTTGTTGGTTTCGAACACCGAAGTAATGATGAGAAGGGACAGTCAGGGGCACTCGTATTCCGCCGAGAGAGGTGAAATTCTCAGACCAGCGGAAGACGAACCACTGCGAAAGCATTTGCCAGGGATGTTT	Yes	0	1	1	HiDP	No
Chrysochromulinaceae_Chrysochromulina_am18s_z_4080	AGCTCCAATAGCGTATATTAAAGTTGTTGCAGTTAGAACGCTCGTAGTCGGATTTCGGGGCGGGGCGACCGGTCTGCCGATGGGTACGCACTGGTCGGCGCGTCCTTCCTTCCGGAGACCGTGCCTACTCTTAACTGAGCGGGGGCGGGAGACGGATCGTTTACTTTGAAAAAATCAGAGTGTTTCAAGCAGGCAGCTCGCTCTTGCATGGATTAGCATGGGATAATGAAATAGGACTTTGGTGCTATTTTGTTGGTTTCGAACACCGAAGTAATGATTAACAGGGACAGTCAGGGGCACTCGTATTCCGCCGAGAGAGGTGAAATTCTCAGACCAGCGGAAGACGAACTACTGCGAAAGCATTTGCCAGGGATGTTT	Yes	1	1	1	HiDP	No
Chrysochromulinaceae_Chrysochromulina_am18s_z_13972	AGCTCCAATAGCGTATATTAAAGTTGTTGCAGTTAGAACGCTCGTAGTCGGATTTCGGGGCGGGGCGACCGGTCTGCCGATGGGTACGCACTGGTCGGCGCGTCCTTCCTTCCGGAGACCGTGCCTACTCTTAACTGAGCGGGGGCGGGAGACGGATCGTTTACTTTGAAAAAATCAGAGTGTTTCAAGCAGGCAGTTTGCTCTTGCATGGATTAGCATGGGATAATGAAATAGGACTTTGGTGCTATTTTGTTGGTTTCGAACACCGAAGTAATGATTAACAGGGACAGTCAGGGGCACTCGTATTCCGCCGAGAGAGGTGAAATTCTCAGACCAGCGGAAGACGAACTACTGCGAAAGCATTTGCCAGGGATGTTT	Yes	1	0	0	HiDP	No
Chrysochromulinaceae_Chrysochromulina_am18s_z_8319	AGCTCCAATAGCGTATATTAAAGTTGTTGCAGTTAGAACGCTCGTAGTCGGATTTCGGGGCGGGGCGACCGGTCTGCCGATGGGTACGCACTGGTCGGCGCGTCCTTCCTTCCGGAGACCGTGCCTACTCTTAACTGAGCGGGGGCGGGAGACGGGACTTTTACTTTGAAAAAATCAGAGTGTTTCAAGCAGGCAGCTCGCTCTTGCATGGATTAGCATGGGATAATGAAATAGGACTTTGGTGCTATTTTGTTGGTTTCGAACACCGAAGTAATGATGAGAAGGGACAGTCAGGGGCACTCGTATTCCGCCGAGAGAGGTGAAATTCTCAGACCAGCGGAAGACGAACCACTGCGAAAGCATTTGCCAGGGATGTTT	Yes	1	1	0	HiDP	No
Chrysochromulinaceae_Chrysochromulina_am18s_z_28817	AGCTCCAATAGCGTATATTAAAGTTGTTGCAGTTAGAACGCTCGTAGTCGGATTTCGGGGCGGGTCGACCGGTCTGCCGATGGGGACGCACTGGCCGACGCGTCCTTCCTTCCGGAGACCGTCTCACTCTTAACTGAGCGGAGGCGGGAGACGGAACGTTTACTTTGAAAAAATCAGAGTGTTTCAAGCAGGCAGCTCGCTCTTGCATGGATTAGCATGGGATAATGAAATAGGACTTTGGTGCTATTTTGTTGGTTTCGAACACCGAAGTAATGATGAGAAGGGACAGTCAGGGGCACTCGTATTCCGCAGAGAGAGGTGAAATTCTCAGACCCGCGGAAGACGAACCACTGCGAAAGCATTTGCCAGGGATGTTT	Yes	1	1	0	HiDP	No
Chrysochromulinaceae_Chrysochromulina_am18s_z_16631	AGCTCCAATAGCGTATATTAAAGTTGTTGCAGTTAGAACGCTCGTAGTCGGATTTCGGGGCGGGTCGACCGGTCTGCCGATGGGGACGCACTGGCCGACGCGTCCTTCCTTCCGGAGACCGTCTCACTCTTAACTGAGCGGAGGCGGGAGACGGAACGTTTACTTTGAAAAAATCAGAGTGTTTCAAGCAGGCAGCTCGCTCTTGCATGGATTAGCATGGGATAATGAAATAGGACTTTGGTGCTATTTTGTTGGTTTCGAACACCGAAGTAATGATGAGAAGGGACAGTCAGGGGCACTCGTATTCCGCCGAGAGAGGTGAAATTCTCAGACCAGCGGAAGACGAACCACTGCGAAAGCATTTGCCAGGGATGTTT	Yes	1	0	0	HiDP	No
Chrysochromulinaceae_Chrysochromulina_am18s_z_7107	AGCTCCAATAGCGTATATTAAAGTTGTTGCAGTTAGAACGCTCGTAGTCGGATTTCGGGGCGGGTCGACCGGTCTGCCGATGGGTACGCACTGGCCGACGCGTCCTTCCTTCCGGAGACCGTCCCTACTCTTAACTGAGCGGGGGCGGGAGACGGAACGTTTACTTTGAAAAAATCAGAGTGTTTCAAGCAGGCATCTCGCTCTTGCATGGATTAGCATGGGATAATGAAATAGGACTTTGGTGCTATTTTGTTGGTTTCGAACACCGAAGTAATGATGAGAAGGGACAGTCAGGGGCACTCGTATTCCGCCGAGAGAGGTGAAATTCTCAGACCAGCGGAAGACGAACCACTGCGAAAGCATTTGCCAGGGATGTTT	Yes	1	1	1	HiDP	No
Chrysochromulinaceae_Chrysochromulina_am18s_z_2552	AGCTCCAATAGCGTATATTAAAGTTGTTGCAGTTAGAACGCTCGTAGTCGGATTTCGGGGCGGGTCGACCGGTCTGCCGATGGGTACGCACTGGCCGACGCGTCCTTCCTTCCGGAGACCGTCTCACTCTTAACTGAGCGGAGGCGGGAGACGGAACGTTTACTTTGAAAAAATCAGAGTGTTTCAAGCAGGCAGCTCGCTCTTGCATGGATTAGCATGGGATAATGAAATAGGACTTTGGTGCTATTTTGTTGGTTTCGAACACCGAAGTAATGATGAGAAGGGACAGTCAGGGGCACTCGTATTCCGCAGAGAGAGGTGAAATTCTCAGACCCGCGGAAGACGAACCACTGCGAAAGCATTTGCCAGGGATGTTT	Yes	0	0	1	HiDP	No
Chrysochromulinaceae_Chrysochromulina_am18s_z_23887	AGCTCCAATAGCGTATATTAAAGTTGTTGCAGTTAGAACGCTCGTAGTCGGATTTCGGGGCGGGTCGACCGGTCTGCCGATGGGTACGCACTGGCCGACGCGTCCTTCCTTCCGGAGACCGTCTCACTCTTAACTGAGCGGAGGCGGGAGACGGAACTTTTACTTTGAAAAAATCAGAGTGTTTCAAGCAGGCAGCTCGCTCTTGCATGGATTAGCATGGGATAATGAAATAGGACTTTGGTGCTATTTTGTTGGTTTCGAACACCGAAGTAATGATGAGAAGGGACAGTCAGGGGCACTCGTATTCCGCCGAGAGAGGTGAAATTCTCAGACCAGCGGAAGACGAACCACTGCGAAAGCATTTGCCAGGGATGTTT	Yes	1	0	0	HiDP	No
Chrysochromulinaceae_Chrysochromulina_am18s_z_14275	AGCTCCAATAGCGTATATTAAAGTTGTTGCAGTTAGAACGCTCGTAGTCGGATTTCGGGGCGGGTCGACCGGTCTGCCGATGGGTACGCACTGGCCGACGCGTCCTTCCTTCCGGAGACCGTCTCACTCTTAACTGAGCGGGGGCGGGAGACGGAACGTTTACTTTGAAAAAATCAGAGTGTTTCAAGCAGGCAGCTCGCTCTTGCATGGATTAGCATGGGATAATGAAATAGGACTTTGGTGCTATTTTGTTGGTTTCGAACACCGAAGTAATGATGAGAAGGGACAGTCAGGGGCACTCGTATTCCGCCGAGAGAGGTGAAATTCTCAGACCAGCGGAAGACGAACCACTGCGAAAGCATTTGCCAGGGATGTTT	Yes	1	1	0	HiDP	No
Chrysochromulinaceae_Chrysochromulina_am18s_z_46507	AGCTCCAATAGCGTATATTAAAGTTGTTGCAGTTAGAACGCTCGTAGTCGGATTTCGGGGCGGGTCGACCGGTCTGCCGATGGGTACGCACTGGCCGACGCGTCCTTCCTTCCGGAGACCGTCTCACTCTTTACTGAGCGGAGGCGGGAGACGGAACGTTTACTTTGAAAAAATCAGAGTGTTTCAAGCAGGCAGCTCGCTCTTGCATGGATTAGCATGGGATAATGAAATAGGACTTTGGTGCTATTTTGTTGGTTTCGAACACCGAAGTAATGATGAGAAGGGACAGTCAGGGGCACTCGTATTCCGCAGAGAGAGGTGAAATTCTCAGACCCGCGGAAGACGAACCACTGCGAAAGCATTTGCCAGGGATGTTT	Yes	1	1	0	HiDP	No
Chrysochromulinaceae_Chrysochromulina_am18s_z_45793	AGCTCCAATAGCGTATATTAAAGTTGTTGCAGTTAGAACGCTCGTAGTCGGATTTCGGGGCGGGTCGACCGGTCTGCCGATGGGTACGCACTGGCCGACGCGTCCTTCCTTCCGGAGACCGTCTCCCTCTTAACTGAGCGGAGGCGGGAGACGGAACGTTTACTTTGAAAAAATCAGAGTGTTTCAAGCAGGCAGCTCGCTCTTGCATGGATTAGCATGGGATAATGAAATAGGACTTTGGTGCTATTTTGTTGGTTTCGAACACCGAAGTAATGATGAGAAGGGACAGTCAGGGGCACTCGTATTCCGCAGAGAGAGGTGAAATTCTCAGACCCGCGGAAGACGAACCACTGCGAAAGCATTTGCCAGGGATGTTT	Yes	1	1	1	HiDP	No
Chrysochromulinaceae_Chrysochromulina_am18s_z_27435	AGCTCCAATAGCGTATATTAAAGTTGTTGCAGTTAGAACGCTCGTAGTCGGATTTCGGGGCGGGTCGACCGGTCTGCCGATGGGTACGCACTGGCCGACGCGTCCTTCCTTCCGGAGACCGTGCCTACTCTTAACTGAGCGGGGGCGGGAGACGGAACGTTTACTTTGAAAAAATCAGAGTGTTTCAAGCAGGCATCTCGCTCTTGCATGGATTAGCATGGGATAATGAAATAGGACTTTGGTGCTATTTTGTTGGTTTCGAACACCGAAGTAATGATGAGAAGGGACAGTCAGGGGCACTCGTATTCCGCCGAGAGAGGTGAAATTCTCAGACCAGCGGAAGACGAACCACTGCGAAAGCATTTGCCAGGGATGTTT	Yes	0	1	0	HiDP	No
Chrysochromulinaceae_Chrysochromulina_am18s_z_6055	AGCTCCAATAGCGTATATTAAAGTTGTTGCAGTTAGAACGCTCGTAGTCGGATTTCGGGGCGGGTCGACCGGTCTGCCGATGGGTACGCACTGGCCGACGCGTCCTTTTTGCCGGAGACCGTCCCTACTCTTAACTGAGCGGGGTCGGGAGACGGCACTTTTACTTTGAAAAAATCAGAGTGTTTCAAGCAGGCAGCTCGCTCTTGCATGGATTAGCATGGGATAATGAAATAGGACTTTGGTGCTATTTTGTTGGTTTCGAACACCGAAGTAATGATGAGAAGGGACAGTCAGGGGCACTCGTATTCCGCCGAGAGAGGTGAAATTCTCAGACCAGCGGAAGACGAACCACTGCGAAAGCATTTGCCAGGGATGTTT	Yes	1	0	0	HiDP	No
Chrysochromulinaceae_Chrysochromulina_am18s_z_1945	AGCTCCAATAGCGTATATTAAAGTTGTTGCAGTTAGAACGCTCGTAGTCGGATTTCGGGGCGGGTCGACCGGTCTGCCGATGGGTACGCACTGGTCGACGCGTCCTTCCTTCCGGAGACCGTCTCACTCTTAACTGAGCGGAGGCGGGAGACGGAACGTTTACTTTGAAAAAATCAGAGTGTTTCAAGCAGGCAGCTCGCTCTTGCATGGATTAGCATGGGATAATGAAATAGGACTTTGGTGCTATTTTGTTGGTTTCGAACACCGAAGTAATGATGAGAAGGGACAGTCAGGGGCACTCGTATTCCGCCGAGAGAGGTGAAATTCTTAGACCAGCGGAAGACGAACCACTGCGAAAGCATTTGCCAGGGATGTTT	Yes	0	1	1	HiDP	No
Chrysochromulinaceae_Chrysochromulina_am18s_z_9222	AGCTCCAATAGCGTATATTAAAGTTGTTGCAGTTAGAACGCTCGTAGTCGGATTTCGGGGCGGGTCGACCGGTCTGCCGATGGGTACGCACTGGTCGACGCGTCCTTCCTTCCGGAGACCGTCTCACTCTTAACTGAGCGGAGGCGGGAGACGGAATTTTTACTTTGAAAAAATCAGAGTGTTTCAAGCAGGCAGCTCGCTCTTGCATGGATTAGCATGGGATAATGAAATAGGACTTTGGTGCTATTTTGTTGGTTTCGAACACCGAAGTAATGATGAGAAGGGACAGTCAGGGGCACTCGTATTCCGCCGAGAGAGGTGAAATTCTCAGACCAGCGGAAGACGAACCACTGCGAAAGCATTTGCCAGGGATGTTT	Yes	0	0	1	HiDP	No
Chrysochromulinaceae_Chrysochromulina_am18s_z_31216	AGCTCCAATAGCGTATATTAAAGTTGTTGCAGTTAGAACGCTCGTAGTCGGATTTCGGGGCGGGTCGACCGGTCTGCCGATGGGTACGCACTGGTCGACGCGTCCTTCCTTCCGGAGACCGTCTCACTCTTAGCTGAGCGGAGGCGGGAGACGGAACGTTTACTTTGAAAAAATCAGAGTGTTTCAAGCAGGCAGCTCGCTCTTGCATGGATTAGCATGGGATAATGAAATAGGACTTTGGTGCTATTTTGTTGGTTTCGAACACCGAAGTAATGATGAGAAGGGACAGTCAGGGGCACTCGTATTCCGCCGAGAGAGGTGAAATTCTCAGACCAGCGGAAGACGAACCACTGCGAAAGCATTTGCCAGGGATGTTT	Yes	0	1	1	HiDP	No
Chrysochromulinaceae_Chrysochromulina_am18s_z_2273	AGCTCCAATAGCGTATATTAAAGTTGTTGCAGTTAGAACGCTCGTAGTCGGATTTCGGGGCGGGTCGACCGGTCTGCCGATGGGTACGCACTGGTCGACGCGTCCTTCCTTCCGGAGACCGTGCCTACTCTTAACTGAGCGGGGGCGGGAGACGGAACGTTTACTTTGAAAAAATCAGAGTGTTTCAAGCAGGCAGCTCGCTCTTGCATGGATTAGCATGGGATAATGAAATAGGACTTTGGTGCTATTTTGTTGGTTTCGAACACCGAAGTAATGATGAGAAGGGACAGTCAGGGGCACTCGTATTCCGCCGAGAGAGGTGAAATTCTCAGACCAGCGGAAGACGAACCACTGCGAAAGCATTTGCCAGGGATGTTT	Yes	1	0	0	HiDP	No
Chrysochromulinaceae_Chrysochromulina_am18s_z_16230	AGCTCCAATAGCGTATATTAAAGTTGTTGCAGTTAGAACGCTCGTAGTCGGATTTCGGGGCGGGTCGACCGGTCTGCCGATGGGTATGCACTGGCCGACGCGTCCTTCCTTCCGGAGACCGTCTCACTCTTAACTGAGCGGAGGCGGGAGACGGAACGTTTACTTTGAAAAAATCAGAGTGTTTCAAGCAGGCAGCTCGCTCTTGCATGGATTAGCATGGGATAATGAAATAGGACTTTGGTGCTATTTTGTTGGTTTCGAACACCGAAGTAATGATGAGAAGGGACAGTCAGGGGCACTCGTATTCCGCCGAGAGAGGTGAAATTCTCAGACCAGCGGAAGACGAACCACTGCGAAAGCATTTGCCAGGGATGTTT	Yes	1	0	0	HiDP	No
Chrysochromulinaceae_Chrysochromulina_am18s_z_1037	AGCTCCAATAGCGTATATTAAAGTTGTTGCAGTTAGAACGCTCGTAGTCGGATTTCGGGGCGGTCCGACCGGTCTGCCGATGGGTACGCACTGGTCGGAGCGTCCTTCCTGCCGGAGACCGTGCCTACTCTTAACTGAGCGGGGGCGGGAGACGGCACTTTTACTTTGAAAAAATCAGAGTGTTTCAAGCAGGCAGCTCGCTCTTGCATGGATTAGCATGGGATAATGAAATAGGACTTTGGTGCTATTTTGTTGGTTTCGAACACCGAAGTAATGATGAGAAGGGACAGTCAGGGGCACTCGTATTCCGCCGAGAGAGGTGAAATTCTCAGACCAGCGGAAGACGAACCACTGCGAAAGCATTTGCCAGGGATGTTT	Yes	0	0	1	HiDP	Yes
Chrysochromulinaceae_Chrysochromulina_am18s_z_1674	AGCTCCAATAGCGTATATTAAAGTTGTTGCAGTTAGAACGCTCGTAGTCGGATTTCGGGGCGGTCCGACCGGTCTGCCGATGGGTACGCACTGGTCGGAGCGTCCTTTTTGCCGGAGACCGTGCCTACTCTTAACTGAGCGGGGGCGGGAGACGGCACTTTTACTTTGAAAAAATCAGAGTGTTTCAAGCAGGCAGCTCGCTCTTGCATGGATTAGCATGGGATAATGAAATAGGACTTTGGTGCTATTTTGTTGGTTTCGAACACCGAAGTAATGATGAGAAGGGACAGTCAGGGGCACTCGTATTCCGCCGAGAGAGGTGAAATTCTCAGACCAGCGGAAGACGAACCACTGCGAAAGCATTTGCCAGGGATGTTT	Yes	0	1	0	HiDP	No
Chrysochromulinaceae_Chrysochromulina_am18s_z_9495	AGCTCCAATAGCGTATATTAAAGTTGTTGCAGTTAGAACGCTCGTAGTCGGATTTCGGGGCGGTCCGACCGGTCTGCCGATGGGTACGCACTGGTCGGAGCGTCCTTTTTGCCGGAGACCGTTCCTACTCTTAACTGAGCGGGAGCGGGAGACGGCACTTTTACTTTGAAAAAATCAGAGTGTTTCAAGCAGGCAGCTCGCTCTTGCATGGATTAGCATGGGATAATGAAATAGGACTTTGGTGCTATTTTGTTGGTTTCGAACACCGAAGTAATGATGAGAAGGGACAGTCAGGGGCACTCGTATTCCGCCGAGAGAGGTGAAATTCTCAGACCAGCGGAAGACGAACCACTGCGAAAGCATTTGCCAGGGATGTTT	Yes	0	1	1	HiDP	No
Chrysochromulinaceae_Chrysochromulina_am18s_z_11784	AGCTCCAATAGCGTATATTAAAGTTGTTGCAGTTAGAACGCTCGTAGTCGGATTTCGGGGCGGTCCGACCGGTCTGCCGATGGGTACGCACTGGTCGGCGCGTCCTTCCTTCCGGAGACCGTGCCTACTCTTAACTGAGCGGGGGCGGGAGACGGAACGTTTACTTTGAAAAAATCAGAGTGTTTCAAGCAGGCAGCTCGCTCTTGCATGGATTAGCATGGGATAATGAAATAGGACTTTGGTGCTATTTTGTTGGTTTCGAACACCGAAGTAATGATGAGAAGGGACAGTCAGGGGCACTCGTATTCCGCCGAGAGAGGTGAAATTCTCAGACCAGCGGAAGACGAACCACTGCGAAAGCATTTGCCAGGGATGTTT	Yes	0	0	1	HiDP	No
Chrysochromulinaceae_Chrysochromulina_am18s_z_11291	AGCTCCAATAGCGTATATTAAAGTTGTTGCAGTTAGAACGCTCGTAGTCGGATTTCGGGGCGGTCCGACCGGTCTGCCGATGGGTACGCACTGGTCGGCGCGTCCTTCCTTCCGGAGACCGTGCCTACTCTTAACTGAGCGGGGGCGGGAGACGGATCGTTTACTTTGAAAAAATCAGAGTGTTTCAAGCAGGCAGCTCGCTCTTGCATGGATTAGCATGGGATAATGAAATAGGACTTTGGTGCTATTTTGTTGGTTTCGAACACCGAAGTAATGATTAACAGGGACAGTCAGGGGCACTCGTATTCCGCCGAGAGAGGTGAAATTCTCAGACCAGCGGAAGACGAACTACTGCGAAAGCATTTGCCAGGGATGTTT	Yes	1	1	1	HiDP	No
Chrysochromulinaceae_Chrysochromulina_am18s_z_6964	AGCTCCAATAGCGTATATTAAAGTTGTTGCAGTTAGAACGCTCGTAGTCGGATTTCGGGGCGGTCCGACCGGTCTGCCGATGGGTACGTACTGGTCGGAGCGTCCTTTCTGCCGGAGACCGTGGCTACTCTTAACTGAGCGGTTCCGGGAGACGGCACTTTTACTTTGAAAAAATCAGAGTGTTTCAAGCAGGCAGCTCGCTCTTGCATGGATTAGCATGGGATAATGAAATAGGACTTTGGTGCTATTTTGTTGGTTTCGAACACCGAAGTAATGATGAGAAGGGACAGTCAGGGGCACTCGTATTCCGCCGAGAGAGGTGAAATTCTCAGACCAGCGGAAGACGAACCACTGCGAAAGCATTTGCCAGGGATGTTT	Yes	0	1	0	HiDP	No
Chrysochromulinaceae_Chrysochromulina_am18s_z_2452	AGCTCCAATAGCGTATATTAAAGTTGTTGCAGTTAGAACGCTCGTAGTCGGATTTCGGGGCGTTCCGACCGGTCTGCCGATGGGTACGCACTGGTCGGCGCGTCCTTCCTTCCGGAGACCGTGCCTACTCTTAACTGAGCGGGGGCGGGAGACGGATCGTTTACTTTGAAAAAATCAGAGTGTTTCAAGCAGGCAGCTCGCTCTTGCATGGATTAGCATGGGATAATGAAATAGGACTTTGGTGCTATTTTGTTGGTTTCGAACACCGAAGTAATGATTAACAGGGACAGTCAGGGGCACTCGTATTCCGCCGAGAGAGGTGAAATTCTCAGACCAGCGGAAGACGAACTACTGCGAAAGCATTTGCCAGGGATGTTT	Yes	1	0	0	HiDP	No
Chrysochromulinaceae_Chrysochromulina_am18s_z_10325	AGCTCCAATAGCGTATATTAAAGTTGTTGCAGTTAGAACGCTCGTAGTCGGATTTCGGGGTGGGCTGACCGGTCTGCCGATGGGTACGCACTGGTCAGCGCATCCTTCCTTCCGGAGACAGTCCCTACTCTTAACTGAGCGGGGGCTGGAAACGGAACGTTTACTTTGAAAAAATCAGAGTGTTTCAAGCAGGCAGCTCGCTCTTGCATGGATTAGCATGGGATAATAAAATAGGACTTTGGTGCTATTTTGTTGGTTTCGAACACCGAAGTAATGATGAGAAGGGACAGTCAGGGGCACTCGTATTCCGCCGAGAGAGGTGAAATTCTCAGACCAGCGGAAGACGAACCACTGCGAAAGCATTTGCCAGGGATGTTT	Yes	1	0	0	HiDP	No
Chrysochromulinaceae_Chrysochromulina_am18s_z_30494	AGCTCCAATAGCGTATATTAAAGTTGTTGCAGTTAGAACGCTCGTAGTCGGATTTCGGGGTGGGTCGACCGGTCTGCCGATGGGTACGCACTGGCCGACGCGCTCTTCCTTCCGGAGACCGTCTCACTCTTAACTGAGCGGAGGCGGGAGACGGAACGTTTACTTTGAAAAAATCAGAGTGTTTCAAGCAGGCAGCTCGCTTTTGCATGGATTAGCATGGGATAATGAAATAGGACTTTGGTGCTATTTTGTTGGTTTCGAACACCGAAGTAATGATGAGAAGGGACAGTCAGGGGCACTCGTATTCCGCCGAGAGAGGTGAAATTCTCAGACCAGCGGAAGACGAACCACTGCGAAAGCATTTGCCAGGGATGTTT	Yes	1	1	0	HiDP	No
Chrysochromulinaceae_Chrysochromulina_am18s_z_9416	AGCTCCAATAGCGTATATTAAAGTTGTTGCAGTTAGAACGCTCGTAGTCGGATTTCGGGGTGGGTCGACCGGTCTGCCGATGGGTACGCACTGGCCGACGCGTCCTTCCTTCCGGAGACCGTCTCACTCTTAACTGAGCGGAGGCGGGAGACGGAACGTTTACTTTGAAAAAATCAGAGTGTTTCAAGCAGGCAGCTCGCTTTTGCATGGATTAGCATGGGATAATGAAATAGGACTTTGGTGCTATTTTGTTGGTTTCGAACACCGAAGTAATGATGAGAAGGGACAGTCAGGGGCACTCGTATTCCGCCGAGAGAGGTGAAATTCTCAGACCAGCGGAAGACGAACCACTGCGAAAGCATTTGCCAGGGATGTTT	Yes	1	1	0	HiDP	No
Chrysochromulinaceae_Chrysochromulina_am18s_z_14521	AGCTCCAATAGCGTATATTAAAGTTGTTGCAGTTAGAACGCTCGTAGTCGGATTTCGGGGTGGGTCGACCGGTCTGCCGATGGGTACGCACTGGTCGACGCGCTCTTCCTTCCGGAGACCGTCTCACTCTTAACTGAGCGGAGGCGGGAGACGGAACGTTTACTTTGAAAAAATCAGAGTGTTTCAAGCAGGCAGCTCGCTCTTGCATGGATTAGCATGGGATAATGAAATAGGACTTTGGTGCTATTTTGTTGGTTTCGAACACCGAAGTAATGATGAGAAGGGACAGTCAGGGGCACTCGTATTCCGCCGAGAGAGGTGAAATTCTCAGACCAGCGGAAGACGAACCACTGCGAAAGCATTTGCCAGGGATGTTT	Yes	1	1	0	HiDP	No
Chrysochromulinaceae_Chrysochromulina_am18s_z_10239	AGCTCCAATAGCGTATATTAAAGTTGTTGCAGTTAGAACGCTCGTAGTCGGATTTCGGGGTGGGTCGACCGGTCTGCCGATGGGTACGCACTGGTCGACGCGTCCTTCCTTCCGGAGACCGTCTCACTCTTAACTGAGCGGAGGCGGGAGACGGAATTTTTACTTTGAAAAAATCAGAGTGTTTCAAGCAGGCAGCTCGCTCTTGCATGGATTAGCATGGGATAATGAAATAGGACTTTGGTGCTATTTTGTTGGTTTCGAACACCGAAGTAATGATGAGAAGGGACAGTCAGGGGCACTCGTATTCCGCCGAGAGAGGTGAAATTCTCAGACCAGCGGAAGACGAACCACTGCGAAAGCATTTGCCAGGGATGTTT	Yes	0	0	1	HiDP	No
Chrysochromulinaceae_Chrysochromulina_am18s_z_9360	AGCTCCAATAGCGTATATTAAAGTTGTTGCAGTTAGAACGCTCGTAGTCGGATTTCGGGGTGGGTCGACCGGTCTGCCGATGGGTATGCACTGGCCGACGCATCCTTCCTTCCGGAGACCGTCTCACTCTTAACTGAGCGGAGGCGGGAGACGGAACGTTTACTTTGAAAAAATCAGAGTGTTTCAAGCAGGCAGCTCGCTCTTGCATGGATTAGCATGGGATAATGAAATAGGACTTTGGTGCTATTTTGTTGGTTTCGAACACCGAAGTAATGATGAGAAGGGACAGTCAGGGGCACTCGTATTCCGCCGAGAGAGGTGAAATTCTCAGACCAGCGGAAGACGAACCACTGCGAAAGCATTTGCCAGGGATGTTT	Yes	1	1	0	HiDP	No
Chrysochromulinaceae_Chrysochromulina_am18s_z_5351	AGCTCCAATAGCGTATATTAAAGTTGTTGCAGTTAGAACGCTCGTAGTCGGATTTCGGGTCGGGCCGACCGGTCTGCCGATGGGTACGCACTGGTCGGCGCGTCCTTCCTCTCGGAGACTGTTCCTACTCTTAACTGAGCGGGAGCAGGATACGGGACTTTTACTTTGAAAAAATCAGAGTGTTTCAAGCAGGCAGCTCGCTCTTGCATGGATTAGCATGGGATAATGAAATAGGACTTTGGTGCTATTTTGTTGGTTTCGAACACCGAAGTAATGATGAGAAGGGACAGTCAGGGGCACTCGTATTCCGCCGAGAGAGGTGAAATTCTCAGACCAGCGGAAGACGAACCACTGCGAAAGCATTTGCCAGGGATGTTT	Yes	0	0	1	HiDP	No
Chrysochromulinaceae_Chrysochromulina_am18s_z_23688	AGCTCCAATAGCGTATATTAAAGTTGTTGCAGTTAGAACGCTCGTAGTCGGATTTCGGGTTGGGCCGACCGGTCTGCCGATGGGTACGCACTGGTCGGCGCAATCTTCCTCTCGGAGACCGTGCCTACTCTTAACTGAGCGGGTGCGGGAGACGGGACTTTTACTTTGAAAAAATCAGAGTGTTTCAAGCAGGCAGCTCGCTCTTGCATGGATTAGCATGGGATAATGAAATAGGACTTTGGTGCTATTTTGTTGGTTTCGAACACCGAAGTAATGATGAGAAGGGACAGTCAGGGGCACTCGTATTCCGCCGAGAGAGGTGAAATTCTCAGACCAGCGGAAGACGAACCACTGCGAAAGCATTTGCCAGGGATGTTT	Yes	0	0	1	HiDP	No
Dino-Group-II_X_Dino-Group-II_XX_am18s_z_1377	AGCTCCAATAGCGTATATTAAAGTTGTTGCGGCTAAAAAGCTCGTAGTTGGATTTCTGCCGGAAACAGCCGGTCCGTACTATGTGCGTGTATCTGGTTTGGTTTTGGCATCCTCCCGGAATACGTTGCTGCGCTTGGTTGCGTGGCACGGAGTTCGGGACTTTTACTTTGAGGAAATTAGAGTGTTCACGGCAGGCAGTCGCCTTGAATATATTAGCATGGAATAATACCATAGGATCTTGGTCCTATTTTGTTGGTTTCTAGGGCTAAGATAATGATTAATAGGGACAATTGGGGGCATTCGTATTAACGCGTTAGAGGTGAAATTCTATGATTGCGTTACGACGAACTACTGCGAAAGCATTTGCCAAGGATGTTT	Yes	1	1	1	UnDP	No
Dino-Group-II-Clade-22_Dino-Group-II-Clade-22_X_am18s_z_4581	AGCTCCAATAGCGTATATTAAAGTTGTTGCGGCTAAAAAGCTCGTAGTTGGATTTCTGTCGAGAACGTCCGGTCCGCTTTTTGAGCGTGTATCTGGTTCGGTCTTGGCATCTTCCAGGGGAACGTTGCTGCGCTTGATTGCGTGGTGCGGGTTTCTGGACTTTTACTTTGAGGAAATTAGAGTGTTTACAGCAGGCAAACGCCGTGAATATGTTAGCATGGAATAATAATATAGGACTCTCGGCCTATTTTGTTGGTTTCTAGGACGAGGGTAATGATTAATAGGGATAATTGGGGGCATTCGTATTAACTAGTCAGAGGTGAAATTCTTGGATTTAGTTACGACGAACTACTGCGAAAGCATTTGCCAAGGATGTTT	Yes	0	0	1	UnDP	No
Dino-Group-II_X_NA_am18s_z_13900	AGCTCCAATAGCGTATATTAAAGTTGTTGCGGCTAAAAAGCTCGTAGTTGGATTTCTGTCGAGAAGGGCCGGTCCGCATTTTGTGCGTGTATCTGGTTCCGTCTTGGCATCCTCTTGGGGAACGTTGCTGCGCTTCACTGCGTGGTGCGGTATTCAAGACTTTTACTTTGAGGAAATTAGAGTGTTCACGGCAGGCAATCGCCCTGAATATATTAGCATGGAATAATAATATAGGACCTTGGTTCTATCTTGTTGGTTCTGAGAGCTAAGGTAATGATTAATAGGGATAATTGGGGGCATTCGTATTAACGTGTCAGAGGTGGAATTCTTGGATTACGTTACGACGAACTACTGCGAAAGCATTTGCCAAGGATGTTT	Yes	1	1	0	UnDP	No
Dino-Group-II_X_NA_am18s_z_9319	AGCTCCAATAGCGTATATTAAAGTTGTTGCGGCTAAAAAGCTCGTAGTTGGATTTCTGTCGAGAAGGGCCGGTCCGCATTTTGTGCGTGTATCTGGTTTTTCCTTCTTGGCATCCTCTTGGGGAACGTTACTGCGCTTCACTGCGTGGTGCGGTATTCAAGACTTTTACTTTGAGGAAATTAGAGTGTTCACGGCAGGCAATCGCCCTGAATATATTAGCATGGAATAATAATATAGGACCTTGGTTCTATTTTGTTGGTTCTGAGAGCTAAGGTAATGATTAATAGGGATAATTGGGGGCATTCGTATTAACGTGTCAGAGGTGGAATTCTTGGATTACGTTACGACGAACTACTGCGAAAGCATTTGCCAAGGATGTTT	Yes	1	1	1	UnDP	No
Dino-Group-II_X_NA_am18s_z_24004	AGCTCCAATAGCGTATATTAAAGTTGTTGCGGCTAAAAAGCTCGTAGTTGGATTTCTGTCGAGAAGGGCCGGTCCGCATTTTGTGCGTGTATCTGGTTTTTCCTTCTTGGCATCCTCTTGGGGAACGTTGCTGCGCTTCACTGCGTGGTGCGGTATTCAAGACTTTTACTTTGAGGAAATTAGAGTGTTCACGGCAGGCAATCGCCCTGAATATATTAGCATGGAATAATAATATAGGACCTTGGTTCTATTTTGTTGGTTCTGAGAGCTAAGGTAATGATTAATAGGGATAATTGGGGGCATTCGTATTAACGTGTCAGAGGTGGAATTCTTGGATTACGTTACGACGAACTACTGCGAAAGCATTTGCCAAGGATGTTT	Yes	1	1	0	UnDP	No
NA_NA_am18s_z_11230	AGCTCCAATAGCGTATATTAAAGTTGTTGCGGCTAAAAAGCTCGTAGTTGGATTTCTGTCGAGGACGAATGGTCCATACCATGTATGTGTATCTATTCATGCCTTGGCATCCTCTTGAAGACGTTGCCGCGCTTAATTGTGTGGTACGGTATTCAAGACTTTTACTTTGAGGAAATTAGAGTGTTCACGGCAGGCAATCGCTTTGAATACATTAGCATGGAATAATACTATAGGACTGTGGTTCTATTTTGTTGGTTTCTAGAGCTGCAGTAATGATTAATAGGGATAATTGGGGGCATTCGTATTATTACGTCAGAGGTGAAATTCTTGGATTGTAATACGACGAACTACTGCGAAAGCATTTGCCAAGGATGTTT	Yes	1	0	0	UnDP	No
NA_NA_am18s_z_13406	AGCTCCAATAGCGTATATTAAAGTTGTTGCGGCTAAAAAGCTCGTAGTTGGATTTCTGTCGAGGACGAATGGTCCATACTATGTATGTGTATCTATTCATGCCTTGGCATCCTCTTGAAGACGTCGCCGCGCTTAATTGTGTGGTACGGTATTCAAGACTTTTACTTTGAGGAAATTAGAGTGTTCACGGCAGGCAATCGCTTTGAATACATTAGCATGGAATAATACTATAGGACTGTGGTTCTATTTTGTTGGTTTCTAGAGCTGCAGTAATGATTAATAGGGATAATTGGGGGCATTCGTATTATTACGTCAGAGGTGAAATTCTTGGATTGTAATACGACGAACTACTGCGAAAGCATTTGCCAAGGATGTTT	Yes	0	1	0	UnDP	No
Dino-Group-II_X_Dino-Group-II_XX_am18s_z_3900	AGCTCCAATAGCGTATATTAAAGTTGTTGCGGCTAAAAAGCTCGTAGTTGGATTTCTGTTGAGAAGGGCCGGTCCGCATTTTGTGCGTGTATCTGGTTCCGTCTTGGCATCCTCTTGGGGAACGTTACTGCGCTTCACTGCGTGGTGCGGTATTCAAGACTTTTACTTTGAGGAAATTAGAGTGTTCACGGCAGGCAATCGCCCTGAATATACTAGCATGGAATAATAATATAGGACCTTGGTTCTATCTTGTTGGTTCTGAGAGCTAAGGTAATGATTAATAGGGATAATTGGGGGCATTCGTATTAACGTGTCAGAGGTGGAATTCTTGGATTACGTTACGACGAACTAATGCGAAAGCATTTGCCAAGGATGTTT	Yes	1	1	1	UnDP	No
Dino-Group-II-Clade-3_Dino-Group-II-Clade-3_X_am18s_z_40945	AGCTCCAATAGCGTATATTAAAGTTGTTGCGGCTAAAAAGCTCGTAGTTGGATTTCTGTTGAGGACGACTGGTCCGCTCTATGAGCGTGCATCTAGTTTGGCCTCGGCATCCGCTCTGCAGACGTTCTGCGCTTGATTGCGTGGTTCGGAGGTAGGGCCTTTTACTTTGAGGAAATTAGAGTGTTCACGGCAGGCAATCGCCTTGAATATATTAGCATGGAATAATAACATAGGATCTTGGTTCTATTTTGTTGGTTTCTAGAGCTGAGATAATGATTAATAGGGACAATTGGGGGCATTCGTATTGCGGTGTCAGAGGTGGAATTCTTGGATTACTGCACGACGAACTACTGCGAAAGCATTTGCCAAGGATGTTT	Yes	1	0	0	UnDP	No
NA_NA_am18s_z_16110	AGCTCCAATAGCGTATATTAAAGTTGTTGCGGGTAAAAAGCTCGTAGTTGGATTTCTGTCGGGAGAGGGTGGTCTGCATTTCGTGCACGTATCTACCACTGTCTCGGCATCCGGAAGTTTAAGTTTGTTGCTTCACTGCAACAGGCGTAGGCTTCTCTTTTACTTTGAGGAAATTAGAGTGTTCACGGCAGGCTTTCGCCTTGAATACATTAGCATGGAATAATAATATAGGACTGCGGTTCTATTTTGTTGGTTTCTAGAGCTGCAGTAATGATTAATAGGGACGATTGGGGGCATTCGTATTATCACGTCAGAGGTGGAATTCTTGGATTGTGTTACGACGAACTACTGCGAAAGCATTTGCCAAGGATGTTT	Yes	1	0	0	UnDP	No
NA_NA_am18s_z_4322	AGCTCCAATAGCGTATATTAAAGTTGTTGCGGGTAAAAAGCTCGTAGTTGGATTTCTGTCGGGAGAGGGTGGTCTGCATTTCGTGCACGTATCTACCACTGTCTCGGCATCCGGAAGTTTAAGTTTGTTGCTTCACTGCAATAAGCGTAGGCTTCTCTTTTACTTTGAGGAAATTAGAGTGTTCACGGCAGGCTTTCGCCTTGAATACATTAGCATGGAATAATAATATAGGACTGCGGTTCTATTTTGTTGGTTTCTAGAGCTGCAGTAATGATTAATAGGGACGATTGGGGGCATTCGTATTATCACGTCAGAGGTGGAATTCTTGGATTGTGTTACGACGAACTACTGCGAAAGCATTTGCCAAGGATGTTT	Yes	0	0	1	UnDP	No
NA_NA_am18s_z_3387	AGCTCCAATAGCGTATATTAAAGTTGTTGCGGGTAAAAAGCTCGTAGTTGGGTTTCTGCTTGAGAAGACCGGTCTGGTTTATGACCACGCATCTGGTACTACTCAAGCATCTGGAAGGTCGTGGCGTCGCTTCATTGCGATGTCAGTGTCCTTCCCTTTTACTTTGAGGAAATTAGAGTGTTCACGGCAGGCTGTCGCCCTGAATATGTTAGCATGGAATAATACCATAGGACTTCGGTTCTATTTTGTTGGTTCTGAGAACTGAAGTAATGATTAATAGGGACGATTGGGGGCACTCGTATTATCACGTCAGAGGTGGAATTCTTGGATTGTGTTACGACGAACTACTGCGAAAGCATTTGCCAAGGATGTTT	Yes	0	1	0	UnDP	No
Dino-Group-II_X_Dino-Group-II_XX_am18s_z_18178	AGCTCCAATAGCGTATATTAAAGTTGTTGCGGTAAAAAAGCCCGTAGTTGGATTTCTGTTGAGAGCAGCCGGTCCGCTCTATGAGCGTGTATCTGGTTTGGTCTCGGCATCCTCTCGCGTAACGTTGCCGCGCTTGATTGCGTGGTACGCTTAAGCGGGACTTTTACTTTGAGGAAATTAGAGTGTTCACGGCAGGCAAGCGCCCTGAATATATTAGCATGGAATAATAAGATAGGACCTTGGTCCCATTTTGTTGGTTTCTGGAGCTGAGGTAATGGTTAATAGGAACATTTGGGGACATTTGTATCGGCGCGTCAGAGGTGGAATTCTTGGATTGCGTCGCGACAAACTACTGCGAAAGCATTTGTCAAGGATGTTT	Yes	0	0	1	UnDP	No
NA_NA_am18s_z_52089	AGCTCCAATAGCGTATATTAAAGTTGTTGCGGTAAAAAAGCCCGTAGTTGGATTTCTGTTTGGTGCCGTCGGTCCGCTCTATGAGCGTGTATCTGATTGGAGCCGAGCATCCTCCTACGCTGCAGTTCTGCGCTTGATTGCGTGGGCTGGAGGCGTGGGACTTTTACTTTGAGGAAATTAGAGTGTTCACGGCAGGCAAGCGCCCTGAATATGTTAGCATGGAATAATGAGATAGGACCTTGGTCCCATTTTGTTGGTTTCTGGAGCTGAGGTAATGGTTAATAGGAACATTTGGGGAGATTTGTATCAATACGTCAGAGGTGGAATTCTTGGATTGTATTGCGACAAACTACTGCGAAAGCATTTCTCAAGGATGTTT	Yes	0	0	1	UnDP	No
Dino-Group-II-Clade-41_Dino-Group-II-Clade-41_X_am18s_z_9513	AGCTCCAATAGCGTATATTAAAGTTGTTGCGGTAAAAAAGCTCGTAGGTGGATTTCTGTTGAATGAGGCCGGTCCATACCACGTATGCGCATCTGGTTCTCTTTCGGCATCCTTGCATTGGACGTTTTTGCGCTTGATTGCGTGAGGCGGGCGATGCAACTTTTACTTTGAGGAAATTAGAGTGTTCACGGCAGGCTATCGCCCGAATACATTAGCATGGAATAATGAGATAGGATTCCGGTTCTATTTTGTTGGTTTCTAGATCTGGAATAATGATTAATAGGAACAGTTGGGGGTATCCGTATCATGGCGTCAGAGGTGGAATTCTTGGATTGCCATGCGACGAACTACTGCGAAAGCATTTACCAAGGATGTTT	Yes	0	1	1	UnDP	No
Dino-Group-II-Clade-41_Dino-Group-II-Clade-41_X_am18s_z_5511	AGCTCCAATAGCGTATATTAAAGTTGTTGCGGTAAAAAAGCTCGTAGGTGGATTTCTGTTGAATGAGGCCGGTCCATACCACGTATGCGCATCTGGTTCTCTTTCGGCATCCTTGCATTGGACGTTTTTGCGCTTGATTGCGTGAGGCGGTTGGTGCAACTTTTACTTTGAGGAAATTAGAGTGTTCACGGCAGGCTATCGCCCGAATACATTAGCATGGAATAATGAGATAGGATTCCGGTTCTATTTTGTTGGTTTCTAGAATTGGAATAATGATTAATAGGAACAGTTGGGGGTATCCGTATCATGGCGTCAGAGGTGGAATTCTTGGATTGCCATGCGACGAACTACTGCGAAAGCATTTACCAAGGATGTTT	Yes	0	1	1	UnDP	No
Dino-Group-II-Clade-41_Dino-Group-II-Clade-41_X_am18s_z_28255	AGCTCCAATAGCGTATATTAAAGTTGTTGCGGTAAAAAAGCTCGTAGGTGGATTTCTGTTGAATGAGGCCGGTCCATACCACGTATGCGTATCTGGTTCTCTTTCGGCATCCTTGCATTGGACGTTTTTGCGCTTGATTGCGTGAGGCGGGCGATGCAACTTTTACTTTGAGGAAATTAGAGTGTTCACGGCAGGCTATCGCCCGAATACATTAGCATGGAATAATGAGATAGGATTCCGGTTCTATTTTGTTGGTTTCTAGATCTGGAATAATGATTAATAGGAACAGTTGGGGGTATCCGTATCATGGCGTCAGAGGTGGAATTCTTGGATTGCCATGCGACGAACTACTGCGAAAGCATTTACCAAGGATGTTT	Yes	1	0	0	UnDP	No
Dino-Group-II-Clade-1_Dino-Group-II-Clade-1_X_am18s_z_19797	AGCTCCAATAGCGTATATTAAAGTTGTTGCGGTAAAAAAGCTCGTAGTTGAATTTCTGTTGAGGGAAAACGGTCCATACCACGTATGCGTATCTGTCTTTCTCTCGGCATCTTCTCGGACGTCGTTGCTGCGCTTGATTGCGTGGTGCGAACCTCGGGACTTTTACTTTGAGGAAATTAGAGTGTTCACGGCAGGCTATCGCCAGAATACATTAGCATGGAATAATACTATAGGATCTTGGTTCTATTTTGTTGGTTTCTAGAATTAAGATAATGATTAATAGGGACAATTGGGGGCATTCGTATCAACACGTCAGAGGTGGAATTCTTGGATTGTGTTGCGACGAACTACTGCGAAAGCATTTGCCAAGGATGTTT	Yes	1	1	0	UnDP	No
Dino-Group-II-Clade-1_Dino-Group-II-Clade-1_X_am18s_z_7550	AGCTCCAATAGCGTATATTAAAGTTGTTGCGGTAAAAAAGCTCGTAGTTGAATTTCTGTTGAGGGAAAACGGTCCATACCATGTATGCGTATCTGTCTTTCTCTCGGCATCTTCTCGGACGTCGTTGCTGCGCTTGATTGCGTGGTGCGAACCTCGGGACTTTTACTTTGAGGAAATTAGAGTGTTCACGGCAGGCTATCGCCAGAATACATTAGCATGGAATAATACTATAGGATCTTGGTTCTATTTTGTTGGTTTCTAGAATTAAGATAATGATTAATAGGGACAATTGGGGGCATTCGTATCAACACGTCAGAGGTGGAATTCTTGGATTGTGTTGCGACGAACTACTGCGAAAGCATTTGCCAAGGATGTTT	Yes	1	1	1	UnDP	No
Dino-Group-II-Clade-1_Dino-Group-II-Clade-1_X_am18s_z_6614	AGCTCCAATAGCGTATATTAAAGTTGTTGCGGTAAAAAAGCTCGTAGTTGGACTTCTGTTGAGAAAGACCGGTCTACTCCATGAGTACGCATCTGGCTCTGTCTCGGCATCCTCTCGATGATCGTTTCTGCGCTTCGTTGCGTGGGGCGGGTCTCGGGACTTTTACTTTGAGGAAATTAGAGTGTTCACGGCAGGCTATCGCCAGAATACATTAGCATGGAATAATACTATAGGATCTCGGTTCTATTTTGTTGGTTTCTAGAATTGAGATAATGATTAATAGGGACAATTGGGGGCATTCGTATCAACACGTCAGAGGTGGAATTCTTGGATTGTGTTGCGACGAACTACTGCGAAAGCATTTGCCAAGGATGTTT	Yes	0	0	1	UnDP	No
Dino-Group-II-Clade-1_Dino-Group-II-Clade-1_X_am18s_z_8313	AGCTCCAATAGCGTATATTAAAGTTGTTGCGGTAAAAAAGCTCGTAGTTGGACTTCTGTTGAGAAAGACCGGTCTACTCCATGAGTACGCATCTGGTTCTGTCTCGGCATCCTCTCGATGATCGTTTCTGCGCTTCGTTGCGTGGGGCGGGTCTCGGGACTTTTACTTTGAGGAAATTAGAGTGTTCACGGCAGGCTATCGCCAGAATACATTAGCATGGAATAATACTATAGGATCTCGGTTCTATTTTGTTGGTTTCTAGAATTGAGATAATGATTAATAGGGACAATTGGGGGCATTCGTATCAACACGTCAGAGGTGGAATTCTTGGATTGTGTTGCGACGAACTACTGCGAAAGCATTTGCCAAGGATGTTT	Yes	1	0	0	UnDP	No
Dino-Group-II-Clade-1_Dino-Group-II-Clade-1_X_am18s_z_30381	AGCTCCAATAGCGTATATTAAAGTTGTTGCGGTAAAAAAGCTCGTAGTTGGACTTCTGTTGAGAAAGACCGGTCTACTCCATGAGTACGTATCTGGTTCTGTCTCGGCATCCTCTCGATGATCGTTTCTGCGCTTCGTTGCGTGGGGCGTATCTCGGGACTTTTACTTTGAGGAAATTAGAGTGTTCACGGCAGGCTATCGCCAGAATACATTAGCATGGAATAATACTATAGGATCTCGGTTCTATTTTGTTGGTTTCTAGAATTGAGATAATGATTAATAGGGACAATTGGGGGCATTCGTATCAACACGTCAGAGGTGGAATTCTTGGATTGTGTTGCGACGAACTACTGCGAAAGCATTTGCCAAGGATGTTT	Yes	0	1	1	UnDP	No
Dino-Group-II-Clade-25_Dino-Group-II-Clade-25_X_am18s_z_5971	AGCTCCAATAGCGTATATTAAAGTTGTTGCGGTAAAAAAGCTCGTAGTTGGACTTCTGTTGAGAGATACCGGTCCATGCAACGCATGCGTATTTGGTAAGTCTCGGCATCCTCTCGAAAAACTTCTTTGCGCTTGATTGCGTGAAAAGAGTTTCGGGACTTTTACTTTGAGGAAATTAGAGTGTTCACGGCAGGCCATCGCCAGGATACATTAGCATGGAATAATACTATAGGATCTTGATCCTATTTTGTTGGTTTCTAGGATTAAGATAATGATTAATAGGGACAATTGGGGGCATTCGTATCAACACGTCAGAGGTGAAATTCTTGGATTGTGTTGCGACGAACTACTGCGAAAGCATTTGCCAAGGATGTTT	Yes	0	0	1	UnDP	No
Dino-Group-II-Clade-25_Dino-Group-II-Clade-25_X_am18s_z_2243	AGCTCCAATAGCGTATATTAAAGTTGTTGCGGTAAAAAAGCTCGTAGTTGGACTTCTGTTGAGAGATACCGGTCCATGCAACGCATGCGTATTTGGTAAGTCTCGGCATCCTCTCGAAAAACTTCTTTGCGCTTGATTGCGTGAAAAGAGTTTCGGGACTTTTACTTTGAGGAAATTAGAGTGTTCACGGCAGGCTATCGCCAGGATACATTAGCATGGAATAATACTATAGGATCTTGATCCTATTTTGTTGGTTTCTAGGATTAAGATAATGATTAATAGGGACAATTGGGGGCATTCGTATCAACACGTCAGAGGTGAAATTCTTGGATTGTGTTGCGACGAACTACTGCGAAAGCATTTGCCAAGGATGTTT	Yes	1	0	0	UnDP	No
Dino-Group-II-Clade-23_Dino-Group-II-Clade-23_X_am18s_z_13836	AGCTCCAATAGCGTATATTAAAGTTGTTGCGGTAAAAAAGCTCGTAGTTGGATTTCTACCGAAGATAGCCGGTCGGGTCTTCGACCTTGTATCTGGTTTTGTCTTTGGTATCCTCATAGGGAACGTTTCTGCGCTTTATTGCGTGGTGCGGTATCTATGACTTTTACTTTGAGGAAATTAGAGTGTTCACGGCAGGCAAACGCCTTGAATATATTAGCATGGAATAATAACATAGGATCTTCGTCCTATTTTGTTGGTTTCTAGGGCTAAGATAATGATTAATAGGGATAATTGGGGGCATCTGTATCAACGCGTCAGAGGTGGAATTCTTGGATTGCGTTGCGACAAACTACTGCGAAAGCATTTGCCAAGGATGTTT	Yes	1	0	0	UnDP	No
Dino-Group-II-Clade-23_Dino-Group-II-Clade-23_X_am18s_z_3050	AGCTCCAATAGCGTATATTAAAGTTGTTGCGGTAAAAAAGCTCGTAGTTGGATTTCTACCGAAGATAGCCGGTCGGGTCTTCGACCTTGTATCTGGTTTTGTCTTTGGTATCCTCATGGGGAACGTTGCTGCGCTTCACTGCGTGGTGCGGTATCCATGACTTTTACTTTGAGGAAATTAGAGTGTTCACGGCAGGCAAACGCCCTGAATATATTAGCATGGAATAATAACATAGGATCTTCGTCCTATTTTGTTGGTTTCTAGGGCTAAGATAATGATTAATAGGGATAATTGGGGGCATCTGTATCAACGCGTCAGAGGTGGAATTCTTGGATTGCGTTGCGACAAACTACTGCGAAAGCATTTGCCAAGGATGTTT	Yes	0	1	1	UnDP	No
Dino-Group-II-Clade-23_Dino-Group-II-Clade-23_X_am18s_z_3682	AGCTCCAATAGCGTATATTAAAGTTGTTGCGGTAAAAAAGCTCGTAGTTGGATTTCTACCGAAGATAGCCGGTCGGGTCTTCGACCTTGTATCTGGTTTTGTCTTTGGTATCCTCATGGGGAACGTTGCTGCGCTTTATTGCGTGGTGCGGTATCCATGACTTTTACTTTGAGGAAATTAGAGTGTTCACGGCAGGCAAACGCCCTGAATATATTAGCATGGAATAATAACATAGGATCTTCGTCCTATTTTGTTGGTTTCTAGGGCTAAGATAATGATTAATAGGGATAATTGGGGGCATCTGTATCAACGCGTCAGAGGTGGAATTCTTGGATTGCGTTGCGACAAACTACTGCGAAAGCATTTGCCAAGGATGTTT	Yes	0	1	0	UnDP	No
Dino-Group-II-Clade-23_Dino-Group-II-Clade-23_X_am18s_z_10004	AGCTCCAATAGCGTATATTAAAGTTGTTGCGGTAAAAAAGCTCGTAGTTGGATTTCTACCGAAGATAGCCGGTCGGGTCTTCGACCTTGTATCTGGTTTTGTCTTTGGTATCCTTATGGGGAACGTTGCTGCGCTTTATTGCGTGGTGCGGTATCCATAACTTTTACTTTGAGGAAATTAGAGTGTTCACGGCAGGCAAACGCCCTGAATATATTAGCATGGAATAATAACATAGGATCTTCGTCCTATTTTGTTGGTTTCTAGGGCTAAGATAATGATTAATAGGGATAATTGGGGGCATCTGTATCAACGCGTCAGAGGTGGAATTCTTGGATTGCGTTGCGACAAACTACTGCGAAAGCATTTGCCAAGGATGTTT	Yes	0	1	1	UnDP	No
Dino-Group-II_X_Dino-Group-II_XX_am18s_z_8860	AGCTCCAATAGCGTATATTAAAGTTGTTGCGGTAAAAAAGCTCGTAGTTGGATTTCTACTTAGCACCGCCGGTCCGCTCTACGAGCGTGTATCAGGTTGGCGCTGGGTATCCTCGTGAGGAACGTTGCTGCGCTTCATTGCGTGGTGCGGTATTCACGACTTTTACTTTGAGGAAATTAGAGTGTTCACGGCAGGCAATCGCCTTGAATATGTTAGCATGGAATAATAATATAGGACTTTAGTTCTATTTTGTTGGTTTCTAGAGCTAAGGTAATGATTAATAGGGATAATTGGGGGGATTTGTATTGGCGCGTCAGAGGTGGAATTCTTGGATTGCGTCACGACAAACTACTGCGAAAGCATTTCTCAAGGATGTTT	Yes	0	0	1	UnDP	No
Dino-Group-II-Clade-1_Dino-Group-II-Clade-1_X_am18s_z_16195	AGCTCCAATAGCGTATATTAAAGTTGTTGCGGTAAAAAAGCTCGTAGTTGGATTTCTATCGAAGATAACTGGTCCACTCCATGAGTGCGTATCTAGTGCATCTTTGGTATCCTATCCGGAATGATATTGTGCTTGATTGCGTGATATTGGTTCGGGTACTTTTACTTTGAGGAAATTAGAGTGTTCACGGCAGGCTATCGCCAGAATACATTAGCATGGAATAATACTATAGGATCTCGGTTCTATTTTGTTGGTTTCTAGAATTGAGATAATGATTAATAGGGACAATTGGGGGCATTCGTATCAACACGTCAGAGGTGGAATTCTTGGATTGTGTTGCGACGAACTACTGCGAAAGCATCTGCCAAGTATGTTT	Yes	1	0	0	UnDP	No
Dino-Group-II-Clade-1_Dino-Group-II-Clade-1_X_am18s_z_4761	AGCTCCAATAGCGTATATTAAAGTTGTTGCGGTAAAAAAGCTCGTAGTTGGATTTCTCTTGAGTATCACCGGTTCATACCACGTATGCATATCTGGTTGAGGCTCGAGATCCTCTCGCGAAACGTTTCTGCGCTTGATTGCGTGGAGCGGGTCTCGGGACTTTTACTTTGAGGAAATTAGAGTGTTCACGGCAGGCTATCGCCCGAATACATTAGCATGGAATAATACTATAGGATTTCGATTCTATTTTGTTGGTTTCTAGAATTGAAATAATGATTAATAGGGACAATTGGGGGCATTCGTATCAACACGTCAGAGGTGGAATTCTTGGATTGTGTTGCGACGAACTACTGCGAAAGCATTTGCCAAGGATGTTT	Yes	0	1	1	UnDP	No
Dino-Group-II-Clade-23_Dino-Group-II-Clade-23_X_am18s_z_11807	AGCTCCAATAGCGTATATTAAAGTTGTTGCGGTAAAAAAGCTCGTAGTTGGATTTCTGCAAAAAACGGCCGGTCACCTCTATGAGGTTGTATCTGGTTCGGTTTTTGCATCCTCTTAGGAAACGGTACTGCGCTTCACTGCGCGGGTCGGGGCCTAAGACTTTCACTTTGAGGAAATTAGAGTGTTCACGGCAGGCAATCGCCTTGAATATGTTAGCATGGAATGATATTATAGGATCTCGGTCCTATTTTGTTGGTTTCTAGGGCTGAGGTAATGATTAATAGGGACAATTGGGGGTATCCGTATCATCGCGTCAGAGGTGGAATTCTTGGATTGCGATGCGACGAACTACTGCGAAAGCATTTACCAAGGATGTTT	Yes	0	0	1	UnDP	No
Dino-Group-II-Clade-23_Dino-Group-II-Clade-23_X_am18s_z_3239	AGCTCCAATAGCGTATATTAAAGTTGTTGCGGTAAAAAAGCTCGTAGTTGGATTTCTGCAAAAAACGGCCGGTCACCTCTATGAGGTTGTATCTGGTTCGGTTTTTGCATCCTCTTAGGAAACGGTACTGCGCTTCACTGCGCGGGTCGGGGCCTAAGACTTTCACTTTGAGGAAATTAGAGTGTTCACGGCAGGCAATCGCCTTGAATATGTTAGCATGGAATGATATTATAGGATCTTGGTCCTATTTTGTTGGTTTCTAGGGCTAAGGTAATGATTAATAGGGACAATTGGGGGTATCCGTATCATCGCGTCAGAGGTGGAATTCTTGGATTGCGATGCGACGAACTACTGCGAAAGCATTTACCAAGGATGTTT	Yes	1	0	0	UnDP	No
Dino-Group-II-Clade-1_Dino-Group-II-Clade-1_X_am18s_z_5398	AGCTCCAATAGCGTATATTAAAGTTGTTGCGGTAAAAAAGCTCGTAGTTGGATTTCTGCACGGTACGACCGGTCTACACCACGTGTACGCATCTGGTTCGGACTGTGCATCCTCTCGATGGGCGTTTCTGCGCTTGATTGCGTGGAGCGAACTTCGGGACTTTTACTTTGAGGAAATTAGAGTGTTTACGGCAGGCTATCGCCAGAATACATTAGCATGGAATAATACTATAGGATCTTGGTCCTATTTTGTTGGTTTCTAGGATTGAGATAATGATTAATAGGGACAATTGGGGGCATTAGTATCAACACGTCAGAGGTGGAATTCTTGGATTGTGTTGCGACTAACTACTGCGAAAGCATTTGCCAAGGATGTTT	Yes	1	1	0	UnDP	No
Dino-Group-II-Clade-23_Dino-Group-II-Clade-23_X_am18s_z_6223	AGCTCCAATAGCGTATATTAAAGTTGTTGCGGTAAAAAAGCTCGTAGTTGGATTTCTGCAGGAAACGGCCGGTCACCACTACGTGGTTGTATCTGGTTCGGTTTTTGCATCCTCTTAGGATACGGTACTGCGCTTCACTGCGCGGATCGGAGCCTAAGACTTTCACTTTGAGGAAATTAGAGTGTTCACGGCAGGCAATCGCCTTGAATATGTTAGCATGGAATGATACTATAGGATCTTGGTTCTATTTTGTTGGTTTCTAGAGCTAAGGTAATGATTAATAGGGACAATTGGGGGTATCCGTATCATCGAGTCAGAGGTGGAATTCTTGGATTTCGATGCGACGAACTACTGCGAAAGCATTTACCAAGGATGTTT	Yes	0	1	1	UnDP	No
Dino-Group-II_X_Dino-Group-II_XX_am18s_z_7919	AGCTCCAATAGCGTATATTAAAGTTGTTGCGGTAAAAAAGCTCGTAGTTGGATTTCTGCCGAGAAGTGCCGGTCCGTACTATGTACGTGTATCTGGTTTGCGTCTTGGCATCCTCTCGAGGGGCGTTACTGCGCTTCATTGCGTGGTGCGTGACTCGAGACTTTTACTTTGAGGAAATTAGAGTGTTCACGGCAGGCAATCGCCCTGAATATATTAGCATGGAATAATGATATAGGACCTTGGGTCTATTTTGTTGGTTTCTAGAGCTGAGGTAATGATTAATAGGGATAATTGGGGGCATCCGTATCAAGGCGTCAGAGGTGGAATTCTTGGATTGCCTTGCGACGAACAACTGCGAAAGCATTTGCCAAGGATGTTT	Yes	1	0	0	UnDP	No
Dino-Group-II-Clade-1_Dino-Group-II-Clade-1_X_am18s_z_18307	AGCTCCAATAGCGTATATTAAAGTTGTTGCGGTAAAAAAGCTCGTAGTTGGATTTCTGCCGAGGTCTACCGGTCCATACCATGTATGCGCATCTGGCTCGGCCTTGGCATCCTCTCGGTCACACGTTCCTGCGCTTCATTGCGTGGGGCGGGTTCCGGGACTTTTACTTTGAGGAAATTAGAGTGTTCACGGCAGGCTATCGCCAGAATACATTAGCATGGAATAATACTATAGGATCTCGGTTCTATTTTGTTGGTTTCTAGAATTGGGATAATGATTAATAGGAACAATCGGGGGCATTCGTATCAACGCGTCAGAGGTGGAATTCTTGGATTGCGTTGCGACGAACTACTGCGAAAGCATTTGCCAAGGATGTTT	Yes	1	1	1	UnDP	No
Dino-Group-II-Clade-1_Dino-Group-II-Clade-1_X_am18s_z_18911	AGCTCCAATAGCGTATATTAAAGTTGTTGCGGTAAAAAAGCTCGTAGTTGGATTTCTGCGGGGAACGACCGGTCCACTCAACGAGTGCGCATCTGGCTCGGTCTCTGCATCCTCTCGAAAGACGTTTCTGCGCTTGATTGCGTGGTTCGGATCTCGGGACTTTTACTTTGAGGAAATTAGAGTGTTCACGGCAGGCTATCGCCAGAATACATTAGCATGGAATAATACTATAGGATCTTGATCCTATTTTGTTGGTTTCTAGGATTTTGATAATGATTAATAGGGACAATTGGGGGCATTCGTATCAACACGTCAGAGGTGGAATTCTTAGATTGTGTTGCGACGAACTACTGCGAAAGCATTTGCCAAGGATGTTT	Yes	1	1	0	UnDP	No
Dino-Group-II-Clade-1_Dino-Group-II-Clade-1_X_am18s_z_29136	AGCTCCAATAGCGTATATTAAAGTTGTTGCGGTAAAAAAGCTCGTAGTTGGATTTCTGCGGGGAACGACCGGTCCACTCAACGAGTGCGTATCTGGCTCGGTCTCTGCATCCTCTCGAAAGACGCTTCTGCGCTTGATTGCGTGGTTCGGATCTCGGGACTTTTACTTTGAGGAAATTAGAGTGTTCACGGCAGGCTATCGCCAGAATACATTAGCATGGAATAATACTATAGGATCTGAATCTTATTTTGTTGGTTCCTTCGATTTAGATAATGACTAATAGGGACAATTGGGGGCATTCGTATGATCACGTCAGAGGTGGAATTCTTAGATTGTGATCCGACGAACTACTGCGAAAGCATTTGCCAAGGATGTTT	Yes	1	0	0	UnDP	No
Dino-Group-II-Clade-1_Dino-Group-II-Clade-1_X_am18s_z_16814	AGCTCCAATAGCGTATATTAAAGTTGTTGCGGTAAAAAAGCTCGTAGTTGGATTTCTGCGGGGAACGACCGGTCCACTCAACGAGTGCGTATCTGGCTCGGTCTCTGCATCCTCTCGAAAGACGCTTCTGCGCTTGATTGCGTGGTTCGGATCTCGGGACTTTTACTTTGAGGAAATTAGAGTGTTCACGGCAGGCTATCGCCAGAATACATTAGCATGGAATAATACTATAGGATCTTGATCCTATTTTGTTGGTTTCTAGGATTTTGATAATGATTAATAGGGACAATTGGGGGCATTCGTATCAACACGTCAGAGGTGGAATTCTTAGATTGTGTTGCGACGAACTACTGCGAAAGCATTTGCCAAGGATGTTT	Yes	0	1	1	UnDP	No
Dino-Group-II-Clade-1_Dino-Group-II-Clade-1_X_am18s_z_13237	AGCTCCAATAGCGTATATTAAAGTTGTTGCGGTAAAAAAGCTCGTAGTTGGATTTCTGCGGGGAACGACCGGTCCACTCAACGAGTGCGTATCTGGCTCGGTCTCTGCATCCTCTCGAAAGACGTTTCTGCGCTTGATTGCGTGGTTCGGATCTCGGGACTTTTACTTTGAGGAAATTAGAGTGTTCACGGCAGGCTATCGCCAGAATACATTAGCATGGAATAATACTATAGGATCTAAATCTTATTTTGTTGGTTCCTTTGATTTAGATAATGACTAATAGGGACAATTGGGGGCATTCGTATGATCACGTCAGAGGTGGAATTCTTAGATTGTGATCCGACGAACTACTGCGAAAGCATTTGCCAAGGATGTTT	Yes	1	0	1	UnDP	No
Dino-Group-II-Clade-1_Dino-Group-II-Clade-1_X_am18s_z_23236	AGCTCCAATAGCGTATATTAAAGTTGTTGCGGTAAAAAAGCTCGTAGTTGGATTTCTGCGGGGAACGACCGGTCCACTCAACGAGTGCGTATCTGGCTCGGTCTCTGCATCCTCTCGAAAGACGTTTCTGCGCTTGATTGCGTGGTTCGGATTCCGGGACTTTTACTTTGAGGAAATTAGAGTGTTCACGGCAGGCTATCGCCAGAATACATTAGCATGGAATAATACTATAGGATCTTGATCCTATTTTGTTGGTTTCTAGGATTTAGATAATGATTAATAGGGACAATTGGGGGCATTCGTATCAAGACGTCAGAGGTGGAATTCTTAGATTGTCTTGCGACGAACTACTGCGAAAGCATTTGCCAAGGATGTTT	Yes	0	1	1	UnDP	No
Dino-Group-II-Clade-1_Dino-Group-II-Clade-1_X_am18s_z_20895	AGCTCCAATAGCGTATATTAAAGTTGTTGCGGTAAAAAAGCTCGTAGTTGGATTTCTGCTAGAGATGACCGGTCCACACAATGTGTGCGCATCTGGTTCAGCTTTGGCATCCTCTCGACAGACGTTTCTGCGCTTGATTGCGTGGAGCGGATTTCGGGACTTTTACTTTGAGGAAATTAGAGTGTTCACGGCAGGCTATCGCCAGAATACATTAGCATGGAATAATACTATAGGATCTCGGTTCTATTTTGTTGGTTTCTAGGATTGAGATAATGATTAATAGGGACAATTGGGGGCATTCGTATCAACACGTCAGAGGTGGAATTCTTGGATTGTGTTGCGACGAACTACTGCGAAAGCATTTGCCAAGGATGTTT	Yes	0	1	1	UnDP	No
NA_NA_am18s_z_15324	AGCTCCAATAGCGTATATTAAAGTTGTTGCGGTAAAAAAGCTCGTAGTTGGATTTCTGCTGAAGACAGTCGGTCCGAACCACGTTCGCGCATCTGGCTTGGCTTTAGCATCCTCTCGGTTGTCGTTTCTGCGCTTGACTGCGTGGTGCGGCGTTCGGGACTTTTACTTTGAGGAAATTAGAGTGTTCACGGCAGGCTATCGCCAGAATACATTAGCATGGAATAATAATATAGGATTTCGGTTCTATTTTGTTGGTTTCTAGAACTGAAATAATGATTAATAGGGACAATTGGGGGCATTTGTATCAACAAGTCAGAGGTGGAATTCTTGGATTTTGTTGCGACAAACTACTGCGAAAGCATTTGCCAAGGATGTTT	Yes	1	0	0	UnDP	No
Dino-Group-II-Clade-1_Dino-Group-II-Clade-1_X_am18s_z_39356	AGCTCCAATAGCGTATATTAAAGTTGTTGCGGTAAAAAAGCTCGTAGTTGGATTTCTGCTGAGGACGACCGGTCCACACACTGTGTGCGTATTGTGTTCGGCCTCGGCATCCTTCCGTATGGCCTGTCTGCGCTTTATTGCGTGGCGGGAACTGCGGAACTTTTACTTTGAGGAAATTAGAGTGTTCACGGCAGGCTATCGCCCGAATACATTAGCATGGAATAATACTATAGGATCTCGGTTCTATTTTGTTGGTTTCTAGAATCAGGATAATGATTAATAGGGACAATTGGGGGCATTCGTATCAACACGTCAGAGGTGGAATTCTTGGATTGTGTTGCGACGAACTACTGCGAAAGCATTTGCCAAGGATGTTT	Yes	1	1	0	UnDP	No
Dino-Group-II-Clade-1_Dino-Group-II-Clade-1_X_am18s_z_1186	AGCTCCAATAGCGTATATTAAAGTTGTTGCGGTAAAAAAGCTCGTAGTTGGATTTCTGCTGAGGATGGGCGGTCCGCTCACTGAGCGTGTATCTGCTTCAGCCTTGGCATCCTCTCGTTAATCGTTTCTGCGCTTGATTGCGTGGGGCGAGTGGCGGGACTTTTACTTTGAGGAAATTAGAGTGTTCACGGCAGGCTATCGCCAGAATACATTAGCATGGAATAATACTATAGGATTTTGGTCCTATTTTGTTGGTTTCTAGGATTAAAATAATGATTAATAGGGACAATTGGGGGCATTCGTATCAACACGTCAGAGGTGGAATTCTTGGATTGTGTTGCGACGAACTACTGCGAAAGCATTTGCCAAGGATGTTT	Yes	0	1	1	UnDP	No
Dino-Group-II-Clade-1_Dino-Group-II-Clade-1_X_am18s_z_5802	AGCTCCAATAGCGTATATTAAAGTTGTTGCGGTAAAAAAGCTCGTAGTTGGATTTCTGCTGAGGATGGGCGGTCCGCTCACTGAGCGTGTATCTGCTTCAGCCTTGGCATCCTCTCGTTAATCGTTTCTGCGCTTGATTGCGTGGGGCGGGTGGCGGGACTTTTACTTTGAGGAAATTAGAGTGTTCACGGCAGGCTATCGCCAGAATACATTAGCATGGAATAATACTATAGGATCTTGGTCCTATTTTGTTGGTTTCTAGGATTGAGATAATGATTAATAGGGACAATTGGGGGCATTCGTATCAACACGTCAGAGGTGGAATTCTTGGATTGTGTTGCGACGAACTACTGCGAAAGCATTTGCCAAGGATGTTT	Yes	1	0	0	UnDP	No
Dino-Group-II-Clade-1_Dino-Group-II-Clade-1_X_am18s_z_3639	AGCTCCAATAGCGTATATTAAAGTTGTTGCGGTAAAAAAGCTCGTAGTTGGATTTCTGCTGAGGATGGGCGGTCCGCTCACTGAGCGTGTATCTGCTTCAGCCTTGGCATCCTCTCGTTTTTCGTTTCTGCGCTTGATTGCGTGGGGCGAGTGGCGGGACTTTTACTTTGAGGAAATTAGAGTGTTCACGGCAGGCTATCGCCAGAATACATTAGCATGGAATAATACTATAGGATCTTGGTCCTATTTTGTTGGTTTCTAGGATTAAGATAATGATTAATAGGGACAATTGGGGGCATTCGTATCAACACGTCAGAGGTGGAATTCTTGGATTGTGTTGCGACGAACTACTGCGAAAGCATTTGCCAAGGATGTTT	Yes	1	1	1	UnDP	No
Dino-Group-II-Clade-1_Dino-Group-II-Clade-1_X_am18s_z_39481	AGCTCCAATAGCGTATATTAAAGTTGTTGCGGTAAAAAAGCTCGTAGTTGGATTTCTGCTGAGGATGTGCGGTCCGCTCACTGAGCGTGTATCTGATACAGCCTTGGCATCCTCTCGTTAATCGTTCCTGCGCTTAATTGCGTGGGGCGAGTGGCGGGACTTTTACTTTGAGGAAATTAGAGTGTTCACGGCAGGCTATCGCCAGAATACATTAGCATGGAATAATACTATAGGATTTTGGTCCTATTTTGTTGGTTTCTAGGATTAAAATAATGATTAATAGGGACAATTGGGGGCATTCGTATCAACACGTCAGAGGTGGAATTCTTGGATTGTGTTGCGACGAACTACTGCGAAAGCATTTGCCAAGGATGTTT	Yes	1	1	0	UnDP	No
Dino-Group-II-Clade-1_Dino-Group-II-Clade-1_X_am18s_z_42122	AGCTCCAATAGCGTATATTAAAGTTGTTGCGGTAAAAAAGCTCGTAGTTGGATTTCTGCTGAGGATGTGCGGTCCGCTCACTGAGCGTGTATCTGCTACAGCCTTGGCATCCTCTCGTTAATCGTTCCTGCGCTTGATTGCGTGGGGCGAGTGGCGGGACTTTTACTTTGAGGAAATTAGAGTGTTCACGGCAGGCTATCGCCAGAATACATTAGCATGGAATAATACTATAGGATCTTGGTCCTATTTTGTTGGTTTCTAGGATTAAGATAATGATTAATAGGGACAATTGGGGGCATTCGTATCAACACGTCAGAGGTGGAATTCTTGGATTGTGTTGCGACGAACTACTGCGAAAGCATTTGCCAAGGATGTTT	Yes	1	0	0	UnDP	No
Dino-Group-II-Clade-1_Dino-Group-II-Clade-1_X_am18s_z_15907	AGCTCCAATAGCGTATATTAAAGTTGTTGCGGTAAAAAAGCTCGTAGTTGGATTTCTGCTGAGGATGTGCGGTCCGCTCACTGAGCGTGTATCTGCTACAGCCTTGGCATCCTCTCGTTAATCGTTCCTGCGCTTGATTGCGTGGGGCGAGTGGCGGGACTTTTACTTTGAGGAAATTAGAGTGTTCACGGCAGGCTATCGCCAGAATACATTAGCATGGAATAATACTATAGGATCTTGGTTCTATTTTGTTGGTTTCTAGGATTAAGATAATGATTAATAGGGACAATTGGGGGCATTCGTATCAACACGTCAGAGGTGGAATTCTTGGATTGTGTTGCGACGAACTACTGCGAAAGCATTTGCCAAGGATGTTT	Yes	1	0	0	UnDP	No
Dino-Group-II-Clade-1_Dino-Group-II-Clade-1_X_am18s_z_6136	AGCTCCAATAGCGTATATTAAAGTTGTTGCGGTAAAAAAGCTCGTAGTTGGATTTCTGCTGAGGTCTACCGGTCCATACCACGTATGCGCATCTGGCTCGGCCTTGGCATCCTCTCGGTCACACGTTCCTGCGCTTGATTGCGTGGGTCGGGTTCCGGGACTTTTACTTTGAGGAAATTAGAGTGTTCACGGCAGGCAATCGCCAGAATACATTAGCATGGAATAATACTATAGGATCTCGGTTCTATTTTGTTGGTTTCTAGAATTGGGATAATGATTAATAGGGACAATTGGGGGCATTCGTATCAACGCGTCAGAGGTGGAATTCTTGGATTGCGTTGCGACGAACTACTGCGAAAGCATTTGCCAAGGATGTTT	Yes	0	1	1	UnDP	No
Dino-Group-II-Clade-1_Dino-Group-II-Clade-1_X_am18s_z_47853	AGCTCCAATAGCGTATATTAAAGTTGTTGCGGTAAAAAAGCTCGTAGTTGGATTTCTGCTGGAGTCTACCGGTCCGTACCATGTACGTGCATCTGGCTCGACTTCGGCATCCTCTCGTAAAGCGTTTCTGCGCTTGATTGCGTGGATCGTGTTGCGGGACTTTTACTTTGAGGAAATTAGAGTGTTCACGGCAGGCCATCGCCAGAATACATTAGCATGGAATAATACTATAGGATTTCACTCCTATTTTGTTGGTTTCTAGGTGTGAGATAATGATTAATAGGGACAATTGGGGGCATTCGTATCAACACGTCAGAGGTGGAATTCTTGGATTGTGTTGCGACGAACTACTGCGAAAGCATTTGCCAAGGATGTTT	Yes	1	1	1	UnDP	No
Dino-Group-II-Clade-1_Dino-Group-II-Clade-1_X_am18s_z_18932	AGCTCCAATAGCGTATATTAAAGTTGTTGCGGTAAAAAAGCTCGTAGTTGGATTTCTGCTGGAGTCTACCGGTCCGTACCATGTACGTGCATCTGGCTCGACTTCGGCATCCTCTCGTAGAGCGTTTCTGCGCTTGATTGCGTGGAGCGTGCTGCGGGACTTTTACTTTGAGGAAATTAGAGTGTTCACGGCAGGCAATCGCCAGAATACATTAGCATGGAATAATACTATAGGATTTCACTCCTATTTTGTTGGTTTCTAGGTGTGAGATAATGATTAATAGGGACAATTGGGGGCATTCGTATCAACACGTCAGAGGTGGAATTCTTGGATTGTGTTGCGACGAACTACTGCGAAAGCATTTGCCAAGGATGTTT	Yes	0	0	1	UnDP	No
Dino-Group-II-Clade-1_Dino-Group-II-Clade-1_X_am18s_z_35137	AGCTCCAATAGCGTATATTAAAGTTGTTGCGGTAAAAAAGCTCGTAGTTGGATTTCTGCTGGAGTCTACCGGTCCGTACCATGTACGTGCATCTGGCTCGACTTCGGCATCCTCTCGTGAAGCGTTTCTGCGCTTGATTGCGTGGAGCGTGTTGCGGGACTTTTACTTTGAGGAAATTAGAGTGTTCACGGCAGGCCATCGCCAGAATACATTAGCATGGAATAATACTATAGGATTTCGCTCCTATTTTGTTGGTTTCTAGGTGTGAGATAATGATTAATAGGGACAATTGGGGGCATTCGTATCAACACGTCAGAGGTGGAATTCTTGGATTGTGTTGCGACGAACTACTGCGAAAGCATTTGCCAAGGATGTTT	Yes	1	1	1	UnDP	No
Dino-Group-II-Clade-1_Dino-Group-II-Clade-1_X_am18s_z_20322	AGCTCCAATAGCGTATATTAAAGTTGTTGCGGTAAAAAAGCTCGTAGTTGGATTTCTGCTGGAGTCTACCGGTCCGTACCATGTACGTGCATCTGGCTCGACTTCGGCATCCTCTCGTGAAGCGTTTCTGCGCTTGATTGCGTGGATCGTGTTGCGGGACTTTTACTTTGAGGAAATTAGAGTGTTCACGGCAGGCTATCGCCAGAATACATTAGCATGGAATAATACTATAGGATTTCGCTCCTATTTTGTTGGTTTCTAGGTGTGAGATAATGATTAATAGGGACAATTGGGGGCATTCGTATCAACACGTCAGAGGTGGAATTCTTGGATTGTGTTGCGACGAACTACTGCGAAAGCATTTGCCAAGGATGTTT	Yes	1	1	1	UnDP	No
Dino-Group-II-Clade-1_Dino-Group-II-Clade-1_X_am18s_z_4306	AGCTCCAATAGCGTATATTAAAGTTGTTGCGGTAAAAAAGCTCGTAGTTGGATTTCTGCTGGGGATGAGCGGTCCACACCATGTGTGCGCATCTGTTTCAGCCTCGGCATCCTCTCGAAAGACGTTTCTGCGCTTGATTGCGTGGAGCGGATCTCGGGACTTTTACTTTGAGGAAATTGGAGTGTTCACGGCAGGCTATCGCCAGAACATATTAGCATGGAATAATACTATAGGATCTTGACCCTATTTTGTTGGTTTCTAGGATTGAGATAATGACTAATAGGAACAATTGGGGGCACTCGTATCAACATGTCAGAGGTGGAATTCTTGGATTATGTTGCGACGAACTACTGCGAAAGCATTTGCCAAGGATGTTT	Yes	0	0	1	UnDP	No
Dino-Group-II-Clade-1_Dino-Group-II-Clade-1_X_am18s_z_29405	AGCTCCAATAGCGTATATTAAAGTTGTTGCGGTAAAAAAGCTCGTAGTTGGATTTCTGCTGGGGTGGACCGGTCCGGACCTTGTCTGTGTATCTGGTTTCGCCTCGGCATCCTCTCGGGGCACGCTTCTGCGCTTGATTGCGTGGCGCGGATCCCGGGACTTTTACTTTGAGGAAATTAGAGTGTTCACGGCAGGCTATCGCCAGAATACATTAGCATGGAATAATACTATAGGAATTTGATTCTATTTTGTTGGTTTCTAGAATCAGATTAATGATTAATAGGGACAATTGGGGGCATTCGTATCAACACGTCAGAGGTGGAATTCTTGGATTGTGTTGCGACGAACTACTGCGAAAGCATTTGCCAAGGATGTTT	Yes	0	1	1	UnDP	No
Dino-Group-II-Clade-1_Dino-Group-II-Clade-1_X_am18s_z_14419	AGCTCCAATAGCGTATATTAAAGTTGTTGCGGTAAAAAAGCTCGTAGTTGGATTTCTGCTTAGAACGACCGGTCTACACAACGTGTACGTATCTGGTTCGGTCTGGGCATCCTCTCGAAAGACGACTCTGCGCTTGATTGCGTGGATCGGATTCCGGGACTTTTACTTTGAGGAAATTAGAGTGTTCACGGCAGGCTATCGCCAGAATACATTAGCATGGAATAATACTATAGGATCTTGATTCTATTTTGTTGGTTTCTAGGATTAAGATAATGATTAATAGGGACAATTGGGGGCATTTGTATCAACACGTCAGAGGTGGAATTCTTGGATTGTGTTGCGACAAACTACTGCGAAAGCATTTGCCAAGGATGTTT	Yes	1	0	0	UnDP	No
Dino-Group-II-Clade-1_Dino-Group-II-Clade-1_X_am18s_z_2827	AGCTCCAATAGCGTATATTAAAGTTGTTGCGGTAAAAAAGCTCGTAGTTGGATTTCTGCTTGAGATGACCGGTCCACACAATGTGTGCGCATCTGGTTCAGCTTAGGCATCCTCTCGACAGACGTTTCTGCGCTTGATTGCGTGGAGCGGATTTCGGGACTTTTACTTTGAGGAAATTAGAGTGTTCACGGCAGGCTATCGCCAGAATACATTAGCATGGAATAATACTATAGGATCTCGGTTCTATTTTGTTGGTTTCTAGGATTGAGATAATGATTAATAGGGACAATTGGGGGCATTCGTATCAACACGTCAGAGGTGGAATTCTTGGATTGTGTTGCGACGAACTACTGCGAAAGCATTTGCCAAGGATGTTT	Yes	0	0	1	UnDP	No
Dino-Group-II-Clade-1_Dino-Group-II-Clade-1_X_am18s_z_6882	AGCTCCAATAGCGTATATTAAAGTTGTTGCGGTAAAAAAGCTCGTAGTTGGATTTCTGCTTGAGATGACCGGTCCACACAATGTGTGCGCATCTGGTTCAGCTTAGGCATCCTCTCGACAGACGTTTCTGCGCTTGATTGCGTGGAGCGGATTTCGGGACTTTTACTTTGAGGAAATTAGAGTGTTCACGGCAGGCTATCGCCAGAATACATTAGCATGGAATAATACTATAGGATCTTGGTTCTATTTTGTTGGTTTCTAGGATTGAGATAATGATTAATAGGGACAATTGGGGGCATTCGTATCAACACGTCAGAGGTGGAATTCTTGGATTGTGTTGCGACGAACTACTGCGAAAGCATTTGCCAAGGATGTTT	Yes	1	0	0	UnDP	No
Dino-Group-II-Clade-25_Dino-Group-II-Clade-25_X_am18s_z_5452	AGCTCCAATAGCGTATATTAAAGTTGTTGCGGTAAAAAAGCTCGTAGTTGGATTTCTGCTTGGGACAATCGGTCAACGCCACGCGTTTGCATCAGATTTGGCCTAGGCATCCTCTCGTTGGACGCTTCTGCGCTTGATTGCGTGGAGTGGACTCCGGGACTTTTACTTTGAGGAAATTAGAGTGTTCACGGCAGGCTATCGCCCGAATACATTAGCATGGAATAATACTATAGGATTTCGATTCTATTTTGTTGGTTTCTAGAATTGAAATAATGATTAATAGGGACAATTGGGGGCATTCGTATCAACACGTCAGAGGTGGAATTCTTGGATTGTGTTGCGACGAACTACTGCGAAAGCATTTGCCAAGGATGTTT	Yes	1	0	0	UnDP	No
Dino-Group-II-Clade-1_Dino-Group-II-Clade-1_X_am18s_z_19253	AGCTCCAATAGCGTATATTAAAGTTGTTGCGGTAAAAAAGCTCGTAGTTGGATTTCTGTCAAGGAAGACCGGTCCACACAATGTGTGCGTATCTGGCTCGGCCTCGGCATCCTCTCGAAAGACGTTTCTGCGCTTGATTGCGTGGTGCGGATCTCGGGACTTTTACTTTGAGGAAATTAGAGTGTTCACGGCAGGCTATCGCCAGAATACATTAGCATGGAATAATACTATAGGATCTCGGTTCTATTTTGTTGGTTTCTAGAGTTGAGATAATGGTTAATAGGGACAATTGGGGGCATTCGTATCAACACGTCAGAGGTGGAATTCTTGGATTGTGTTGCGACGAACTACTGCGAAAGCATTTGCCAAGGATGTTT	Yes	0	0	1	UnDP	No
Dino-Group-II-Clade-1_Dino-Group-II-Clade-1_X_am18s_z_8971	AGCTCCAATAGCGTATATTAAAGTTGTTGCGGTAAAAAAGCTCGTAGTTGGATTTCTGTCAAGGACGACCGGTCCATACCACGTATGCGTATCTGGCTCGGCCTCGGCATCCTCTCGAAAAACGTTTCTGTGCTTCATTGCATGGAGCGGACCTCGGGACTTTTACTTTGAGGAAATTAGAGTGTTCACGGCAGGCTATCGCCAGAATACATTAGCATGGAATAATACTATAGGATCTTGATTCTATTTTGTTGGTTTCTAGAATTAAGATAATGATTAATAGGGACAATTGGGGGCATTCGTATCAACACGTCAGAGGTGGAATTCTTGGATTGTGTTGCGACGAACTACTGCGAAAGCATTTGCCAAGGATGTTT	Yes	0	1	1	UnDP	No
Dino-Group-II-Clade-1_Dino-Group-II-Clade-1_X_am18s_z_38846	AGCTCCAATAGCGTATATTAAAGTTGTTGCGGTAAAAAAGCTCGTAGTTGGATTTCTGTCAAGGATGACCGGTCCACTCAATGAGTGCGTATCTGGTTCAGCCTCGGCATCCTCTCGAGAGACGTTGCTGCGCTTCATTGCGTGGTGCGTATTTCGGGACTTTTACTTTGAGGAAATTAGAGTGTTCACGGCAGGCTTGCGCCCGAATACGTTAGCATGGAATAATAAGATAGGATCTCGGTTCTATTTTGTTGGTTTCTAGAATTGAGATAATGATTAATAGGGACAATTGGGGGCATTCGTATCAATGCGTCAGAGGTGGAATTCTTGGATTGCATTGCGACGAACTACTGCGAAAGCATTTGCCAAGGATGTTT	Yes	1	0	0	UnDP	No
Dino-Group-II-Clade-1_Dino-Group-II-Clade-1_X_am18s_z_15556	AGCTCCAATAGCGTATATTAAAGTTGTTGCGGTAAAAAAGCTCGTAGTTGGATTTCTGTCAAGGGCGACCGGTCCGTACCAAGTGCGCGCATCTGGTTCGACCTCGGCATCCTCTCGGAAAACGTTTCTGCGCTTGATTGCGTGGAGCGGAGTTCGGGACTTTTACTTTGAGGAAATTAGAGTGTTCACGGCAGGCTAACGCCAGAATACATTAGCATGGAATAATACTATAGGATCTTGATTCTATTTTGTTGGTTTCTAGGATTAAGATAATGATTAATAGGGACAATTGGGGGCATTCGTATCAACACGTCAGAGGTGGAATTCTTGGATTGTGTTGCGACGAACTACTGCGAAAGCATTTGCCAAGGATGTTT	Yes	1	1	0	UnDP	No
Dino-Group-II-Clade-1_Dino-Group-II-Clade-1_X_am18s_z_8499	AGCTCCAATAGCGTATATTAAAGTTGTTGCGGTAAAAAAGCTCGTAGTTGGATTTCTGTCAAGGGCGACCGGTCCGTACCAAGTGCGCGCATCTGGTTCGACCTCGGCATCCTCTCGGAAGACGTTTCTGCGCTTGATTGCGTGGAGCGGAGTTCGGGACTTTTACTTTGAGGAAATTAGAGTGTTCACGGCAGGCTAACGCCAGAATACATTAGCATGGAATAATACTATAGGATCTTGATTCTATTTTGTTGGTTTCTAGGATTAAGATAATGATTAATAGGGACAATTGGGGGCATTCGTATCAACACGTCAGAGGTGGAATTCTTGGATTGTGTTGCGACGAACTACTGCGAAAGCATTTGCCAAGGATGTTT	Yes	0	0	1	UnDP	No
Dino-Group-II-Clade-1_Dino-Group-II-Clade-1_X_am18s_z_21507	AGCTCCAATAGCGTATATTAAAGTTGTTGCGGTAAAAAAGCTCGTAGTTGGATTTCTGTCAAGTTTCGCCGGTTCATACCACGTATGCATATCTGGCCGAGGCTCGGCATCCTCTCGCGAAACGTTTCTGCGCTTGATTGCGTGGAGCGGGTCTCGGGACTTTTACTTTGAGGAAATTAGAGTGTTCACGGCAGGCTATCGCCCGAATACATTAGCATGGAATAATACTATAGGATTTCGATTCTATTTTGTTGGTTTCTAGAATTGAAATAATGATTAATAGGGACAATTGGGGGCATTCGTATCAACACGTCAGAGGTGGAATTCTTGGATTGTGTTGCGACGAACTACTGCGAAAGCATTTGCCAAGGATGTTT	Yes	1	1	1	UnDP	No
NA_NA_am18s_z_13567	AGCTCCAATAGCGTATATTAAAGTTGTTGCGGTAAAAAAGCTCGTAGTTGGATTTCTGTCAAGTTTCGTCGGTACAAACCACGTTTGATATCTGACCGAACCTTGGCATCCTATCACGAAACGTTTCTGCGCTTGATTGCGTGGAACGGGTTGTGGTACTTTTACTTTGAGGAAATTAGAGTGTTCACGGCAGGCTATCGCCCGAATACATTAGCATGGAATAATACTATAGGATTTCGATTCTATTTTGTTGGTTTCTAGAATTGAAATAATGATTAATAGGGACAATTGGGGGTATTCGTATCAACACGTCAGAGGTGGAATTCTTGGATTGTGTTGCGACGAACTACTGCGAAAGCATTTACCAAGGATGTTT	Yes	1	0	0	UnDP	No
Dino-Group-II-Clade-1_Dino-Group-II-Clade-1_X_am18s_z_5909	AGCTCCAATAGCGTATATTAAAGTTGTTGCGGTAAAAAAGCTCGTAGTTGGATTTCTGTCGAAAACGAGCGGTCCACACAACGTGTGCGCATCTGCTTCGGTTTTGACATCCTTCCGAAAGACGACTCTGCGCTTGATTGCGTGGATCGGATTCCGGGACTTTTACTTTGAGGAAATTAGAGTGTTCACGGCAGGCTATCGCCAGAATACATTAGCATGGAATAATACTATAGGATCTTGATCCTATTTTGTTGGTTTCTAGGAGCAAGATAATGATTAATAGGGACAATTGGGGGCATTCGTATCAACACGTCAGAGGTGGAATTCTTGGATTGTGTTGCGACGAACTACTGCGAAAGCATTTGCCAAGGATGTTT	Yes	0	0	1	UnDP	No
Dino-Group-II-Clade-1_Dino-Group-II-Clade-1_X_am18s_z_31599	AGCTCCAATAGCGTATATTAAAGTTGTTGCGGTAAAAAAGCTCGTAGTTGGATTTCTGTCGAAAACGGTCGGTCCATACCTTGTATGCGCATCTGACCCGGTTTCGGCATCTCTTCGGGTAACGTTCTGCGCTTGATTGCGTGGTCGGGGTCCGGAGCTTTTACTTTGAGGAAATTAGAGTGTTCACGGCAGGCTATCGCCAGAATACATTAGCATGGAATAATACTATAGGATCTTGATTCTATTTTGTTGGTTTCTAGAATTGAGATAATGATTAATAGGGACAATTGGGGGCATCCGTATCAACACGTCAGAGGTGGAATTCTTGGATTGTGTTGCGACGAACTACTGCGAAAGCATTTGCCAAGGATGTTT	Yes	1	1	1	UnDP	No
Dino-Group-II-Clade-23_Dino-Group-II-Clade-23_X_am18s_z_27593	AGCTCCAATAGCGTATATTAAAGTTGTTGCGGTAAAAAAGCTCGTAGTTGGATTTCTGTCGAACTGATCGGGTCGGCTCTTCGAGCTCGTATCTCGCTTCGGTTTGGCATCCTCGTAGGGAACGTTGCTGCGCTTCATTGCGTGGTGCGGTATCTGCGACTTTTACTTTGAGGAAATTAGAGTGTTCACGGCAGGCAATCGCCTTGAATATATTAGCATGGAATAATAACATAGGATCTTCGTCCTATTTTGTTGGTTTCTAGGGCTAAGATAATGATTAATAGGGATAATTGGGGGCATCTGTATCAACGCGTCAGAGGTGGAATTCTTGGATTGCGTTGCGACAAACTACTGCGAAAGCATTTGCCAAGGATGTTT	Yes	1	0	0	UnDP	No
Dino-Group-II_X_Dino-Group-II_XX_am18s_z_22729	AGCTCCAATAGCGTATATTAAAGTTGTTGCGGTAAAAAAGCTCGTAGTTGGATTTCTGTCGAAGAGAACGGGTCCACGCTATGCGTGAGTATCTTGTTGTGCTTTGGCATCCTCATGAAGAACGTTTTTGCGCTTCATTGCGTGAAGCGGTATTCATGACTTTTACTTTGAGGAAATTAGAGTGTTCACGGCAGGCTATCGCTTTGAATACATTAGCATGGAATAATAATATAGGGCCTTGGTTCTATTTTGTTGGTTTCTAGAGCTGAGGTAATGATTAATAGGGATAATTGGGGGCATTCGTATTATCACGTCAGAGGTGAAATTCTTGGATTGTGATACGACGAACTACTGCGAAAGCATTTGCCAAGGATGTTT	Yes	0	1	1	UnDP	No
Dino-Group-II_X_Dino-Group-II-Clade-52_X_am18s_z_40818	AGCTCCAATAGCGTATATTAAAGTTGTTGCGGTAAAAAAGCTCGTAGTTGGATTTCTGTCGAGAACAGCCGGTCACGATTTTGTCGTTGTATCTGGTTTGGTCTTGGCATCCTCTTGGGGAACATTTCTGCGCTTCACTGCGTGGAGTGGTATTCAAGACTTTTACTTTGAGGAAATTAGAGTGTTCACGGCAGGCAATCGCCCTGAATATATTAGCATGGAATAATGATATAGGACCTTGGTTCTATTTTGTTGGTTTCTAGAACTAAGGTAATGATTAATAGGGACAATTGGGGGCATTCGTATTAACGCGTCAGAGGTGGAATTCTTAGATTGCGTTACGACGAACTACTGCGAAAGCATTTGTCAAAAATGTTT	Yes	1	1	0	UnDP	No
Dino-Group-II_X_Dino-Group-II-Clade-52_X_am18s_z_2049	AGCTCCAATAGCGTATATTAAAGTTGTTGCGGTAAAAAAGCTCGTAGTTGGATTTCTGTCGAGAACAGCCGGTCACGATTTTGTCGTTGTATCTGGTTTGGTCTTGGCATCCTCTTGGGGAACATTTCTGCGCTTCACTGCGTGGAGTGGTATTCAAGACTTTTACTTTGAGGAAATTAGAGTGTTCACGGCAGGCAATCGCCCTGAATATATTAGCATGGAATAATGATATAGGACCTTGGTTCTATTTTGTTGGTTTCTAGAACTAAGGTAATGATTAATAGGGACAATTGGGGGCATTCGTATTAACGCGTCAGAGGTGGAATTCTTAGATTGCGTTACGACGAACTACTGCGAAAGCATTTGCCAAGGATGTTT	Yes	1	0	0	UnDP	No
Dino-Group-II_X_Dino-Group-II-Clade-52_X_am18s_z_4053	AGCTCCAATAGCGTATATTAAAGTTGTTGCGGTAAAAAAGCTCGTAGTTGGATTTCTGTCGAGAACATGCGGTCACGATTTTGTCGTTGCATCTGTGTTGGTCTTGGCATCCTCTTGGGGAACATTTCTGCGCTTCACTGCGTGGAGTGGTATTCAAGACTTTTACTTTGAGGAAATTAGAGTGTTCACGGCAGGCAATCGCCCTGAATATATTAGCATGGAATAATGATATAGGACCTTGGTTCTATTTTGTTGGTTTCTAGGACTAAGGTAATGATTAATAGGGACAATTGGGGGCATTCGTATTAACGCGTCAGAGGTGGAATTCTTAGATTGCGTTACGACGAACTACTGCGAAAGCATTTGCCAAGGATGTTT	Yes	0	1	1	UnDP	No
Dino-Group-II_X_Dino-Group-II-Clade-52_X_am18s_z_9895	AGCTCCAATAGCGTATATTAAAGTTGTTGCGGTAAAAAAGCTCGTAGTTGGATTTCTGTCGAGGACAGCCGGTCACGATTTTGTCGTTGCATCTGGTTTGGCCTTGGCATCCTCTTGGGGAACATTTCTGCGCTTCATTGCGTGGAGTGGTATTCAAGACTTTTACTTTGAGGAAATTAGAGTGTTCACGGCAGGCAATCGCCTTGAATATACTAGCATGGAATAATGATATAGGACCTTGGTTCTATTTTGTTGGTTTCTAGGACTAAGGTAATGATTAATAGGGACAATTGGGGGCATTCGTATTAACGCGTCAGAGGTGGAATTCTTAGATTGCGTTACGACGAACTACTGCGAAAGCATTTGCCAAGGATGTTT	Yes	0	0	1	UnDP	No
Dino-Group-II-Clade-1_Dino-Group-II-Clade-1_X_am18s_z_23486	AGCTCCAATAGCGTATATTAAAGTTGTTGCGGTAAAAAAGCTCGTAGTTGGATTTCTGTCGAGGACGAGCGGTCCATACCATGTATGCGCATCTGCTTCGGCCTTGGCATCCTCTCGAGGAACGTTTCTGCGCTTGATTGCGTGGTGCGGTTTTCGGGACTTTTACTTTGAGGAAATTAGAGTGTTCACGGCAGGCTATCGCCCGAATACATTAGCATGGAATAATACTATAGGATTTCAGGCCTATTTTGTTGGTTTCTAGGCTTGAGATAATGATTAATAGGGACGATTGGGGGCATTCGTATCAGCGAGTCAGAGGTGGAATTCTTGGATTTCGCTGCGACGAACGACTGCGAAAGCATTTGCCAAGGATGTTT	Yes	1	1	1	UnDP	No
NA_NA_am18s_z_39627	AGCTCCAATAGCGTATATTAAAGTTGTTGCGGTAAAAAAGCTCGTAGTTGGATTTCTGTCGAGGACGAGCGGTCCATACCATGTATGCGTATCTGCTTCGGCCTTGGCATCCTCTCGAGGAACGTTTCTGCGCTTGATTGCGTGGTGCGTGCTTCGGGACTTTTACTTTGAGGAAATTAGAGTGTTCACGGCAGGCTATCGCCCGAATACATTAGCATGGAATAATACTATAGGATTTCAGGCCTATTTTGTTGGTTTCTAGGCTTGAAATAATGATTAATAGGGACGATTGGGGGCATTCGTATCAGCGAGTCAGAGGTGGAATTCTTGGATTTCGCTGCGACGAACGACTGCGAAAGCATTTGCCAAGGATGTTT	Yes	1	1	1	UnDP	No
NA_NA_am18s_z_11413	AGCTCCAATAGCGTATATTAAAGTTGTTGCGGTAAAAAAGCTCGTAGTTGGATTTCTGTCGAGGAGCACCGGTCCGAACCATGTTCGCGTATCTGGTTGCGCCTTGGCATCCTCTCGGGAGTTGTTTCTGCGCTTGACTGCGTGGAGCAAATTTCGGGACTTTTACTTTGAGGAAATTAGAGTGTTCACGGCAGGCTATCGCCCGAATACATTAGCATGGAATAATACTATAGGATCTCGGTTCTATTTTGTTGGTTTCTAGGATTGAGATAATGATTAATAGGGACGATTGGGGGCATTCGTATCGGCGAGTCAGAGGTGGAATTCTTGGATTTCGTCGCGACGAACTACTGCGAAAGCATTTGCCAAGGATGTTT	Yes	0	0	1	UnDP	No
Dino-Group-II-Clade-1_Dino-Group-II-Clade-1_X_am18s_z_32178	AGCTCCAATAGCGTATATTAAAGTTGTTGCGGTAAAAAAGCTCGTAGTTGGATTTCTGTCGAGGGCGTCCGGTCCGCACTTCGTGCGAGTATCTGGCTCGGCCTCGGCATCCTCCCGACAGACGTTTCGCGCTTCATTGCGTGGAGCGGATCTCGGGACTTTTACTTTGAGGAAATTAGAGTGTTCACGGCAGGCTATCGCCAGAATACATTAGCATGGAATAATACTATAGGATCTCGTGTCTATTTTGTTGGTTTCTAGAGACGAGTTAATGATTAATAGGGACAATTGGGGGCATTCGTATCAACACGTCAGAGGTGGAATTCTTGGATTGTGTTGCGACGAACTACTGCGAAAGCATTTGCCAAGGATGTTT	Yes	0	1	1	UnDP	No
Dino-Group-II-Clade-1_Dino-Group-II-Clade-1_X_am18s_z_18568	AGCTCCAATAGCGTATATTAAAGTTGTTGCGGTAAAAAAGCTCGTAGTTGGATTTCTGTGAAGAGCGACCGGTCCATACCACGTATGCGTATCTGGCTTGCTTTTTGCATCCTCTCGATAGACGTTGCTGCGCTTGATTGCGTGGCGCGGATCTCGGGACTTTTACTTTGAGGAAATTAGAGTGTTCACGGCAGGCTTTCGCCAGAATACATTAGCATGGAATAATACTATAGGATCTTGGTTCTATTTTGTTGGTTTCTAGAATTGAGATAATGATTAATAGGGACAATTGGGGGCATTCGTATCAACACGTCAGAGGTGGAATTCTTGGATTGTGTTGCGACGAACTACTGCGAAAGCATTTGCCAAGGATGTTT	Yes	1	1	1	UnDP	No
Dino-Group-II-Clade-1_Dino-Group-II-Clade-1_X_am18s_z_16436	AGCTCCAATAGCGTATATTAAAGTTGTTGCGGTAAAAAAGCTCGTAGTTGGATTTCTGTTGAAAACAACCGGTCTACTCAACGAGTACGCATCTGGTTTGGTTTCGGCATCCTCTCGCTAGACGACTCTGCGCTTGATTGCGTGGATCGGATAACGGGACTTTTACTTTGAGGAAATTAGAGTGTTCACGGCAGGCTATCGCCAGGATACATTAGCATGGAATAATACTATAGGATCTTGATCCTATTTTGTTGGTTTCTAGGAGCAAGATAATGATTAATAGGGACAATTGGGGGCATTCGTATCAACACGTCAGAGGTGGAATTCTTGGATTGTGTTGCGACGAACTACTGCGAAAGCATTTGCCAAGGATGTTT	Yes	1	0	0	UnDP	No
NA_NA_am18s_z_5950	AGCTCCAATAGCGTATATTAAAGTTGTTGCGGTAAAAAAGCTCGTAGTTGGATTTCTGTTGAAAACAAGCGGTCTACTCAACGAGTACGCATCTGCTTTGGTTTCGGCATCCTCTCGAAAGACGTTTTGCGCTTGATTGCGTGAAGCGGATTCCGGGACTTTTACTTTGAGGAAATTAGAGTGTTCACGGCAGGCTATCGCTTGAATACATTAGCATGGAATAATAATATAGGATCTTGATCCTATTTTGTTGGTTTCTAGGAACAAGATAATGATTAATAGGGACAATTGGGGGCATTCGTATCATCAAGTCAGAGGTGGAATTCTTGGATTTTGATGCGACGAACTACTGCGAAAGCATTTGCCAAGGATGTTT	Yes	1	1	0	UnDP	No
Dino-Group-II-Clade-1_Dino-Group-II-Clade-1_X_am18s_z_8627	AGCTCCAATAGCGTATATTAAAGTTGTTGCGGTAAAAAAGCTCGTAGTTGGATTTCTGTTGAAAAGATCCGGTCATCTCAATGAGATTGTATCTGGTATCGTTTCGGCATCCTCTCGAAAGACGTTTCTGCGCTTGATTGCGTGGAGCGGATCTCGGGACTTTTACTTTGAGGAAATTAGAGTGTTCACGGCAGGCAATCGCCAGAATACATTAGCATGGAATAATATTATAGGATCTTGATTCTATTTTGTTGGTTTCTAGAATTGAGATAATGATTAATAGGGACAATTGGGGGCATTTGTATCAACACGTCAGAGGTGGAATTCTTGGATTGTGTTGCGACAAACTACTGCGAAAGCATTTGCCAAGGATGTTT	Yes	0	0	1	UnDP	No
Dino-Group-II-Clade-1_Dino-Group-II-Clade-1_X_am18s_z_38715	AGCTCCAATAGCGTATATTAAAGTTGTTGCGGTAAAAAAGCTCGTAGTTGGATTTCTGTTGAAAGTGACCGGTCCATACCACGTATGCGCATCTGGTTCAGTTTCGGCATCCTCTCGAAAAACGTTTCTGCGCTTGATTGCGTGGTGCGGGGTTCGGGACTTTTACTTTGAGGAAATTAGAGTGTTCGAAGCAGGCTATCGCCCGAATACGTTAGCATGGAATAATAATATAGGATCTCGGTTCTATTTTGTTGGTTTCTAGAATTGAGGTAATGATTAATAGGGACAATTGGGGGCATTCGTATCAACACGTCAGAGGTGGAATTCTTGGATTGTGTTGCGACGAACTACTGCGAAAGCATTTGCCAAGGATGTTT	Yes	0	0	1	UnDP	No
Dino-Group-II-Clade-23_Dino-Group-II-Clade-23_X_am18s_z_9928	AGCTCCAATAGCGTATATTAAAGTTGTTGCGGTAAAAAAGCTCGTAGTTGGATTTCTGTTGAACTGATCGGGTCGGCTCTTCGAGCTCGTATCTCGCTTCGGTTTGGCATCCTCGTAGGGAACGTTGATGCGCTTCATTGCGTGTTGCGGTATCTACGACTTTTACTTTGAGGAAATTAGAGTGTTCACGGCAGGCAATCGCCTTGAATATATTAGCATGGAATAATAACATAGGATCTTCGTCCTATTTTGTTGGTTTCTAGGGCTAAGATAATGATTAATAGGGATAATTGGGGGCATCTGTATCAACGCGTCAGAGGTGGAATTCTTGGATTGCGTTGCGACAAACTACTGCGAAAGCATTTGCCAAGGATGTTT	Yes	1	1	1	UnDP	No
Dino-Group-II-Clade-23_Dino-Group-II-Clade-23_X_am18s_z_5565	AGCTCCAATAGCGTATATTAAAGTTGTTGCGGTAAAAAAGCTCGTAGTTGGATTTCTGTTGAACTGATCGGGTCGGCTCTTCGAGCTCGTATCTCGCTTCGGTTTGGCATCCTCGTAGGGAACGTTGCTGCGCTTCATTGCGTGGTGCGGTATCTACGACTTTTACTTTGAGGAAATTAGAGTGTTCACGGCAGGCAATCGCCTTGAATATATTAGCATGGAATAATAACATAGGATCTTCGTCCTATTTTGTTGGTTTCTAGGGCTAAGATAATGATTAATAGGGATAATTGGGGGCATCTGTATCAACGCGTCAGAGGTGGAATTCTTGGATTGCGTTGCGACAAACTACTGCGAAAGCATTTGCCAAGGATGTTT	Yes	1	0	0	UnDP	No
Dino-Group-II-Clade-23_Dino-Group-II-Clade-23_X_am18s_z_7377	AGCTCCAATAGCGTATATTAAAGTTGTTGCGGTAAAAAAGCTCGTAGTTGGATTTCTGTTGAACTGGTCGGGTCGGCTCTTCGAGCTCGTATCTCGCTCCGGTTTGGCATCCTCGTATGGAACGTTGCTGCGCTTCATTGCGTGGTGCGGTACATGCGACTTTTACTTTGAGGAAATTAGAGTGTTCACGGCAGGCAATCGCCTTGAATATATTAGCATGGAATAATAACATAGGATCTTCGTCCTATTTTGTTGGTTTCTAGGGCTAAGATAATGATTAATAGGGATAATTGGGGGCATCTGTATCAACGCGTCAGAGGTGGAATTCTTGGATTGCGTTGCGACAAACTACTGCGAAAGCATTTGCCAAGGATGTTT	Yes	1	0	0	UnDP	No
Dino-Group-II-Clade-1_Dino-Group-II-Clade-1_X_am18s_z_2130	AGCTCCAATAGCGTATATTAAAGTTGTTGCGGTAAAAAAGCTCGTAGTTGGATTTCTGTTGAAGACGACCGGTCCATACCACGTATGCGCATCTGGCTCGGCTTCGGCATCCTCTCGAAAGACGTTTCTGCGCTTGATTGCGTGGAGCGGATCTCGGGACTTTTACTTTGAGGAAATTAGAGTGTTCACGGCAGGCTATCGCCAGAATACATTAGCATGGAATAATACTATAGGATCTCGGTTCTATTTTGTTGGTTTCTAGAATTGAGATAATGATTAATAGGGACAATTGGGGGCATTCGTATCAACACGTTAGAGGTGAAATTCTTGGATCGTGTTGCGACGAACTACTGCGAAAGCATTTGCCAAGGATGTTT	Yes	1	1	0	UnDP	No
Dino-Group-II-Clade-1_Dino-Group-II-Clade-1_X_am18s_z_5405	AGCTCCAATAGCGTATATTAAAGTTGTTGCGGTAAAAAAGCTCGTAGTTGGATTTCTGTTGAAGACGACCGGTCCATACCACGTATGCGCATCTGGCTCGGCTTCGGCATCCTCTCGAAAGACGTTTCTGCGCTTGATTGCGTGGAGCGGATCTCGGGACTTTTACTTTGAGGAAATTAGAGTGTTCACGGCAGGCTATCGCCAGAATACATTAGCATGGAATAATACTATAGGATCTTGGTTCTATTTTGTTGGTTTCTAGAATTGAGATAATGATTAATAGGGACAATTGGGGGCATTCGTATCAACACGTTAGAGGTGAAATTCTTGGATCGTGTTGCGACGAACTACTGCGAAAGCATTTGCCAAGGATGTTT	Yes	1	1	1	UnDP	No
Dino-Group-II-Clade-1_Dino-Group-II-Clade-1_X_am18s_z_17888	AGCTCCAATAGCGTATATTAAAGTTGTTGCGGTAAAAAAGCTCGTAGTTGGATTTCTGTTGAAGACGACCGGTCCATACCACGTATGCGCATCTGGCTCGGCTTCGGCATCCTCTCGCGGCATGTTTCTGCGCTTGATTGCGTGGAGCAAACCTCGGGACTTTTACTTTGAGGAAATTAGAGTGTTCACGGCAGGCTATCGCCCGAATACATTAGCATGGAATAATACTATAGGATTTCGATTCTATTTTGTTGGTTTCTAGAATTGAAATAATGATTAATAGGGACAATTGGGGGCATTCGTATCAACACGTCAGAGGTGGAATTCTTGGATTGTGTTGCGACGAACTACTGCGAAAGCATTTGCCAAGGATGTTT	Yes	1	1	0	UnDP	No
Dino-Group-II-Clade-1_Dino-Group-II-Clade-1_X_am18s_z_7920	AGCTCCAATAGCGTATATTAAAGTTGTTGCGGTAAAAAAGCTCGTAGTTGGATTTCTGTTGAAGACGACCGGTCCATACCACGTATGCGCATCTGGCTCGGTTTCGGCATCCTCTCGAAAGACGTTTCTGCGCTTGATTGCGTGGAGCGGATCTCGGGACTTTTACTTTGAGGAAATTAGAGTGTTCACGGCAGGCTATCGCCAGAATACATTAGCATGGAATAATACTATAGGATCTTAGTTCTATTTTGTTGGTTTCTAGAATTGAGATAATGATTAATAGGGACAATTGGGGGCATTCGTATCAACACGTTAGAGGTGAAATTCTTGGATCGTGTTGCGACGAACTACTGCGAAAGCATTTGCCAAGGATGTTT	Yes	0	0	1	UnDP	No
Dino-Group-II-Clade-1_Dino-Group-II-Clade-1_X_am18s_z_27267	AGCTCCAATAGCGTATATTAAAGTTGTTGCGGTAAAAAAGCTCGTAGTTGGATTTCTGTTGAAGACGACCGGTCCATACCACGTATGCGCATCTGGTTCGGCTTCGGCATCCTCTCGAAAGACGTTTCTGCGCTTGATTGCGTGGAGCGGATCTCGGGACTTTTACTTTGAGGAAATTAGAGTGTTCACGGCAGGCTATCGCCAGAATACATTAGCATGGAATAATACTATAGGATCTCGGTTCTATTTTGTTGGTTTCTAGAATTGAGATAATGATTAATAGGGACAATTGGGGGCATTCGTATCAACACGTTAGAGGTGAAATTCTTGGATCGTGTTGCGACGAACTACTGCGAAAGCATTTGCCAAGGATGTT	Yes	1	1	1	UnDP	No
Dino-Group-II-Clade-1_Dino-Group-II-Clade-1_X_am18s_z_47255	AGCTCCAATAGCGTATATTAAAGTTGTTGCGGTAAAAAAGCTCGTAGTTGGATTTCTGTTGAAGACGACCGGTCCATACCACGTATGCGCATCTGGTTCGGCTTCGGCATCCTCTCGAAAGACGTTTCTGCGCTTGATTGCGTGGAGCGGATCTCGGGACTTTTACTTTGAGGAAATTAGAGTGTTCACGGCAGGCTATCGCCAGAATACATTAGCATGGAATAATACTATAGGATCTCGGTTCTATTTTGTTGGTTTCTAGAATTGAGATAATGATTAATAGGGACAATTGGGGGCATTCGTATCAACACGTTAGAGGTGAAATTCTTGGATCGTGTTGAGACGAACTACTGCGAAAGCATTTGCCAAGGATGTTT	Yes	0	1	0	UnDP	No
Dino-Group-II-Clade-1_Dino-Group-II-Clade-1_X_am18s_z_5616	AGCTCCAATAGCGTATATTAAAGTTGTTGCGGTAAAAAAGCTCGTAGTTGGATTTCTGTTGAAGACGAGCGGTCCGTACCACGTACGCGTATCTGCTTCGGCTTCGGCATCCTCTCGAAGAACGCTTCTGCGCTTGATTGCGTGGGGCGGATTTCGGGACTTTTACTTTGAGGAAATTAGAGTGTTCACAGCAGGCTATCGCTTGAATACGTTAGCATGGAATAATGATATAGGATCTCGATTCTATTTTGTTGGTTTCTAGGATTGAGGTAATGATTAATAGGGACAATTGGGGGCATTCGTATCAACACGTCAGAGGTGGAATTCTTGGATTGTGTTGCGACGAACTACTGCGAAAGCATTTGCCAAGGATGTTT	Yes	1	1	1	UnDP	No
Dino-Group-II-Clade-1_Dino-Group-II-Clade-1_X_am18s_z_14988	AGCTCCAATAGCGTATATTAAAGTTGTTGCGGTAAAAAAGCTCGTAGTTGGATTTCTGTTGAAGACGAGCGGTCCGTACCACGTACGCGTATCTGCTTCGGCTTCGGCATCCTCTCGAAGAACGCTTCTGCGCTTGATTGCGTGGGGTGGATTTCGGGACTTTTACTTTGAGGAAATTAGAGTGTTCACAGCAGGCTATCGCTTGAATACGTTAGCATGGAATAATGATATAGGATCTCGATCTTATTTTGTTGGTTTCTAGGATTGAGGTAATGATTAATAGGGACAATTGGGGGCATTCGTATCAACACGTCAGAGGTGGAATTCTTGGATTGTGTTGCGACGAACTACTGCGAAAGCATTTGCCAAGGATGTTT	Yes	0	1	1	UnDP	No
Dino-Group-II-Clade-1_Dino-Group-II-Clade-1_X_am18s_z_24704	AGCTCCAATAGCGTATATTAAAGTTGTTGCGGTAAAAAAGCTCGTAGTTGGATTTCTGTTGAAGACGTCCGGTCCATACCACGCATGCGCATCTGGCTCGGCTTCGGCATCCTCTCGAAAGACGTTTCTGCGCTTGATTGCGTGGAGCGGATCTCGGGACTTTTACTTTGAGGAAATTAGAGTGTTCACGGCAGGCTATCGCCAGAATACATTAGCATGGAATAATACTATAGGATCTCGGTTCTATTTTGTTGGTTTCTAGAATTGAGATAATGATTAATAGGGACAATTGGGGGCATTCGTATCAACACGTTAGAGGTGAAATTCTTGGATCGTGTTGCGACGAACTACTGCGAAAGCATTTGCCAAGGATGTTT	Yes	1	0	0	UnDP	No
Dino-Group-II-Clade-1_Dino-Group-II-Clade-1_X_am18s_z_291	AGCTCCAATAGCGTATATTAAAGTTGTTGCGGTAAAAAAGCTCGTAGTTGGATTTCTGTTGAAGACGTCCGGTCCATACCACGTATGCGCATCTGGCTCGGCTTCGGCATCCTCTCGAAAGACGTTTCTGCGCTTGATTGCGTGGAGCGGATCTCGGGACTTTTACTTTGAGGAAATTAGAGTGTTCACGGCAGGCTATCGCCAGAATACATTAGCATGGAATAATACTATAGGATCTCGGTTCTATTTTGTTGGTTTCTAGAATTGAGATAATGATTAATAGGGACAATTGGGGGCATTCGTATCAACACGTTAGAGGTGAAATTCTTGGATCGTGTTGCGACGAACTACTGCGAAAGCATTTGCCAAGGATGTTT	Yes	1	0	0	UnDP	No
Dino-Group-II-Clade-1_Dino-Group-II-Clade-1_X_am18s_z_31682	AGCTCCAATAGCGTATATTAAAGTTGTTGCGGTAAAAAAGCTCGTAGTTGGATTTCTGTTGAAGACGTCCGGTCCATACCACGTATGCGCATCTGGCTCGGCTTCGGCATCCTCTCGAAAGACGTTTCTGCGCTTGATTGCGTGGAGCGGATCTCGGGACTTTTACTTTGAGGAAATTAGAGTGTTCACGGCAGGCTATCGCCAGAATACATTAGCATGGAATAATACTATAGGATCTCGGTTCTATTTTGTTGGTTTCTAGAATTGAGATAATGATTAATAGGGACAATTGGGGGCATTCGTATCAACACGTTAGAGGTGAAATTCTTGGATCGTGTTGAGACGAACTACTGCGAAAGCATTTGCCAAGGATGTTT	Yes	0	0	1	UnDP	No
Dino-Group-II-Clade-1_Dino-Group-II-Clade-1_X_am18s_z_18487	AGCTCCAATAGCGTATATTAAAGTTGTTGCGGTAAAAAAGCTCGTAGTTGGATTTCTGTTGAAGACGTCCGGTCCATACCACGTATGCGCATCTGGCTCGGCTTCGGCATCCTCTCGAAAGACGTTTCTGCGCTTGATTGCGTGGAGCGGATCTCGGGACTTTTACTTTGAGGAAATTAGAGTGTTCACGGCAGGCTATCGCCAGAATACATTAGCATGGAATAATACTATAGGATCTCGGTTCTATTTTGTTGGTTTCTAGAATTGAGATAATGATTAATAGGGACAATTGGGGGCATTCGTATCAACACGTTAGAGGTGAAATTCTTGGATCGTGTTGCGACGAACTACTGCGAAAGCATTTGCCAAGGATGTT	Yes	0	0	1	UnDP	No
Dino-Group-II-Clade-1_Dino-Group-II-Clade-1_X_am18s_z_20607	AGCTCCAATAGCGTATATTAAAGTTGTTGCGGTAAAAAAGCTCGTAGTTGGATTTCTGTTGAAGACGTCCGGTCCATACCACGTATGCGCATCTGGTTCGGCTTCGGCATCCTCTCGAAAGACGTTTCTGCGCTTGATTGCGTGGAGCGGATCTCGGGACTTTTACTTTGAGGAAATTAGAGTGTTCACGGCAGGCTATCGCCAGAATACATTAGCATGGAATAATACTATAGGATCTCGGTTCTATTTTGTTGGTTTCTAGAATTGAGATAATGATTAATAGGGACAATTGGGGGCATTCGTATCAACACGTTAGAGGTGAAATTCTTGGATCGTGTTGCGACGAACTACTGCGAAAGCATTTGCCAAGGATGTTT	Yes	1	0	0	UnDP	No
Dino-Group-II-Clade-1_Dino-Group-II-Clade-1_X_am18s_z_17303	AGCTCCAATAGCGTATATTAAAGTTGTTGCGGTAAAAAAGCTCGTAGTTGGATTTCTGTTGAAGAGGAGCGGTCCGTACCACGTACGCGTATCTGCTTCCGCTTCGGCATCCTCTCGAAGCACGTTTCTGCGCTTGATTGCGTGGGGCGGATTTCGGGACTTTTACTTTGAGGAAATTAGAGTGTTCACAGCAGGCTTTCGCTTGAATACGTTAGCATGGAATAATGATATAGGATCTCGATTCTATTTTGTTGGTTTCTAGGATTGAGGTAATGATTAATAGGGACAATTGGGGGCATTCGTATCAACACGTCAGAGGTGGAATTCTTGGATTGTGTTGCGACGAACTACTGCGAAAGCATTTGCCAAGGATGTTT	Yes	0	0	1	UnDP	No
Dino-Group-II-Clade-1_Dino-Group-II-Clade-1_X_am18s_z_7160	AGCTCCAATAGCGTATATTAAAGTTGTTGCGGTAAAAAAGCTCGTAGTTGGATTTCTGTTGAAGATGACCGGTCCGTACCACGTACGCGCATCTGGTTCGTTTTCGGCATCCTCTCGTCGCACAGGTCTGCGCTTTATTGCGTGGTCTGGGTTACGGGACTTTTACTTTGAGGAAATTAGAGTGTTCACGGCAGGCTATCGCCAGAATACATTAGCATGGAATAATATTATAGGATCTTGGTTCTATTTTGTTGGTTTCTAGGACTGAGATAATGATTAATAGGGACAATTGGGGGCATTCGTATCATGACGTCAGAGGTGGAATTCTTGGATTGTCATGCGACGAACTACTGCGAAAGCATTTGCCAAGGATGTTT	Yes	0	0	1	UnDP	No
Dino-Group-II-Clade-1_Dino-Group-II-Clade-1_X_am18s_z_16209	AGCTCCAATAGCGTATATTAAAGTTGTTGCGGTAAAAAAGCTCGTAGTTGGATTTCTGTTGAAGATGACCGGTCCGTACCACGTACGCGTATCTGGTTCAGCTTCGGCATCCTCTCGATAAACGTTTCTGCGCTTGATTGCGTGGAGCGGTTTTCGGGACTTTTACTTTGAGGAAATTAGAGTGTTCACGGCAGGCTATCGCCAGAATATATTAGCATGGAATAATACTATAGGACCTCGGTTCTATTTTGTTGGTTTCTAGAATTGAGGTAATGATTAATAGGGACAATTGGGGGCATTCGTATCAACATGTCAGAGGTGGAATTCTTGGATTATGTTGCGACGAACTACTGCGAAAGCATTTGCCAAGGATGTTT	Yes	0	1	1	UnDP	No
Dino-Group-II-Clade-1_Dino-Group-II-Clade-1_X_am18s_z_20492	AGCTCCAATAGCGTATATTAAAGTTGTTGCGGTAAAAAAGCTCGTAGTTGGATTTCTGTTGAAGATGGCCGGTCCATACCACGTATGCGCATCTGGTTTTTCATCTTCGGCATCCTCTCGAAATACGTTGCTGTGCTTGATTGCATGGTGCGGAGTTCGGGACTTTTACTTTGAGGAAATTAGAGTGTTCACGGCAGGCTATCGCCCGAATACGTTAGCATGGAATAATAATATAGGATCTCGGTTCTATTTTGTTGGTTTCTAGGATTGAGATAATGATTAATAGGGACAATTGGGGGCATTCGTATCAATACGTCAGAGGTGGAATTCTTGGATTGTATTGCGACGAACTACTGCGAAAGCATTTGCCAAGGATGTTT	Yes	1	0	0	UnDP	No
Dino-Group-II-Clade-1_Dino-Group-II-Clade-1_X_am18s_z_3737	AGCTCCAATAGCGTATATTAAAGTTGTTGCGGTAAAAAAGCTCGTAGTTGGATTTCTGTTGAAGCTGTCCGGTCCATACCATGTATGCGCATCTGGCTCGGCTTCGGCATCCTCTCGATAGACGTTTCTGCGCTTGATTGCGTGGAGCGGATTTCGGGACTTTTACTTTGAGGAAATTAGAGTGTTCACGGCAGGCTTTCGCCAGAATACATTAGCATGGAATAATAATATAGGATTTCGATTCTATTTTGTTGGTTTCTAGGATTGAAATAATGATTAATAGGGACAATTGGGGGCATTCGTATCAACGCGTCAGAGGTGGAATTCTTGGATTGCGTTGCGACGAACTACTGCGAAAGCATTTGCCAAGGATGTTT	Yes	0	1	0	UnDP	No
Dino-Group-II-Clade-1_Dino-Group-II-Clade-1_X_am18s_z_10739	AGCTCCAATAGCGTATATTAAAGTTGTTGCGGTAAAAAAGCTCGTAGTTGGATTTCTGTTGAAGGAGACCGGTCCATACCACGTATGCGCATCTGGGATTCCTTCGGCATCCTCTCGAACGACCTTCTGCGCTTGATTGCGTGGCTGGGATTTCGGGACTTTTACTTTGAGGAAATTAGAGTGTTCACGGCAGGCTATCGCCCGAATACATTAGCATGGAATAATGATATAGGATCTCGATTCTATTTTGTTGGTTTCTAGAATTGAGGTAATGATTAATAGGGACAATTGGGGGCATTCGTATCAACAAGTCAGAGGTGGAATTCTTGGATTTTGTTGCGACGAACTACTGCGAAAGCATTTGCCAAGGATGTTT	Yes	1	0	0	UnDP	No
NA_NA_am18s_z_13891	AGCTCCAATAGCGTATATTAAAGTTGTTGCGGTAAAAAAGCTCGTAGTTGGATTTCTGTTGAAGGAGACCGGTCCATACCACGTATGCGCATCTGGTTTTCTCCTTCGGCATCCTGGTGAAAAGCGTTTTGTGCTTGATTGCATGATCCGACTGTTCACCACTTTTACTTTGAGGAAATTAGAGTGTTCACGGCAGGCTATCGCCCGAATACATTAGCATGGAATAATGATATAGGATCTCGATTCTATTTTGTTGGTTTCTAGAATTGAGGTAATGATTAATAGGGACAATTGGGGGCATTCGTATCAACAAGTCAGAGGTGGAATTCTTGGATTTTGTTGCGACGAACTACTGCGAAAGCATTTGCCAAGGATGTTT	Yes	0	0	1	UnDP	No
Dino-Group-II-Clade-1_Dino-Group-II-Clade-1_X_am18s_z_4546	AGCTCCAATAGCGTATATTAAAGTTGTTGCGGTAAAAAAGCTCGTAGTTGGATTTCTGTTGAAGGATTTCGGTCCGCACCACGTGCGTGATTGGACATCCTTCAGCATCCTTCCGAAGAACGTTGCTGCGCTTGATTGCGTGGCGCGGACTCCGGGACTTTTACTTTGAGGAAATTAGAGTGTTCACGGCAGGCTATCGCCAGAATACATTAGCATGGAATAATATTATAGGATCTCGATTCTATTTTGTTGGTTTCTAGGGTTGAGATAATGATTAATAGGGACAACTGGGGGCATTCGTATCAACACGTCAGAGGTGGAATTCTTGGATTGTGTTGCGACGAACTACTGCGAAAGCATTTGCCAAGGATGTTT	Yes	1	0	0	UnDP	No
Dino-Group-II-Clade-1_Dino-Group-II-Clade-1_X_am18s_z_6020	AGCTCCAATAGCGTATATTAAAGTTGTTGCGGTAAAAAAGCTCGTAGTTGGATTTCTGTTGAAGGTGACCGGTCCATACCACGTATGCGCATCTGGCTCAGCTTCGGCATCCTCTCGAAATGATTTTCTGCGCTTGATTGCGTGGATTTTTGTTCGGGACTTTTACTTTGAGGAAATTAGAGTGTTCACGGCAGGCTATCGCCAGAATATATTAGCATGGAATAATACTATAGGATCTTGGTTCTATTTTGTTGGTTTCTAGAATTGAGATAATGATTAATAGGGACAATTGGGGGCACTCGTATCGCCAAGTCAGAGGTGGAATTCTTGGATTTTGGCGCGACGAACTACTGCGAAAGCATTTGCCAAGGATGTTT	Yes	1	0	0	UnDP	No
Dino-Group-II-Clade-23_Dino-Group-II-Clade-23_X_am18s_z_46723	AGCTCCAATAGCGTATATTAAAGTTGTTGCGGTAAAAAAGCTCGTAGTTGGATTTCTGTTGAAGTTAGCCGGTCGGCTCTTCGAGCTTGTATCTGGTTTTGACTTTGGCATCCACATAGGGAACGTTGCTGCGCTTCATTGCGTGGTGCGGTATCTATGTCTTTTACTTTGAGGAAATTAGAGTGTTCACGGCAGGCAATCGCCCTGAATATATTAGCATGGAATAATAACATAGGATCTTGGTTCTATTTTGTTGGTTTCTAGAGCTAAGATAATGATTAATAGGGATAATTGGGGGTATCTGTATCAACGCGTCAGAGGTGGAATTCTTGGATTGCGTTGCGACAAACTACTGCGAAAGCATTTACCAAGGATGTTT	Yes	1	0	0	UnDP	No
Dino-Group-II-Clade-1_Dino-Group-II-Clade-1_X_am18s_z_15402	AGCTCCAATAGCGTATATTAAAGTTGTTGCGGTAAAAAAGCTCGTAGTTGGATTTCTGTTGAAGTTGGCCGGTCCATACCACGTATGCGCATCTGGTTTTTCAACTTCGGCATCCTCTCGAAATACGTTGCTGTGCTTGATTGCATGGTGCGGAGTTCGGGACTTTTACTTTGAGGAAATTAGAGTGTTCACGGCAGGCTATCGCCCGAATACGTTAGCATGGAATAATAATATAGGATCTCGGTTCTATTTTGTTGGTTTCTAGGATTGAGATAATGATTAATAGGGACAATTGGGGGCATTCGTATCAATACGTCAGAGGTGGAATTCTTGGATTGTATTGCGACGAACTACTGCGAAAGCATTTGCCAAGGATGTTT	Yes	0	0	1	UnDP	No
NA_NA_am18s_z_40547	AGCTCCAATAGCGTATATTAAAGTTGTTGCGGTAAAAAAGCTCGTAGTTGGATTTCTGTTGAGAAAGACCGGTCCATACCATGTATGCGCATCTGGCTTTTTCTCGGCATCCTGTCAAATTGCGGCGTTGTGCTTGATTGCATGACTCGGGATCTGGCACTTTTACTTTGAGGAAATTAGAGTGTTCACGGCAGGCTATCGCCCGAATACATTAGCATGGAATAATACTATAGGATCTTGATTCTATTTTGTTGGTTTCTAGAATTGAGATAATGATTAATAGGGACAATTGGGGGTATCCGTATCATGACGTCAGAGGTGGAATTCTTGGATTGTCATGCGACGAACTACTGCGAAAGCATTTACCAAGGATGTTT	Yes	1	1	0	UnDP	No
NA_NA_am18s_z_21693	AGCTCCAATAGCGTATATTAAAGTTGTTGCGGTAAAAAAGCTCGTAGTTGGATTTCTGTTGAGAAAGACCGGTCCATACCATGTATGCGCATCTGGCTTTTTCTCGGCATCCTGTCGAAGAACGTTATTGCGCTTGATTGCGTGATGCGGGCTCCGGCACTTTTACTTTGAGGAAATTAGAGTGTTCACGGCAGGCTATCGCCCGAATACATTAGCATGGAATAATACTATAGGATCTTGATTCTATTTTGTTGGTTTCTAGAATTGAGATAATGATAAATAGGGACAATTGGGGGTATCCGTATCATGACGTCAGAGGTGGAATTCTTGGATTGTCATGCGACGAACTACTGCGAAAGCATTTACCAAGGATGTTT	Yes	1	0	0	UnDP	No
Dino-Group-II-Clade-1_Dino-Group-II-Clade-1_X_am18s_z_25629	AGCTCCAATAGCGTATATTAAAGTTGTTGCGGTAAAAAAGCTCGTAGTTGGATTTCTGTTGAGAACAACCGGTCCACACAACGTGTGCGCATCTGGTTTGGTCTCGGCATCCTCTCGAAAGACAACTCTGCGCTTGATTGCGTGGATTGGATTCCGGGACTTTTACTTTGAGGAAATTAGAGTGTTCACGGCAGGCTATCGCCAGGATACATTAGCATGGAATAATACTATAGGATCTTGATCCTATTTTGTTGGTTTCTAGGAGCAAGATAATGATTAATAGGGACAATTGGGGGCATTCGTATCAACACGTCAGAGGTGGAATTCTTGGATTGTGTTGCGACGAACTACTGCGAAAGCATTTGCCAAGGATGTTT	Yes	0	1	1	UnDP	No
Dino-Group-II-Clade-1_Dino-Group-II-Clade-1_X_am18s_z_17565	AGCTCCAATAGCGTATATTAAAGTTGTTGCGGTAAAAAAGCTCGTAGTTGGATTTCTGTTGAGAACGACCGGTCCACACAACGTGTGCGCATCTGGCTCGGTCTCGGCATCCTCTCGCAGGACTACTCTGCGCTTGATTGCGTGGATAGGACTTCGGGACTTTTACTTTGAGGAAATTAGAGTGTTCACGGCAGGCTATCGCCAGGATACATTAGCATGGAATAATACTATAGGATCTTGATCCTATTTTGTTGGTTTCTAGGAGCAAGATAATGATTAATAGGGACAATTGGGGGCATTCGTATCAACACGTCAGAGGTGGAATTCTTGGATTGTGTTGCGACGAACTACTGCGAAAGCATTTGCCAAGGATGTTT	Yes	0	0	1	UnDP	No
Dino-Group-II-Clade-1_Dino-Group-II-Clade-1_X_am18s_z_26353	AGCTCCAATAGCGTATATTAAAGTTGTTGCGGTAAAAAAGCTCGTAGTTGGATTTCTGTTGAGAACGACCGGTCCACACAACGTGTGCGCATCTGGTTCGGTCTCGGCATCCTACCGAAGGACTACTCTGCGCTTGATTGCGTGGATAGGACTCCGGTACTTTTACTTTGAGGAAATTAGAGTGTTCACGGCAGGCTATCGCCAGAATACATTAGCATGGAATAATACTATAGGATCTTGATCCTATTTTGTTGGTTTCTAGGATTAAGATAATGATTAATAGGGACAATTGGGGGCATTCGTATCAACACGTCAGAGGTGGAATTCTTGGATTGTGTTGCGACGAACTACTGCGAAAGCATTTGCCAAGGATGTTT	Yes	0	1	1	UnDP	No
Dino-Group-II-Clade-1_Dino-Group-II-Clade-1_X_am18s_z_13578	AGCTCCAATAGCGTATATTAAAGTTGTTGCGGTAAAAAAGCTCGTAGTTGGATTTCTGTTGAGAACGACCGGTCCACACAACGTGTGCGCATCTGGTTCGGTCTCGGCATCCTCTCGAAAGACAACTCTGCGCTTGATTGCGTGGATTGGATTCCGGGACTTTTACTTTGAGGAAATTAGAGTGTTCACGGCAGGCTATCGCCAGAATACATTAGCATGGAATAATACTATAGGATCTTGATTCTATTTTGTTGGTTTCTAGGATTAAGATAATGATTAATAGGGACAATTGGGGGCATTCGTATCAACACGTCAGAGGTGGAATTCTTGGATTGTGTTGCGACGAACTACTGCGAAAGCATTTGCCAAGGATGTTT	Yes	1	0	0	UnDP	No
Dino-Group-II-Clade-1_Dino-Group-II-Clade-1_X_am18s_z_8574	AGCTCCAATAGCGTATATTAAAGTTGTTGCGGTAAAAAAGCTCGTAGTTGGATTTCTGTTGAGAACGACCGGTCCACACAACGTGTGCGCATCTGGTTCGGTCTCGGCATCCTCTCGAAAGACGACTCTGCGCTTGATTGCGTGGATCGGATTCCGGGACTTTTACTTTGAGGAAATTAGAGTGTTCACGGCAGGCTATCGCCAGAATACATTAGCATGGAATAATACTATAGGATCTTGATCCTATTTTGTTGGTTTCTAGGAGCAAGATAATGATTAATAGGGACAATTGGGGGCATTCGTATCAACACGTCAGAGGTGGAATTCTTGGATTGTGTTGCGACGAACTACTGCGAAAGCATTTGCCAAGGATGTTT	Yes	0	1	1	UnDP	No
Dino-Group-II-Clade-1_Dino-Group-II-Clade-1_X_am18s_z_12944	AGCTCCAATAGCGTATATTAAAGTTGTTGCGGTAAAAAAGCTCGTAGTTGGATTTCTGTTGAGAACGACCGGTCCACACAACGTGTGCGCATCTGGTTCGGTCTCGGCATCCTCTCGAAAGACGTCTCTGCGCTTGATTGCGTGGAACGGATTCCGGGACTTTTACTTTGAGGAAATTAGAGTGTTCACGGCAGGCTATCGCCAGGATACATTAGCATGGAATAATACTATAGGATCTTGATCCTATTTTGTTGGTTTCTAGGAGCAAGATAATGATTAATAGGGACAATTGGGGGCATTCGTATCAACACGTCAGAGGTGGAATTCTTGGATTGTGTTGCGACGAACTACTGCGAAAGCATTTGCCAAGGATGTTT	Yes	1	0	0	UnDP	No
Dino-Group-II-Clade-1_Dino-Group-II-Clade-1_X_am18s_z_24333	AGCTCCAATAGCGTATATTAAAGTTGTTGCGGTAAAAAAGCTCGTAGTTGGATTTCTGTTGAGAACGACCGGTCCACACAACGTGTGCGCATCTGGTTCGGTCTCGGCATCCTCTCGAAAGACTACTCTGCGCTTGATTGCGTGGATAGGATTCCGGGACTTTTACTTTGAGGAAATTAGAGTGTTCACGGCAGGCTATCGCCAGAATACATTAGCATGGAATAATACTATAGGATCTTGATCCTATTTTGTTGGTTTCTAGGAGCAAGATAATGATTAATAGGGACAATTGGGGGCATTCGTATCATCACGTCAGAGGTGAAATTCTTGGATCGTGATGCGACGAACTACTGCGAAAGCATTTGCCAAGGATGTTT	Yes	0	0	1	UnDP	No
Dino-Group-II-Clade-1_Dino-Group-II-Clade-1_X_am18s_z_16681	AGCTCCAATAGCGTATATTAAAGTTGTTGCGGTAAAAAAGCTCGTAGTTGGATTTCTGTTGAGAACGACCGGTCCACACAACGTGTGCGCATCTGGTTCGGTCTCGGCATCCTCTCGCAGCACTGCTCTGCGCTTGATTGCGTGGACAGGACTTCGGGACTTTTACTTTGAGGAAATTAGAGTGTTCACGGCAGGCTATCGCCAGGATACATTAGCATGGAATAATACTATAGGATCTTGATCCTATTTTGTTGGTTTCTAGGAGCAAGATAATGATTAATAGGGACAATTGGGGGCATTCGTATCAACACGTCAGAGGTGGAATTCTTGGATTGTGTTGCGACGAACTACTGCGAAAGCATTTGCCAAGGATGTTT	Yes	1	1	1	UnDP	No
Dino-Group-II-Clade-1_Dino-Group-II-Clade-1_X_am18s_z_6014	AGCTCCAATAGCGTATATTAAAGTTGTTGCGGTAAAAAAGCTCGTAGTTGGATTTCTGTTGAGAACGACCGGTCCACACAACGTGTGCGCATCTGGTTCGGTCTCGGCATCCTCTCGCAGGACTACTCTGCGCTTGATTGCGTGGATAGGACTTCGGGACTTTTACTTTGAGGAAATTAGAGTGTTCACGGCAGGCTATCGCCAGGATACATTAGCATGGAATAATACTATAGGATCTTGATCCTATTTTGTTGGTTTCTAGGAGCAAGATAATGATTAATAGGGACAATTGGGGGCATTCGTATCAACACGTCAGAGGTGGAATTCTTGGATTGTGTTGCGACGAACTACTGCGAAAGCATTTGCCAAGGATGTTT	Yes	0	0	1	UnDP	No
Dino-Group-II-Clade-1_Dino-Group-II-Clade-1_X_am18s_z_8009	AGCTCCAATAGCGTATATTAAAGTTGTTGCGGTAAAAAAGCTCGTAGTTGGATTTCTGTTGAGAACGACCGGTCCACACAACGTGTGCGCATCTGGTTCGGTCTCGGCATCCTTCAGTTAAATGTTACTGCGCTTGATTGCGTGGTGCAATTGCTGAACTTTTACTTTGAGGAAATTAGAGTGTTCACGGCAGGCTATCGCCAGAATACATTAGCATGGAATAATACTATAGGATCTTGATCCTATTTTGTTGGTTTCTAGGAGCAAGATAATGATTAATAGGGACAATTGGGGGCATTCGTATCACGTAGTCAGAGGTGGAATTCTTGGATTTACGTGCGACGAACTACTGCGAAAGCATTTGCCAAGGATGTTT	Yes	1	1	1	UnDP	No
Dino-Group-II-Clade-1_Dino-Group-II-Clade-1_X_am18s_z_1656	AGCTCCAATAGCGTATATTAAAGTTGTTGCGGTAAAAAAGCTCGTAGTTGGATTTCTGTTGAGAACGACCGGTCCACACAACGTGTGCGCATCTGGTTCGGTCTCGGCATCCTTCAGTTAAATGTTACTGCGCTTGATTGCGTGGTGCAGTTACTGAACTTTTACTTTGAGGAAATTAGAGTGTTCACGGCAGGCTATCGCCAGAATACATTAGCATGGAATAATACTATAGGATCTTGATCCTATTTTGTTGGTTTCTAGGAGCAAGATAATGATTAATAGGGACAATTGGGGGCATTCGTATCACTGAGTCAGAGGTGGAATTCTTGGATTTCAGTGCGACGAACTACTGCGAAAGCATTTGCCAAGGATGTTT	Yes	0	0	1	UnDP	No
Dino-Group-II-Clade-1_Dino-Group-II-Clade-1_X_am18s_z_22661	AGCTCCAATAGCGTATATTAAAGTTGTTGCGGTAAAAAAGCTCGTAGTTGGATTTCTGTTGAGAACGACCGGTCCACACAACGTGTGCGCATCTGGTTCGGTCTCGGCATCCTTCAGTTAAATGTTACTGCGCTTGATTGCGTGGTGCAGTTGCTGAACTTTTACTTTGAGGAAATTAGAGTGTTCACGGCAGGCTATCGCCAGAATACATTAGCATGGAATAATACTATAGGATCTTGATCCTATTTTGTTGGTTTCTAGGAGCAAGATAATGATTAATAGGGACAATTGGGGGCATTCGTATCACGTAGTCAGAGGTGGAATTCTTGGATTTACGTGCGACGAACTACTGCGAAAGCATTTGCCAAGGATGTTT	Yes	0	1	1	UnDP	No
Dino-Group-II-Clade-1_Dino-Group-II-Clade-1_X_am18s_z_14300	AGCTCCAATAGCGTATATTAAAGTTGTTGCGGTAAAAAAGCTCGTAGTTGGATTTCTGTTGAGAACGACCGGTCCACACAACGTGTGCGCATCTGGTTCGGTCTCGGCATCCTTCAGTTAAATGTTACTGCGCTTGATTGCGTGGTGCAGTTGCTGAACTTTTACTTTGAGGAAATTAGAGTGTTCACGGCAGGCTATCGCCAGGATACATTAGCATGGAATAATACTATAGGATCTTGATTCTATTTTGTTGGTTTCTAGAAGCAAGATAATGATTAATAGGGACAATTGGGGGCATTCGTATCACGTAGTCAGAGGTGGAATTCTTGGATTTACGTGCGACGAACTACTGCGAAAGCATTTGCCAAGGATGTTT	Yes	0	0	1	UnDP	No
Dino-Group-II-Clade-1_Dino-Group-II-Clade-1_X_am18s_z_27716	AGCTCCAATAGCGTATATTAAAGTTGTTGCGGTAAAAAAGCTCGTAGTTGGATTTCTGTTGAGAACGACCGGTCCATACAACGTGTGCGCATCTGGTTCGGTCTCGGCATCCTCTCGAAAAACGACTCTGCGCTTGATTGCGTGGATCGGATTTCGGGACTTTTACTTTGAGGAAATTAGAGTGTTCACGGCAGGCTATCGCCAGAATACATTAGCATGGAATAATACTATAGGATCTTGATTCTATTTTGTTGGTTTCTAGGATTGAGATAATGATTAATAGGGACAATTGGGGGCATTCGTATCAATGCGTCAGAGGTGGAATTCTTGGATTGCATTGCGACGAACTACTGCGAAAGCATTTGCCAAGGATGTTT	Yes	1	0	0	UnDP	No
Dino-Group-II-Clade-1_Dino-Group-II-Clade-1_X_am18s_z_11889	AGCTCCAATAGCGTATATTAAAGTTGTTGCGGTAAAAAAGCTCGTAGTTGGATTTCTGTTGAGAACGACCGGTCCATACCATGTATGCGCATCTGGCTCGGCCTCGGCATCCTCTCGATAGACGTTCCTGCGCTTGATTGCGTGGGGCGGATTTCGGGACTTTTACTTTGAGGAAATTAGAGTGTTCACGGCAGGCTTTCGCCAGAATACATTAGCATGGAATAATAATATAGGATCTCGGTTCTATTTTGTTGGTTTCTAGGATTGAGATAATGATTAATAGGGACAATTGGGGGCATTCGTATCAACGCGTCAGAGGTGGAATTCTTGGATTGCGTTGCGACGAACTACTGCGAAAGCATTTGCCAAGGATGTTT	Yes	1	1	0	UnDP	No
Dino-Group-II-Clade-1_Dino-Group-II-Clade-1_X_am18s_z_34041	AGCTCCAATAGCGTATATTAAAGTTGTTGCGGTAAAAAAGCTCGTAGTTGGATTTCTGTTGAGAACGACCGGTCCATACCATGTATGCGTATCTGGCTCGATCTCGGCATCCTCTCGAAAGACACATCTGCGCTTGATTGCGTGGGGTGGATTCCGGGACTTTTACTTTGAGGAAATTAGAGTGTTCACGGCAGGCTATCGCCAGAATACATTAGCATGGAATAATAATATAGGATTTCGATTCTATTTTGTTGGTTTCTAGAATTGAGATAATGATTAATAGGGACAATTGGGGGCATTCGTACTGATCCGTTAGGGGTTATATCCTTGGATCGAATCATGACGAACTACTGCGAAAGCATTTGCCAGGGATGTTT	Yes	0	0	1	UnDP	No
Dino-Group-II-Clade-1_Dino-Group-II-Clade-1_X_am18s_z_29335	AGCTCCAATAGCGTATATTAAAGTTGTTGCGGTAAAAAAGCTCGTAGTTGGATTTCTGTTGAGAACGACCGGTCCATACCATGTATGCGTATCTGGTTCGATCTCGGCATCCTCTCGAAAGATGGTTCTGCGCTTGATTGCGTGGGCTGGATTACGAGACTTTTACTTTGAGGAAATTAGAGTGTTCACGGCAGGCTTTCGCCCGAATACATTAGCATGGAATAATATTATAGGATTTCGATTCTATTTTGTTGGTTTCTAGAATTGGAATAATGATTAATAGGGACAATTGGGGGCATTCGTACTGACGCGTTAGAGGTCAAATTCTTGGATCGCGTCATGACGAACTACTGCGAAAGCATTTGCCAAGGATGTTT	Yes	0	0	1	UnDP	No
Dino-Group-II-Clade-1_Dino-Group-II-Clade-1_X_am18s_z_25909	AGCTCCAATAGCGTATATTAAAGTTGTTGCGGTAAAAAAGCTCGTAGTTGGATTTCTGTTGAGAACGACCGGTCCGTACAACGTACGCGCATCTGGTTTTCGGTCTCGGCATCTTCTCGAAAAACGACTCTGCGCTTGATTGCGTGGATCGGATTCCGGGACTTTTACTTTGAGGAAATTAGAGTGTTCACGGCAGGCTATCGCCAGAATACATTAGCATGGAATAATACTATAGGATCTTGATTCTATTTTGTTGGTTTCTAGGATTAAGATAATGATTAATAGGGACAATTGGGGGCATTCGTATCAACACGTCAGAGGTGGAATTCTTGGATTGTGTTGCGACGAACTACTGCGAAAGCATTTGCCAAGGATGTTT	Yes	1	0	0	UnDP	No
Dino-Group-II-Clade-1_Dino-Group-II-Clade-1_X_am18s_z_7912	AGCTCCAATAGCGTATATTAAAGTTGTTGCGGTAAAAAAGCTCGTAGTTGGATTTCTGTTGAGAACGACCGGTCTACACAACGTGTACGCATCTGGCTCGGTCTCGGCATCCTCTCGAAAGACGTCTGTGCTTGAGTGCATGGTGCGGATTCCGGGACTTTTACTTTGAGGAAATTAGAGTGTTCACGGCAGGCTATCGCCCGAATACATTAGCATGGAATAATACTATAGGATCTTGATCCTATTTTGTTGGTTTCTAGGAGATAGATAATGATTAATAGGGACAATTGGGGGCATTCGTATTAACAAGTCAGAGGTGGAATTCTTGGATTTTGTTACGACGAACTACTGCGAAAGCATTTGCCAAGGATGTTT	Yes	1	0	0	UnDP	No
Dino-Group-II-Clade-1_Dino-Group-II-Clade-1_X_am18s_z_35240	AGCTCCAATAGCGTATATTAAAGTTGTTGCGGTAAAAAAGCTCGTAGTTGGATTTCTGTTGAGAACGATCGGTCCATACCATGTATGCGCATCTGATTCGATCTCGGCATCCTCTCGAAAGGCAGATCTGCGCTTGATTGCGTGGGCTGAATCTCGGGACTTTTACTTTGAGGAAATTAGAGTGTTCACGGCAGGCAATCGCCAGAATACATTAGCATGGAATAATAATATAGGATCTTGGTTCTATTTTGTTGGTTTCTAGAATTGAGATAATGATTAATAGGGACAATTGGGGGCATTCGTACTGACGCGTTAGAGGTAAAATTCTTGGATCGCGTCATGACGAACTACTGCGAAAGCATTTGCCAAGGATGTTT	Yes	1	1	1	UnDP	No
Dino-Group-II-Clade-1_Dino-Group-II-Clade-1_X_am18s_z_33238	AGCTCCAATAGCGTATATTAAAGTTGTTGCGGTAAAAAAGCTCGTAGTTGGATTTCTGTTGAGAACGATCGGTCCATACCATGTATGCGCATCTGATTCGATCTCGGCATCCTCTCGAAAGGCAGTTCTGCGCTTGATTGCGTGGGCTGAATCTCGGGACTTTTACTTTGAGGAAATTAGAGTGTTCACGGCAGGCAATCGCCAGAATACATTAGCATGGAATAATAATATAGGATCTTGGTTCTATTTTGTTGGTTTCTAGAATTGAGATAATGATTAATAGGGACAATTGGGGGCATTCGTACTGACGCGTTAGAGGTAAAATTCTTGGATCGCGTCATGACGAACTACTGCGAAAGCATTTGCCAAGGATGTTT	Yes	1	1	0	UnDP	No
Dino-Group-II-Clade-1_Dino-Group-II-Clade-1_X_am18s_z_7599	AGCTCCAATAGCGTATATTAAAGTTGTTGCGGTAAAAAAGCTCGTAGTTGGATTTCTGTTGAGAACGATCGGTCCATACCATGTATGCGTATCTGATTCGATCTCGGCATCCTCTCGAAAGACAGTTCTGCGCTTGATTGCGTGGGCTGGATTCCGGGACTTTTACTTTGAGGAAATTAGAGTGTTCACGGCAGGCTATCGCCAGAATACATTAGCATGGAATAATAATATAGGATCTTGGTTCTATTTTGTTGGTTTCTAGAATTGAGATAATGATTAATAGGGACAATTGGGGGCATTCGTACTGACGCGTTAGAGGTAAAATTCTTGGATCGCGTCATGACGAACTACTGCGAAAGCATTTGCCAAGGATGTTT	Yes	1	1	0	UnDP	No
Dino-Group-II-Clade-1_Dino-Group-II-Clade-1_X_am18s_z_17239	AGCTCCAATAGCGTATATTAAAGTTGTTGCGGTAAAAAAGCTCGTAGTTGGATTTCTGTTGAGAACGATCGGTCCATACCATGTATGCGTATCTGATTCGATCTCGGCATCCTCTCGAAAGACGGTTCTGCGCTTGATTGCGTGGACCGGATTCCGGGACTTTTACTTTGAGGAAATTAGAGTGTTCACGGCAGGCTATCGCCAGAATACATTAGCATGGAATAATAATATAGGATCTTGATTCTATTTTGTTGGTTTCTAGAATTGAGATAATGATTAATAGGGACAATTGGGGGCATTCGTACTGAGGCGTTAGAGGTCAAATTCTTGGATCGCTTCATGACGAACTACTGCGAAAGCATTTGCCAAGGATGTTT	Yes	1	1	1	UnDP	No
Dino-Group-II-Clade-1_Dino-Group-II-Clade-1_X_am18s_z_33953	AGCTCCAATAGCGTATATTAAAGTTGTTGCGGTAAAAAAGCTCGTAGTTGGATTTCTGTTGAGAACGATCGGTCCATACCTTGTATGCGTATCTGATTCGATCTCGGCATCCTCTCGAAAGACGTTTCTGCGCTTGATTGCGTGGGACGGATTCCGGGACTTTTACTTTGAGGAAATTAGAGTGTTCACGGCAGGCTATCGCCAGAATACATTAGCATGGAATAATAATATAGGATCTTGGTTCTATTTTGTTGGTTTCTAGAATTAAGATAATGATTAATAGGGACACTTGGGGGCATTCGTACTGACGCGTTAGAGGTCAAATTCTTGGATCGCGTTATGACGAACTACTGCGAAAGCATTTGCCAAAGATGTTT	Yes	0	0	1	UnDP	No
Dino-Group-II-Clade-1_Dino-Group-II-Clade-1_X_am18s_z_7780	AGCTCCAATAGCGTATATTAAAGTTGTTGCGGTAAAAAAGCTCGTAGTTGGATTTCTGTTGAGAATGACCGGTCCATACCATGTATGCGCATCTGGTTCAGTCTCGGCATCCTCTCGAAAAACGTTTCTGCGCTTGATTGCGTGGAACGGAGTTCGGGACTTTTACTTTGAGGAAATTAGAGTGTTCACGGCAGGCTATCGCCCGAATACGTTAGCATGGAATAATGATATAGGATCTCGATTCTATTTTGTTGGTTTCTAGAATTGAGGTAATGATTAATAGGGACAATTGGGGGCATTCGTATCAACACGTCAGAGGTGGAATTCTTGGATTGTGTTGCGACGAACTACTGCGAAAGCATTTGCCAAGGATGTTT	Yes	0	0	1	UnDP	No
Dino-Group-II-Clade-1_Dino-Group-II-Clade-1_X_am18s_z_17240	AGCTCCAATAGCGTATATTAAAGTTGTTGCGGTAAAAAAGCTCGTAGTTGGATTTCTGTTGAGAATGACCGGTCCATACCATGTATGCGCATCTGGTTCAGTCTTGGCATCCTTTCGAAACGCTGTTCTGCGCTTGATTGCGTGGTCAGAGGTTCGGAACTTTTACTTTGAGGAAATTAGAGTGTTCACGGCAGGCTATCGCCCGAATACGTTAGCATGGAATAATGATATAGGATCTCGATTCTATTTTGTTGGTTTCTAGAATTGAGGTAATGATTAATAGGGACAATTGGGGGCATTCGTATCAACACGTCAGAGGTGGAATTCTTGGATTGTGTTGCGACGAACTACTGCGAAAGCATTTGCCAAGGATGTTT	Yes	0	1	1	UnDP	No
Dino-Group-II-Clade-1_Dino-Group-II-Clade-1_X_am18s_z_9150	AGCTCCAATAGCGTATATTAAAGTTGTTGCGGTAAAAAAGCTCGTAGTTGGATTTCTGTTGAGAATGACCGGTCCATACCATGTATGCGCATCTGGTTCAGTCTTGGCATCCTTTCGAAACGCTGTTCTGCGCTTGATTGCGTGGTCAGAGGTTCGGAACTTTTACTTTGAGGAAATTAGAGTGTTCACGGCAGGCTATCGCCCGAATACGTTAGCATGGAATAATGATATAGGATCTCGGTTCTATTTTGTTGGTTTCTAGAATTGAGGTAATGATTAATAGGGACAATTGGGGGCATTCGTATCAACACGTCAGAGGTGGAATTCTTGGATTGTGTTGCGACGAACTACTGCGAAAGCATTTGCCAAGGATGTTT	Yes	0	1	1	UnDP	No
Dino-Group-II-Clade-1_Dino-Group-II-Clade-1_X_am18s_z_20634	AGCTCCAATAGCGTATATTAAAGTTGTTGCGGTAAAAAAGCTCGTAGTTGGATTTCTGTTGAGAATGAGCGGTCTACACCATGTGTACGCATCTGCTTCAGTCTCGGCATCCTCGCAGAATACGTCTCTGCGCTTGATTGCGTGGAACGGACTCTGTGACTTTTACTTTGAGGAAATTAGAGTGTTCACGGCAGGCTATCGCCAGAATACATTAGCATGGAATAATAATATAGGATCTCGAATCTATTTTGTTGGTTTCTAGAAGCGAGATAATGATTAATAGGGACAATTGGGGGCATTCGTATCAACACGTCAGAGGTGGAATTCTTGGATTGTGTTGCGACGAACTACTGCGAAAGCATTTGCCAAGGATGTTT	Yes	1	1	1	UnDP	No
Dino-Group-II-Clade-1_Dino-Group-II-Clade-1_X_am18s_z_12666	AGCTCCAATAGCGTATATTAAAGTTGTTGCGGTAAAAAAGCTCGTAGTTGGATTTCTGTTGAGAATGATCGGTCCATACCATGTATGCGCATCTGATTCAGTCTCGGCATCCTTTCGTAATACTACTCTGCGCTTGATTGCGTGGATAGGAATACGGAACTTTTACTTTGAGGAAATTAGAGTGTTCACGGCAGGCCAACGCCCGAATACGTTAGCATGGAATAATAATATAGGATCTCGGTTCTATTTTGTTGGTTTCTAGAATTGAGGTAATGATTAATAGGGACAATTGGGGGCATTTGTATTAACACGTCAGAGGTGGAATTCTTGGATTGTGTTACGACAAACTACTGCGAAAGCATTTGCCAAGGATGTTT	Yes	0	1	1	UnDP	No
Dino-Group-II_X_Dino-Group-II_XX_am18s_z_5216	AGCTCCAATAGCGTATATTAAAGTTGTTGCGGTAAAAAAGCTCGTAGTTGGATTTCTGTTGAGAATGGCCGGTCCGCTCTACGAGCGTGTATCTGGTTCAGTCTCGGCATCCTCATGGGGAACGTTGCTGCGCTTAATTGCGTGGTGCGGTACTCATGACTTTTACTTTGAGGAAATTAGAGTGTTCACGGCAGGCAATCGCCTTGAATATGTTAGCATGGAATAATAATATAGGACCTTGGTTCTATTTTGTTGGTTTCTAGAGCTAAGGTAATGATTAATAGGGATAATTGGGGGCATTTGTATCAACACGTCAGAGGTGGAATTCTTGGATTGTGTTGCGACAAACTACTGCGAAAGCATTTGCCAAGGATGTTT	Yes	1	1	1	UnDP	No
Dino-Group-II-Clade-1_Dino-Group-II-Clade-1_X_am18s_z_25245	AGCTCCAATAGCGTATATTAAAGTTGTTGCGGTAAAAAAGCTCGTAGTTGGATTTCTGTTGAGAATGGGCGGTCCATACCACGTATGCGCATCTGCTTCAGTCTCGGCATCCTTTCGTATGGCCTCACTGCGCTTGATTGCGTGGTAGGAACTACGGAACTTTTACTTTGAGGAAATTAGAGTGTTCACGGCAGGCTATCGCCCGAATACGTTAGCATGGAATAATGATATAGGATCTCGATTCTATTTTGTTGGTTTCTAGAATTGAGGTAATGATTAATAGGGACAATTGGGGGCATTCGTATCAACACGTCAGAGGTGGAATTCTTGGATTGTGTTGCGACGAACTACTGCGAAAGCATTTGCCAAGGATGTTT	Yes	0	1	0	UnDP	No
Dino-Group-II-Clade-1_Dino-Group-II-Clade-1_X_am18s_z_22478	AGCTCCAATAGCGTATATTAAAGTTGTTGCGGTAAAAAAGCTCGTAGTTGGATTTCTGTTGAGAGAAAACGGTCCATACCACGTATGCGTATCTGTCTTTCTCTCGGCATCTTCTCGGACGTCGGTACTGCGCTTGATTGCGTGGTCTGGATCTCGGGACTTTTACTTTGAGGAAATTAGAGTGTTCACGGCAGGCTATCGCCAGAATACATTAGCATGGAATAATACTATAGGATCTTGGTTCTATTTTGTTGGTTTCTAGAATTAAGATAATGATTAATAGGGACAATTGGGGGCATTCGTATCAACACGTCAGAGGTGGAATTCTTGGATTGTGTTGCGACGAACTACTGCGAAAGCATTTGCCAAGGATGTTT	Yes	0	0	1	UnDP	No
Dino-Group-II-Clade-1_Dino-Group-II-Clade-1_X_am18s_z_22570	AGCTCCAATAGCGTATATTAAAGTTGTTGCGGTAAAAAAGCTCGTAGTTGGATTTCTGTTGAGAGCGACCGGTCCATACCACGTATGCGCATCTGGCTTGCTCTCGGCATCCTCTCGATAGACGTTGCTATGCTTGATTGCACGGCGCGGATCTCGGGACTTTTACTTTGAGGAAATTAGAGTGTTCACGGCAGGCTGTCGCCAGAATACATTAGCATGGAATAATACTATAGGATCTTGGTTCTATTTTGTTGGTTTCTAGAATTGAGATAATGATTAATAGGGACAATTGGGGGCATTCGTATCAAGGCGTCAGAGGTGGAATTCTTGGATTGCCTTGCGACGAACTACTGCGAAAGCATTTGCCAAGGATGTTT	Yes	0	1	1	UnDP	No
Dino-Group-II-Clade-1_Dino-Group-II-Clade-1_X_am18s_z_16149	AGCTCCAATAGCGTATATTAAAGTTGTTGCGGTAAAAAAGCTCGTAGTTGGATTTCTGTTGAGAGCGACCGGTCCATACCACGTATGCGTATCTGGCTTGCTCTCGGCATCCTCTCGATAGACGTTGCTATGCTTGATTGCACGGCGCGGATCTCGGGACTTTTACTTTGAGGAAATTAGAGTGTTCACGGCAGGCTGTCGCCAGAATACATTAGCATGGAATAATACTATAGGATCTTGGTTCTATTTTGTTGGTTTCTAGAATTGAGATAATGATTAATAGGGACAATTGGGGGCATTCGTATCAAGGCGTCAGAGGTGGAATTCTTGGATTGCCTTGCGACGAACTACTGCGAAAGCATTTGCCAAGGATGTTT	Yes	0	1	1	UnDP	No
Dino-Group-II-Clade-1_Dino-Group-II-Clade-1_X_am18s_z_32179	AGCTCCAATAGCGTATATTAAAGTTGTTGCGGTAAAAAAGCTCGTAGTTGGATTTCTGTTGAGAGCGACCGGTCCATACCACGTATGTGTATCTGGCTTGCTCTCGGCATCCTCTCGATAGACGTTGCTGCGCTTGATTGCGTGGCGCGGATCTCGGGACTTTTACTTTGAGGAAATTAGAGTGTTCACGGCAGGCTTTCGCCAGAATACATTAGCATGGAATAATACTATAGGATCTTGGTTCTATTTTGTTGGTTTCTAGAATTAAGATAATGATTAATAGGGACAATTGGGGGCATTCGTATCAACACGTCAGAGGTGGAATTCTTGGATTGTGTTGCGACGAACTACTGCGAAAGCATTTGCCAAGGATGTTT	Yes	0	1	1	UnDP	No
Dino-Group-II-Clade-1_Dino-Group-II-Clade-1_X_am18s_z_15741	AGCTCCAATAGCGTATATTAAAGTTGTTGCGGTAAAAAAGCTCGTAGTTGGATTTCTGTTGAGAGCGACCGGTCCATACCATGTATGCGCATCTGGCTTGCTCTCGGCATCCTCTCGATAGACGGTGCTGCGCTTGATTGCGTGGCCCGGATCTCGGGACTTTTACTTTGAGGAAATTAGAGTGTTCACGGCAGGCTTACGCCAGAATACATTAGCATGGAATAATACTATAGGATCTTGGTTCTATTTTGTTGGTTTCTAGAATTGAGATAATGATTAATAGGGACAATTGGGGGCATTCGTATCAACACGTCAGAGGTGGAATTCTTGGATTGTGTTGCGACGAACTACTGCGAAAGCATTTGCCAAGGATGTTT	Yes	1	0	0	UnDP	No
Dino-Group-II-Clade-1_Dino-Group-II-Clade-1_X_am18s_z_34841	AGCTCCAATAGCGTATATTAAAGTTGTTGCGGTAAAAAAGCTCGTAGTTGGATTTCTGTTGAGAGCGACCGGTCCATACCATGTATGCGCATCTGGCTTGCTCTCGGCATCCTCTCGATAGACGTTGCTGCGCTTGATTGCGTGGCGCGGATCTCGGGACTTTTACTTTGAGGAAATTAGAGTGTTCACGGCAGGCCTTCGCCAGAATACATTAGCATGGAATAATACTATAGGATCTTGGTTCTATTTTGTTGGTTTCTAGAATTGAGATAATGATTAATAGGGACAATTGGGGGCATTCGTATCAACACGTCAGAGGTGGAATTCTTGGATTGTGTTGCGACGAACTACTGCGAAAGCATTTGCCAAGGATGTTT	Yes	1	1	0	UnDP	No
Dino-Group-II-Clade-1_Dino-Group-II-Clade-1_X_am18s_z_20551	AGCTCCAATAGCGTATATTAAAGTTGTTGCGGTAAAAAAGCTCGTAGTTGGATTTCTGTTGAGAGCGACCGGTCCATACCATGTATGCGCATCTGGCTTGCTCTCGGCATCCTCTCGATAGACGTTGCTGCGCTTGATTGCGTGGCTCGGATCTCGGGACTTTTACTTTGAGGAAATTAGAGTGTTCACGGCAGGCTTTCGCCAGAATACATTAGCATGGAATAATACTATAGGATCTTGGTTCTATTTTGTTGGTTTCTAGAATTGAGATAATGATTAATAGGGACAATTGGGGGCATTCGTATCAACACGTCAGAGGTGGAATTCTTGGATTGTGTTGCGACGAACTACTGCGAAAGCATTTGCCAAGGATGTTT	Yes	0	1	0	UnDP	No
Dino-Group-II-Clade-1_Dino-Group-II-Clade-1_X_am18s_z_12588	AGCTCCAATAGCGTATATTAAAGTTGTTGCGGTAAAAAAGCTCGTAGTTGGATTTCTGTTGAGAGCGACCGGTCCATACCATGTATGCGTATCTGGCTTGCTCTCGGCATCCTCTCGATAGACGGTGCTGCGCTTGACTGCGTGGCCCGGATCTCGGGACTTTTACTTTGAGGAAATTAGAGTGTTCACGGCAGGCTTACGCCAGAATACATTAGCATGGAATAATACTATAGGATCTTGGTTCTATTTTGTTGGTTTCTAGAATTGAGATAATGATTAATAGGGACAATTGGGGGCATTCGTATCAACACGTCAGAGGTGGAATTCTTGGATTGTGTTGCGACGAACTACTGCGAAAGCATTTGCCAAGGATGTTT	Yes	0	1	1	UnDP	No
Dino-Group-II-Clade-1_Dino-Group-II-Clade-1_X_am18s_z_17566	AGCTCCAATAGCGTATATTAAAGTTGTTGCGGTAAAAAAGCTCGTAGTTGGATTTCTGTTGAGAGCGACCGGTCCATACCATGTATGCGTATCTGGCTTGCTCTCGGCATCCTCTCGATAGACGGTGCTGCGCTTGATTGCGTGGCCCGGATCTCGGGACTTTTACTTTGAGGAAATTAGAGTGTTCACGGCAGGCTTACGCCAGAATACATTAGCATGGAATAATACTATAGGATCTTGGTTCTATTTTGTTGGTTTCTAGAATTGAGATAATGATTAATAGGGACAATTGGGGGCATTCGTATCAACACGTCAGAGGTGGAATTCTTGGATTGTGTTGCGACGAACTACTGCGAAAGCATTTGCCAAGGATGTTT	Yes	1	1	0	UnDP	No
Dino-Group-II-Clade-1_Dino-Group-II-Clade-1_X_am18s_z_10178	AGCTCCAATAGCGTATATTAAAGTTGTTGCGGTAAAAAAGCTCGTAGTTGGATTTCTGTTGAGAGCGACCGGTCCATACCATGTATGCGTATCTGGCTTGCTCTCGGCATCCTCTCGATAGACGGTGCTGCGCTTGATTGCGTGGCCCGGATCTCGGGACTTTTACTTTGAGGAAATTAGAGTGTTCACGGCAGGCTTACGCCAGAATACATTAGCATGGAATAATACTATAGGATCTTGGTTCTATTTTGTTGGTTTCTAGAATTAAGATAATGATTAATAGGGACAATTGGGGGCATTCGTATCAACACGTCAGAGGTGGAATTCTTGGATTGTGTTGCGACGAACTACTGCGAAAGCATTTGCCAAGGATGTTT	Yes	0	0	1	UnDP	No
Dino-Group-II-Clade-1_Dino-Group-II-Clade-1_X_am18s_z_6688	AGCTCCAATAGCGTATATTAAAGTTGTTGCGGTAAAAAAGCTCGTAGTTGGATTTCTGTTGAGAGCGACCGGTCCATACCATGTATGCGTATCTGGCTTGCTCTCGGCATCCTCTCGATAGACGTTACTGCGCTTGATTGCGTGGTGCGGATCTCGGGACTTTTACTTTGAGGAAATTAGAGTGTTCACGGCAGGCTTTCGCCAGAATACATTAGCATGGAATAATACTATAGGATCTTGGTTCTATTTTGTTGGTTTCTAGAATTGAGATAATGATTAATAGGGACAATTGGGGGCATTCGTATCAACACGTCAGAGGTGGAATTCTTGGATTGTGTTGCGACGAACTACTGCGAAAGCATTTGCCAAGGATGTTT	Yes	0	1	1	UnDP	No
Dino-Group-II-Clade-1_Dino-Group-II-Clade-1_X_am18s_z_8263	AGCTCCAATAGCGTATATTAAAGTTGTTGCGGTAAAAAAGCTCGTAGTTGGATTTCTGTTGAGAGCGACCGGTCCATACCATGTATGCGTATCTGGCTTGCTCTCGGCATCCTCTCGATAGACGTTGCTGCGCTTGATTGCGTGGCGCGGATCTCGGGACTTTTACTTTGAGGAAATTAGAGTGTTCACGGCAGGCCTTCGCCAGAATACATTAGCATGGAATAATACTATAGGATCTTGGTTCTATTTTGTTGGTTTCTAGAATTGAGATAATGATTAATAGGGACAATTGGGGGCATTCGTATCAACACGTCAGAGGTGGAATTCTTGGATTGTGTTGCGACGAACTACTGCGAAAGCATTTGCCAAGGATGTTT	Yes	1	0	0	UnDP	No
Dino-Group-II-Clade-1_Dino-Group-II-Clade-1_X_am18s_z_67701	AGCTCCAATAGCGTATATTAAAGTTGTTGCGGTAAAAAAGCTCGTAGTTGGATTTCTGTTGAGAGCGACCGGTCCATACCATGTATGCGTATCTGGCTTGCTCTCGGCATCCTCTCGATAGACGTTGCTGCGCTTGATTGCGTGGCGCGGATCTCGGGACTTTTACTTTGAGGAAATTAGAGTGTTCACGGCAGGCTTTCGCCAGAATACATTAGCATGGAATAATACTATAGGATCTTGGTTCTATTTTGTTGGTTTCTAGAATTAAGATAATGATTAATAGGGACAATTGGGGGCATTCGTATCAACACGTCAGAGGTGGAATTCTTGGATTGTGTTGCGACAAACTACTGCGAAAGCATTTGCCAAGGATGTTT	Yes	1	1	0	UnDP	No
Dino-Group-II-Clade-1_Dino-Group-II-Clade-1_X_am18s_z_4954	AGCTCCAATAGCGTATATTAAAGTTGTTGCGGTAAAAAAGCTCGTAGTTGGATTTCTGTTGAGAGCGACCGGTCCATACCATGTATGCGTATCTGGCTTGCTCTCGGCATCCTCTCGATAGACGTTGCTGCGCTTGATTGCGTGGCGCGGATCTCGGGACTTTTACTTTGAGGAAATTAGAGTGTTCACGGCAGGCTTTCGCCAGAATACATTAGCATGGAATAATACTATAGGATCTTGGTTCTATTTTGTTGGTTTCTAGAATTAAGATAATGATTAATAGGGACAATTGGGGGCATTCGTATCAACACGTCAGAGGTGGAATTCTTGGATTGTGTTGCGACGAACTACTGCGAAAGCATTTGCCAAGGATGTTT	Yes	1	0	0	UnDP	No
Dino-Group-II-Clade-1_Dino-Group-II-Clade-1_X_am18s_z_591	AGCTCCAATAGCGTATATTAAAGTTGTTGCGGTAAAAAAGCTCGTAGTTGGATTTCTGTTGAGAGCGACCGGTCCATACCATGTATGCGTATCTGGCTTGCTCTCGGCATCCTCTCGATAGACGTTGCTGCGCTTGATTGCGTGGCGCGGATCTCGGGACTTTTACTTTGAGGAAATTAGAGTGTTCACGGCAGGCTTTCGCCAGAATACATTAGCATGGAATAATACTATAGGATCTTGGTTCTATTTTGTTGGTTTCTAGAATTGAGATAATGATTAATAGGGACAATTGGGGGCATTCGTATCAACACGTCAGAGGTGGAATTCTTGGATTGTGTTGCGACGAACTACTGCGAAAGCATTTGCCAAGGATGTTT	Yes	0	1	0	UnDP	No
Dino-Group-II-Clade-1_Dino-Group-II-Clade-1_X_am18s_z_12009	AGCTCCAATAGCGTATATTAAAGTTGTTGCGGTAAAAAAGCTCGTAGTTGGATTTCTGTTGAGAGCGACCGGTCCATACCATGTATGCGTATCTGGCTTGCTCTCGGCATCCTCTCGATGGACGTTGCTGCGCTTGATTGCGTGGCGCGGACCTCGGGACTTTTACTTTGAGGAAATTAGAGTGTTCACGGCAGGCTTTCGCCAGAATACATTAGCATGGAATAATACTATAGGATCTCGGTTCTATTTTGTTGGTTTCTAGAATTGAGATAATGATTAATAGGGACAATTGGGGGCATTCGTATCAACACGTCAGAGGTGGAATTCTTGGATTGTGTTGCGACGAACTACTGCGAAAGCATTTGCCAAGGATGTTT	Yes	1	1	0	UnDP	No
Dino-Group-II-Clade-1_Dino-Group-II-Clade-1_X_am18s_z_30038	AGCTCCAATAGCGTATATTAAAGTTGTTGCGGTAAAAAAGCTCGTAGTTGGATTTCTGTTGAGAGCGACCGGTCCATACCATGTATGCGTATCTGGCTTGCTCTCGGCATCCTCTCGGTAGACGTTGCTGCGCTTGATTGCGTGGTGCGGATCCCGGGACTTTTACTTTGAGGAAATTAGAGTGTTCACGGCAGGCTTTCGCCAGAATACATTAGCATGGAATAATACTATAGGATCTTGGTTCTATTTTGTTGGTTTCTAGAATTGAGATAATGATTAATAGGGACAATTGGGGGCATTCGTATCAACACGTCAGAGGTGGAATTCTTGGATTGTGTTGCGACGAACTACTGCGAAAGCATTTGCCAAGGATGTTT	Yes	1	1	1	UnDP	No
Dino-Group-II-Clade-1_Dino-Group-II-Clade-1_X_am18s_z_9011	AGCTCCAATAGCGTATATTAAAGTTGTTGCGGTAAAAAAGCTCGTAGTTGGATTTCTGTTGAGAGCGACCGGTCCGTACCATGTACGTGTATCTGGCTTGCTCTCGGCATCCTCTCGATAGACGTTGCTGCGCTTGATTGCGTGGCGCGGATCTCGGGACTTTTACTTTGAGGAAATTAGAGTGTTCACGGCAGGCTTTCGCCAGAATACATTAGCATGGAATAATACTATAGGATCTTGGTTCTATTTTGTTGGTTTCTAGAATTAAGATAATGATTAATAGGGACAATTGGGGGCATTCGTATCAACACGTCAGAGGTGGAATTCTTGGATTGTGTTGCGACGAACTACTGCGAAAGCATTTGCCAAGGATGTTT	Yes	1	1	0	UnDP	No
Dino-Group-II-Clade-1_Dino-Group-II-Clade-1_X_am18s_z_8957	AGCTCCAATAGCGTATATTAAAGTTGTTGCGGTAAAAAAGCTCGTAGTTGGATTTCTGTTGAGAGCGACCGGTCTCTACCATGTAGTTGTATCTGGCTTGCTCTCGGCATCCTCTCGATAGACGTTGCTGCGCTTGATTGCGTGGCGCGGATCTCGGGACTTTTACTTTGAGGAAATTGGAGTGTTCACGGCAGGCTTTCGCCAGAACATATTAGCATGGAATAATACTATAGGATCTTGGTTCTATTTTGTTGGTTTCTAGAATTAAGATAATGATTAATAGGGACAATTGGGGGCATTCGTATCAACACGTCAGAGGTGGAATTCTTGGATTGTGTTGCGACGAACTACTGCGAAAGCATTTGCCAAGGATGTTT	Yes	1	1	1	UnDP	No
Dino-Group-II-Clade-1_Dino-Group-II-Clade-1_X_am18s_z_21332	AGCTCCAATAGCGTATATTAAAGTTGTTGCGGTAAAAAAGCTCGTAGTTGGATTTCTGTTGAGAGGGGACGGTCCATACCATGTATGCGTATCTGTTTCTCTCTCGGCATCCTCTCGATAGACGTTGCTGCGCTTGATTGCGTGACGCGGATCTCGGGACTTTTACTTTGAGGAAATTAGAGTGTTCACGGCAGGCTTTCGCCAGAATACATTAGCATGGAATAATACTATAGGATCTTGGTTCTATTTTGTTGGTTTCTAGAATTGAGATAATGATTAATAGGGACAATTGGGGGCATTCGTATCAACACGTCAGAGGTGGAATTCTTGGATTGTGTTGCGACGAACTACTGCGAAAGCATTTGCCAAGGATGTTT	Yes	1	0	0	UnDP	No
Dino-Group-II-Clade-1_Dino-Group-II-Clade-1_X_am18s_z_24185	AGCTCCAATAGCGTATATTAAAGTTGTTGCGGTAAAAAAGCTCGTAGTTGGATTTCTGTTGAGATTGACCGGTCCGGACCACGTCTGTGCATCTGGCTTAGTCTCGGCATCCTCTCGAAAACCGCTGCTGTGCTTGATTGCATGGCTCGATTCTCGGGACTTTTACTTTGAGGAAATTAGAGTGTTCACGGCAGGCTTTCGCCAGAATACATTAGCATGGAATAATACTATAGGATCTCGGCCCTATTTTGTTGGTTTCTAGAGTTGAGGTAATGATTAATAGGGACAATAGGGGGCATTCGTATCAACACGTCAGAGGTGGAATTCTTGGATTGTGTTGCGACGAACTACTGCGAAAGCATTTGCCAATGATGTTT	Yes	1	1	1	UnDP	No
Dino-Group-II-Clade-1_Dino-Group-II-Clade-1_X_am18s_z_3770	AGCTCCAATAGCGTATATTAAAGTTGTTGCGGTAAAAAAGCTCGTAGTTGGATTTCTGTTGAGCTCAACCGGTCTATACCATGTATATGATCTGGTTTGATCTCGGCATCCTCTCGAAAGACGTTTCTGCGCTTGATTGCGTGGAGCGGATCTCGGGACTTTTACTTTGAGGAAATTAGAGTGTTCACGGCAGGCAATCGCCAGAATACATTAGCATGGAATAATAATATAGGATCTTGATTCTATTTTGTTGGTTTCTAGAGTTAAGATAATGATTAATAGGGACAATTGGGGGCATTCGTATCAACGCGTCAGAGGTGGAATTCTTGGATTGCGTTGCGACGAACTACTGCGAAAGCATTTGCCAAGGATGTTT	Yes	0	1	1	UnDP	No
Dino-Group-II-Clade-1_Dino-Group-II-Clade-1_X_am18s_z_10050	AGCTCCAATAGCGTATATTAAAGTTGTTGCGGTAAAAAAGCTCGTAGTTGGATTTCTGTTGAGGAAGACCGGTCCGCTCCATGAGCGCGCATTTGGTTCTGCCTCGGCATCCTTCCGGAGTCCGGTTCCGCGCTTAGTTGCGTGGGGCGGTGTTCGGAACTTTTACTTTGAGGAAATTAGAGTGTTCACGGCAGGCTTGCGCCAGAATACATTAGCATGGAATAATACTATAGGATCTCGATTCTATTTTGTTGGTTTCTAGAGTTGAGATAATGATTAATAGGGACAATTGGGGGCATTCGTATCGACACGTCAGAGGTGGAATTCTTGGATTGTGTTGCGACGAACTACTGCGAAAGCATTTGCCAAGGATGTTT	Yes	1	0	0	UnDP	No
Dino-Group-II-Clade-1_Dino-Group-II-Clade-1_X_am18s_z_32759	AGCTCCAATAGCGTATATTAAAGTTGTTGCGGTAAAAAAGCTCGTAGTTGGATTTCTGTTGAGGAAGACCGGTCCGTACCATGTACGCGCATCTGGTTCTGCCTCGGCATCCTCTCGATAGACGTTTCTGCGCTTGATTGCGTGGAGCGGATTTCGGGACTTTTACTTTGAGGAAATTAGAGTGTTCACGGCAGGCTATCGCCAGAATACATTAGCATGGAATAATACTATAGGATCTCGGTTCTATTTTGTTGGTTTCTAGACCCGGGGTAATGATTAATAGGGACAATTGGGGGCATTTGTATCAACACGTCAGAGGTGGAATTCTTGGATTGTGTTGCGACAAACTACTGCGAAAGCATTTGCCAAGGATGTTT	Yes	1	1	0	UnDP	No
Dino-Group-II-Clade-1_Dino-Group-II-Clade-1_X_am18s_z_24923	AGCTCCAATAGCGTATATTAAAGTTGTTGCGGTAAAAAAGCTCGTAGTTGGATTTCTGTTGAGGAAGACCGGTCTACACCACGTGTACGCATCTGGCTCTGCCTCGGCATCCTCTCGATAGACGTTTCTGCGCTTGATTGCGTGGTGCGGATCTCGGGACTTTTACTTTGAGGAAATTAGAGTGTTCACGGCAGGCTATCGCCAGAATATATTAGCATGGAATAATACTATAGGACCTCGGTTCTATTTTGTTGGTTTCTAGAATTGAGGTAATGATTAATAGGGACAATTGGGGGCATTCGTATCAACACGTCAGAGGTGGAATTCTTGGATTGTGTTGCGACGAACTACTGCGAAAGCATTTGCCAAGGATGTTT	Yes	1	0	0	UnDP	No
Dino-Group-II-Clade-1_Dino-Group-II-Clade-1_X_am18s_z_6072	AGCTCCAATAGCGTATATTAAAGTTGTTGCGGTAAAAAAGCTCGTAGTTGGATTTCTGTTGAGGAAGAGCGGTCCATACCACGTATGCGTATCTGCTTCTGCCTCGGCATCCTCTCGAAGCACGTTCCTGCGCTTGATTGCGTGGGGCGGATTTCGGGACTTTTACTTTGAGGAAATTAGAGTGTTCACAGCAGGCTATCGCTTGAATACGTTAGCATGGAATAATGATATAGGATCTCGATTCTATTTTGTTGGTTTCTAGGATTGAGGTAATGATTAATAGGGACAATTGGGGGCATTCGTATCAACACGTCAGAGGTGGAATTCTTGGATTGTGTTGCGACGAACTACTGCGAAAGCATTTGCCAAGGATGTTT	Yes	1	1	1	UnDP	No
Dino-Group-II-Clade-1_Dino-Group-II-Clade-1_X_am18s_z_19232	AGCTCCAATAGCGTATATTAAAGTTGTTGCGGTAAAAAAGCTCGTAGTTGGATTTCTGTTGAGGACAACCGGTCCACACAACGTGTGCGCATCTGGCTTGGCCTCGGCATCCTCTCGATAGACGTTTCTGCGCTTGATTGCGTGGAGCGGATCTCGGGACTTTTACTTTGAGGAAATTAGAGTGTTCACGGCAGGCTATCGCCAGAATACGTTAGCATGGAATAATACTATAGGATCTCGGTTCTATTTTGTTGGTTTCTAGAATTGAGTTAATGATTAATAGGGACAATTGGGGGCATTCGTATCAACACGTCAGAGGTGGAATTCTTGGATTGTGTTGCGACGAACTACTGCGAAAGCATTTGCCAAGGATGTTT	Yes	1	0	0	UnDP	No
Dino-Group-II-Clade-1_Dino-Group-II-Clade-1_X_am18s_z_13349	AGCTCCAATAGCGTATATTAAAGTTGTTGCGGTAAAAAAGCTCGTAGTTGGATTTCTGTTGAGGACAACCGGTCCACACAACGTGTGCGCATCTGGCTTGGCCTCGGCATCCTCTCGATAGACGTTTCTGCGCTTGATTGCGTGGAGCGGATCTCGGGACTTTTACTTTGAGGAAATTAGAGTGTTCACGGCAGGCTATCGCCAGAATACGTTAGCATGGAATAATACTATAGGATCTCGGTTCTATTTTGTTGGTTTCTAGAATTGAGATAATGATTAATAGGGACAATTGGGGGCATTCGTATCAACACGTCAGAGGTGGAATTCTTGGATTGTGTTGCGACGAACTACTGCGAAAGCATTTGCCAAGGATGTTT	Yes	1	0	0	UnDP	No
Dino-Group-II-Clade-1_Dino-Group-II-Clade-1_X_am18s_z_15908	AGCTCCAATAGCGTATATTAAAGTTGTTGCGGTAAAAAAGCTCGTAGTTGGATTTCTGTTGAGGACAACCGGTCCACACAACGTGTGCGCATCTGGCTTGGCCTCGGCATCCTCTCGATAGACGTTTCTGCGCTTGATTGCGTGGAGCGGATTTCGGGACTTTTACTTTGAGGAAATTAGAGTGTTCACGGCAGGCTATCGCCAGAATACGTTAGCATGGAATAATACTATAGGATCTCGGTTCTATTTTGTTGGTTTCTAGAATTGAGTTAATGATTAATAGGGACAATTGGGGGCATTCGTATCAACACGTCAGAGGTGGAATTCTTGGATTGTGTTGCGACGAACTACTGCGAAAGCATTTGCCAAGGATGTTT	Yes	1	1	0	UnDP	No
Dino-Group-II-Clade-1_Dino-Group-II-Clade-1_X_am18s_z_7435	AGCTCCAATAGCGTATATTAAAGTTGTTGCGGTAAAAAAGCTCGTAGTTGGATTTCTGTTGAGGACAACCGGTCCACACAACGTGTGCGTATCTGGTTTGGCCTCGGCATCCTCTCGATAGACGTTTCTGCGCTTGATTGCGTGGAGCGGATCTCGGGACTTTTACTTTGAGGAAATTAGAGTGTTCACGGCAGGCAATCGCCAGAATACGTTAGCATGGAATAATAATATAGGATCTCGATTCTATTTTGTTGGTTTCTAGAATTGAGTTAATGATTAATAGGGACAATTGGGGGCATTCGTATCAACACGTCAGAGGTGGAATTCTTGGATTGTGTTGCGACGAACTACTGCGAAAGCATTTGCCAAGGATGTTT	Yes	1	0	0	UnDP	No
Dino-Group-II-Clade-1_Dino-Group-II-Clade-1_X_am18s_z_70915	AGCTCCAATAGCGTATATTAAAGTTGTTGCGGTAAAAAAGCTCGTAGTTGGATTTCTGTTGAGGACAACCGGTCCACACCACGTGTGCGCATCTGGCTTGGCCTCGGCATCCTCTCGATAGACGTTCCTGCGCTTCATTGCGTGGGGCGGATTTCGGGACTTTTACTTTGAGGAAATTAGAGTGTTCACGGCAGGCAACCGCCAGAATACGTTAGCATGGAATAATACTATAGGATCTCGATTCTATTTTGTTGGTTTCTAGAATTGAGTTAATGATTAATAGGGACAATTGGGGGCATTCGTATCAACACGTCAGAGGTGGAATTCTTGGATTGTGTTGCGACGAACTACTGCGAAAGCATTTGCCAAGGATGTTT	Yes	1	0	0	UnDP	No
Dino-Group-II-Clade-1_Dino-Group-II-Clade-1_X_am18s_z_70916	AGCTCCAATAGCGTATATTAAAGTTGTTGCGGTAAAAAAGCTCGTAGTTGGATTTCTGTTGAGGACAACCGGTCCATACCACGTATGCGCATCTGGTTTGGCCTCGGCATCCTCTCGAAAGACGTTTCTGCGCTTGATTGCGTGGAGCGGATCTCGGGACTTTTACTTTGAGGAAATTAGAGTGTTCACGGCAGGCAATCGCCAGAATACATTAGCATGGAATAATATTATAGGATCTTGGTTCTATTTTGTTGGTTTCTAGAATTGAGATAATGATTAATAGGGACAATTGGGGGCATTCGTATCAACACGTCAGAGGTGGAATTCTTGGATTGTGTTGCGACGAACTACTGCGAAAGCATTTGCCAAGGATGTTT	Yes	0	0	1	UnDP	No
[truncated: 3,680 more rows]

## Sheet: S6 Top 50 Roseobacters
Table S6 50 most abundant Roseobacter ASVs and representative sequences derived from Roseobase.org.
[truncated: 66 more rows]

## Sheet: S7 SIMPER results
Table S7 Average dissimilarity derived from SIMPER analysis of abundant Roseobacter communities across sites.
[truncated: 60 more rows]

[truncated: 2 more sheets: S8 B-C MRGs, S9 B-C phytoplankton]
